# Supplementary material for: Effect of Protein Denaturation and Enzyme Inhibitors on Proteasomal-Mediated Production of Peptides in Human Embryonic Kidney Cells
Source: Biomolecules. 2019 May 28;9(6):207. doi: 10.3390/biom9060207 (PMC6627375; doi:10.3390/biom9060207)
Supplement: Supplementary file 1 [file biomolecules-09-00207-s001.zip › 2 round supplementary/S1 Table - 04-01-2019.xlsx]

## Sheet: Sheet1
S1 Table: All peptides (identified and unidentified) in HEK 293T cells treated with b-AP15 (1 µM, 1 hour), heat shock (42°C for 20 min and 1 hour), or cycloheximide (200 µM, 35 min)
Abbreviations and explantion of columns	Standard gene name; if blank, peptide was not identified	Standard protein name. If blank, peptide was not identified	z=charge	#Tags = number of TMAB tags	Obs. Mass = Observed monoisotopic mass of peptide (after subtracting mass of TMAB tags and protons)	Theor mass = Theoretical monoisotopic mass of peptide	Amino acid in the protein immediately adjacent to the N-terminus of the observed peptide. * means peptide is N-terminal fragment; *m means N-terminal Met was removed	Abbreviations: Ac, acetyl, Mox, Met oxide. If blank, peptide was not idenfitifed	Amino acid in the protein immediately adjacent to the C-terminus of the observed peptide. * means peptide is C-terminal fragment	C1 is first control replicate, and this column shows levels of this group relative to the average of the two control groups	C2 is second control replicate, and this column shows levels of this group relative to the average of the two control groups	T1 is first replicate treated with the conditions shown in Columns A and P, and Column M shows the level of this group relative to the average of the two control groups	T2 is second replicate treated with the conditions shown in Columns A and P, and Column N shows the level of this group relative to the average of the two control groups	Average of Columns M and N	Summary of treatment condition
	Precursor	Precursor			Obs.	Theor.	Upstream site		Downstream site	Rel Level	Rel Level	Rel Level	Rel Level
Experimental treatment	Gene Name	Protein Name	z	#Tags	Mass	Mass	P1	Peptide sequence	P1'	C1/Avg(C1,C2)	C2/Avg(C1,C2)	T1/Avg(C1,C2)	T2/Avg(C1,C2)	Avg T1, T2
b-AP15 (1 µM, 1 hour) Run 1	PSMC1	26S protease regulatory subunit 4	2	1	797.463	797.465	y	LGDGPKLV	r	1.03265	0.967347	0.872109	1.02313	0.947619	=b-AP15 (1 µM, 1 hour)/Cont (DMSO)
b-AP15 (1 µM, 1 hour) Run 1	PSMC1	26S protease regulatory subunit 4	2	1	1035.56	1035.56	v	VGSELIQKY	l	1.16054	0.839457	0.705483	1.11249	0.908988	=b-AP15 (1 µM, 1 hour)/Cont (DMSO)
b-AP15 (1 µM, 1 hour) Run 1	RPS21	40S Ribosomal protein S21	2	1	878.445	878.45	a	DGIVSKNF	*	0.905109	1.09489	0.815766	0.873577	0.844672	=b-AP15 (1 µM, 1 hour)/Cont (DMSO)
b-AP15 (1 µM, 1 hour) Run 1	RPS21	40S Ribosomal protein S21	2,3	2,3	1148.55	1148.62	l	AKADGIVSKNF	*	1.01868	0.981316	1.03487	0.631191	0.833033	=b-AP15 (1 µM, 1 hour)/Cont (DMSO)
b-AP15 (1 µM, 1 hour) Run 1	RPS21	40S Ribosomal protein S21	4	3	2234.13	2234.15	m	GESDDSILRLAKADGIVSKNF	*	0.916564	1.08344	1.06411	0.445811	0.754962	=b-AP15 (1 µM, 1 hour)/Cont (DMSO)
b-AP15 (1 µM, 1 hour) Run 1	RPS21	40S Ribosomal protein S21	3,4	2,3	2365.22	2365.19	r	MGESDDSILRLAKADGIVSKNF	*	0.920225	1.07978	1.02398	0.700459	0.862221	=b-AP15 (1 µM, 1 hour)/Cont (DMSO)
b-AP15 (1 µM, 1 hour) Run 1	RPS21	40S Ribosomal protein S21	3,4	2	2381.21	2381.19	r	MoxGESDDSILRLAKADGIVSKNF	*	1.09673	0.903269	0.814046	0.841873	0.827959	=b-AP15 (1 µM, 1 hour)/Cont (DMSO)
b-AP15 (1 µM, 1 hour) Run 1	RPS21	40S Ribosomal protein S21	4	2	2521.33	2521.3	r	RMGESDDSILRLAKADGIVSKNF	*	1.12108	0.878917	0.735043	0.952991	0.844017	=b-AP15 (1 µM, 1 hour)/Cont (DMSO)
b-AP15 (1 µM, 1 hour) Run 1	RPS28	40S Ribosomal protein S28	2	1	1328.73	1328.71	*	Ac-MDTSRVQPIKL	a	0.973146	1.02685	0.877618	0.846344	0.861981	=b-AP15 (1 µM, 1 hour)/Cont (DMSO)
b-AP15 (1 µM, 1 hour) Run 1	RPS28	40S Ribosomal protein S28	2	1	1344.72	1344.71	*	Ac-MoxDTSRVQPIKL	a	1.0525	0.947499	0.863167	0.756098	0.809632	=b-AP15 (1 µM, 1 hour)/Cont (DMSO)
b-AP15 (1 µM, 1 hour) Run 1	RPS28	40S Ribosomal protein S28	2	1	1399.77	1399.75	*	Ac-MDTSRVQPIKLA	r	0.951046	1.04895	0.906354	0.813559	0.859956	=b-AP15 (1 µM, 1 hour)/Cont (DMSO)
b-AP15 (1 µM, 1 hour) Run 1	RPS28	40S Ribosomal protein S28	2	1	1415.77	1415.75	*	Ac-MoxDTSRVQPIKLA	r	1.01225	0.987747	1.01791	0.970782	0.994345	=b-AP15 (1 µM, 1 hour)/Cont (DMSO)
b-AP15 (1 µM, 1 hour) Run 1	RPS28	40S Ribosomal protein S28	3	1	1555.86	1555.85	*	Ac-MDTSRVQPIKLAR	v	0.977017	1.02298	0.894934	0.855535	0.875235	=b-AP15 (1 µM, 1 hour)/Cont (DMSO)
b-AP15 (1 µM, 1 hour) Run 1	RPS28	40S Ribosomal protein S28	2	1	1780.93	1780.88	r	VEFMDDTSRSIIRNV	k	0.928125	1.07187	1.175	1.18437	1.17969	=b-AP15 (1 µM, 1 hour)/Cont (DMSO)
b-AP15 (1 µM, 1 hour) Run 1	RPS28	40S Ribosomal protein S28	4	2	1983.15	1983.13	*	Ac-MDTSRVQPIKLARVTKV	l	1.03826	0.961736	1.00971	0.769846	0.889777	=b-AP15 (1 µM, 1 hour)/Cont (DMSO)
b-AP15 (1 µM, 1 hour) Run 1	RPLP1	60S acidic ribosomal protein P1	4	3	2420.28	2420.32	s	ALILHDDEVTVTEDKINALIKA	a	0.826833	1.17317	1.3791	<0.2	1.3791	=b-AP15 (1 µM, 1 hour)/Cont (DMSO)
b-AP15 (1 µM, 1 hour) Run 1	RPLP2	60S acidic ribosomal protein P2	3	2	1785.92	1785.91	v	GIEADDDRLNKVISEL	n	0.762537	1.23746	0.856858	0.423779	0.640319	=b-AP15 (1 µM, 1 hour)/Cont (DMSO)
b-AP15 (1 µM, 1 hour) Run 1	RPLP2	60S acidic ribosomal protein P2 polymorphism	3	2	1668.91	1668.9	l	DGKNIEDVIAQGIGKL	a	1.21053	0.789474	0.551084	0.885449	0.718266	=b-AP15 (1 µM, 1 hour)/Cont (DMSO)
b-AP15 (1 µM, 1 hour) Run 1	ANP32B	Acidic leucine-rich nuclear phosphoprotein 32 family member B	3	2	1134.62	1134.64	s	AEKLPNLTHL	n	0.76555	1.23445	1.05359	0.399043	0.726316	=b-AP15 (1 µM, 1 hour)/Cont (DMSO)
b-AP15 (1 µM, 1 hour) Run 1	SUB1	Activated RNA polymerase II transcriptional coactivator p15	4	2,3	1628.83	1628.87	L	KEQISDIDDAVRKL	*	0.988746	1.01125	1.13366	0.750642	0.942152	=b-AP15 (1 µM, 1 hour)/Cont (DMSO)
b-AP15 (1 µM, 1 hour) Run 1	SUB1	Activated RNA polymerase II transcriptional coactivator p15	4	2	1957.05	1957.05	w	SQLKEQISDIDDAVRKL	*	1.03156	0.968438	0.861366	0.998801	0.930084	=b-AP15 (1 µM, 1 hour)/Cont (DMSO)
b-AP15 (1 µM, 1 hour) Run 1	BANF1	Barrier to autointegration factor 1	4	2	3094.63	3094.58	*m	Ac-TTSQKHRDFVAEPMGEKPVGSLAGIGEVL	g	1.00907	0.990932	0.756801	0.895301	0.826051	=b-AP15 (1 µM, 1 hour)/Cont (DMSO)
b-AP15 (1 µM, 1 hour) Run 1	CD99	CD99 antigen	3	1	1353.78	1353.76	n	AEPAVQRTLLEK	*	1.06206	0.937943	0.703457	1.6298	1.16663	=b-AP15 (1 µM, 1 hour)/Cont (DMSO)
b-AP15 (1 µM, 1 hour) Run 1	CFL1	Cofilin 1	3	1	1226.66	1226.69	l	GGSAVISLEGKPL	*	1.08389	0.916107	0.701342	1.05705	0.879195	=b-AP15 (1 µM, 1 hour)/Cont (DMSO)
b-AP15 (1 µM, 1 hour) Run 1	CFL1	Cofilin 1	4	3	2348.24	2348.25	*m	Ac-ASGVAVSDGVIKVFNDMKVRKS	s	1.18569	0.814305	1.05915	0.869326	0.964237	=b-AP15 (1 µM, 1 hour)/Cont (DMSO)
b-AP15 (1 µM, 1 hour) Run 1	COX5A	Cytochrome c oxidase subunit 5a	3	1,2	2180.17	2180.17	l	RPTLNELGISTPEELGLDKV	*	1.02163	0.978366	1.20265	0.73819	0.970419	=b-AP15 (1 µM, 1 hour)/Cont (DMSO)
b-AP15 (1 µM, 1 hour) Run 1	COX5A	Cytochrome c oxidase subunit 5a	3	1	2293.33	2293.25	e	LRPTLNELGISTPEELGLDKV	*	0.954654	1.04535	1.08831	1.52267	1.30549	=b-AP15 (1 µM, 1 hour)/Cont (DMSO)
b-AP15 (1 µM, 1 hour) Run 1	COX6B1	Cytochrome c oxidase subunit 6b	2	2	1382.61	1382.64	*m	Ac-AEDMETKIKNY	k	0.92799	1.07201	0.985598	1.04822	1.01691	=b-AP15 (1 µM, 1 hour)/Cont (DMSO)
b-AP15 (1 µM, 1 hour) Run 1	COX6B1	Cytochrome c oxidase subunit 6b	3	3	1611.74	1611.78	*m	Ac-AEDMETKIKNYKT	a	1.09563	0.904373	0.84723	0.844898	0.846064	=b-AP15 (1 µM, 1 hour)/Cont (DMSO)
b-AP15 (1 µM, 1 hour) Run 1	COX8A	Cytochrome c oxidase subunit 8a	3	1	1146.65	1146.64	k	IHSLPPEGKLG	i	0.814219	1.18578	0.80617	1.03286	0.919517	=b-AP15 (1 µM, 1 hour)/Cont (DMSO)
b-AP15 (1 µM, 1 hour) Run 1	DUT	Deoxyuridine 5'-triphosphate nucleotidohydrolase, mitochondrial	3	1,2	3015.46	3015.41	r	IFYPEIEEVQALDDTERGSGGFGSTGKN	*	0.896009	1.10399	1.03766	0.883642	0.960652	=b-AP15 (1 µM, 1 hour)/Cont (DMSO)
b-AP15 (1 µM, 1 hour) Run 1	EEF1B2	Elongation factor 1 beta	2	1	1287.66	1287.68	*m	GFGDLKSPAGLQV	l	1.00014	0.999859	0.727746	0.49169	0.609718	=b-AP15 (1 µM, 1 hour)/Cont (DMSO)
b-AP15 (1 µM, 1 hour) Run 1	EEF1B2	Elongation factor 1 beta	2	1,2	1400.79	1400.77	*m	GFGDLKSPAGLQVL	n	1.01518	0.984824	0.816608	0.650208	0.733408	=b-AP15 (1 µM, 1 hour)/Cont (DMSO)
b-AP15 (1 µM, 1 hour) Run 1	EEF1B2	Elongation factor 1 beta	2	1,2	1728.83	1728.8	f	EDYVQSMDVAAFNKI	*	0.972777	1.02722	1.13793	0.774955	0.956443	=b-AP15 (1 µM, 1 hour)/Cont (DMSO)
b-AP15 (1 µM, 1 hour) Run 1	EEF1B2	Elongation factor 1 beta	2	2	1905.99	1905.98	*m	GFGDLKSPAGLQVLNDYL	a	0.968789	1.03121	1.14607	0.484395	0.815231	=b-AP15 (1 µM, 1 hour)/Cont (DMSO)
b-AP15 (1 µM, 1 hour) Run 1	ERH	Enhancer of rudimentary homolog	3	1	1433.86	1433.84	*m	Ac-SHTILLVQPTKR	p	1.09453	0.905473	0.92425	0.808698	0.866474	=b-AP15 (1 µM, 1 hour)/Cont (DMSO)
b-AP15 (1 µM, 1 hour) Run 1	ERH	Enhancer of rudimentary homolog	3,4	1	2137.21	2137.16	*m	Ac-SHTILLVQPTKRPEGRTY	a	0.970814	1.02919	0.96738	0.830262	0.898821	=b-AP15 (1 µM, 1 hour)/Cont (DMSO)
b-AP15 (1 µM, 1 hour) Run 1	EIF1	Eukaryotic translation initiation factor 1	3,4	3	1426.69	1426.76	i	GLAKDDQLKVHGF	*	0.78997	1.21003	1.03549	0.421239	0.728362	=b-AP15 (1 µM, 1 hour)/Cont (DMSO)
b-AP15 (1 µM, 1 hour) Run 1	EIF4H	Eukaryotic translation initiation factor 4H	3,4	1,2	2525.33	2525.26	v	ANPNSAIFGGARPREEVVQKEQE	*	0.860225	1.13977	1.11679	0.82622	0.971506	=b-AP15 (1 µM, 1 hour)/Cont (DMSO)
b-AP15 (1 µM, 1 hour) Run 1	EIF4H	Eukaryotic translation initiation factor 4H	4	1	2624.42	2624.33	q	VANPNSAIFGGARPREEVVQKEQE	*	0.928052	1.07195	1.18674	1.30315	1.24495	=b-AP15 (1 µM, 1 hour)/Cont (DMSO)
b-AP15 (1 µM, 1 hour) Run 1	EIF4H	Eukaryotic translation initiation factor 4H	4	1,2	3076.62	3076.57	t	PLNQVANPNSAIFGGARPREEVVQKEQE	*	0.836872	1.16313	1.34342	1.02784	1.18563	=b-AP15 (1 µM, 1 hour)/Cont (DMSO)
b-AP15 (1 µM, 1 hour) Run 1	EIF4H	Eukaryotic translation initiation factor 4H	3,4	1,2	3248.76	3248.65	v	ATPLNQVANPNSAIFGGARPREEVVQKEQE	*	0.74782	1.25218	1.21381	0.939198	1.0765	=b-AP15 (1 µM, 1 hour)/Cont (DMSO)
b-AP15 (1 µM, 1 hour) Run 1	EIF5A	Eukaryotic translation initiation factor 5A	3	2	901.497	901.542	a	AVAIKAMAK	*	0.145329	1.85467	0.844291	2.18685	1.51557	=b-AP15 (1 µM, 1 hour)/Cont (DMSO)
b-AP15 (1 µM, 1 hour) Run 1	EIF5A	Eukaryotic translation initiation factor 5A	3	1	1461.72	1461.7	h	NMDVPNIKRNDF	q	0.886554	1.11345	0.833369	0.867467	0.850418	=b-AP15 (1 µM, 1 hour)/Cont (DMSO)
b-AP15 (1 µM, 1 hour) Run 1	EIF5A	Eukaryotic translation initiation factor 5A	2,3	2,3	1620.82	1620.82	l	SAMTEEAAVAIKAMAK	*	1.02317	0.976832	0.912522	0.666068	0.789295	=b-AP15 (1 µM, 1 hour)/Cont (DMSO)
b-AP15 (1 µM, 1 hour) Run 1	EIF5A	Eukaryotic translation initiation factor 5A	3	2	1636.81	1636.82	l	SAMoxTEEAAVAIKAMAK + 16 (Met-oxide on M3)	*	1.18395	0.816046	0.834957	0.674499	0.754728	=b-AP15 (1 µM, 1 hour)/Cont (DMSO)
b-AP15 (1 µM, 1 hour) Run 1	EIF5A	Eukaryotic translation initiation factor 5A	3	1	1986.07	1986.04	h	NMDVPNIKRNDFQLIGI	q	0.807895	1.19211	1.15526	0.765789	0.960526	=b-AP15 (1 µM, 1 hour)/Cont (DMSO)
b-AP15 (1 µM, 1 hour) Run 1	EIF5A	Eukaryotic translation initiation factor 5A	3	1	2002.08	2002.04	h	NMDVPNIKRNDFQLIGI + Mox	q	0.917526	1.08247	1.08984	0.988218	1.03903	=b-AP15 (1 µM, 1 hour)/Cont (DMSO)
b-AP15 (1 µM, 1 hour) Run 1	FKBP1A	FK506 Binding Protein	2	1	842.518	842.511	d	VELLKLE	*	1.16535	0.834646	0.778403	1.1856	0.982002	=b-AP15 (1 µM, 1 hour)/Cont (DMSO)
b-AP15 (1 µM, 1 hour) Run 1	FKBP1A	FK506 Binding Protein	2	1	957.538	957.538	f	DVELLKLE	*	1.09427	0.905735	0.75694	0.914753	0.835846	=b-AP15 (1 µM, 1 hour)/Cont (DMSO)
b-AP15 (1 µM, 1 hour) Run 1	FKBP1A	FK506 Binding Protein	2	1,2	1203.69	1203.67	l	VFDVELLKLE	*	0.922021	1.07798	0.712114	0.847965	0.780039	=b-AP15 (1 µM, 1 hour)/Cont (DMSO)
b-AP15 (1 µM, 1 hour) Run 1	FKBP1A	FK506 Binding Protein	3	1	1604.88	1604.85	m	SVGQRAKLTISPDYA	y	0.970089	1.02991	0.889917	0.910885	0.900401	=b-AP15 (1 µM, 1 hour)/Cont (DMSO)
b-AP15 (1 µM, 1 hour) Run 1	HSPE1	Heat shock 10kDa protein 1 (chaperonin 10)	2	1	1078.6	1078.59	*m	Ac-AGQAFRKFL	p	1.14851	0.851485	1.06337	1	1.03168	=b-AP15 (1 µM, 1 hour)/Cont (DMSO)
b-AP15 (1 µM, 1 hour) Run 1	HSPE1	Heat shock 10kDa protein 1 (chaperonin 10)	3	1,2	1249.6	1249.63	f	RDGDILGKYVD	*	0.891945	1.10805	1.11995	0.592317	0.856134	=b-AP15 (1 µM, 1 hour)/Cont (DMSO)
b-AP15 (1 µM, 1 hour) Run 1	HSPE1	Heat shock 10kDa protein 1 (chaperonin 10)	3	2,3	1584.84	1584.85	a	VGSGSKGKGGEIQPVSV	k	1.1206	0.879395	0.800985	1.05415	0.927567	=b-AP15 (1 µM, 1 hour)/Cont (DMSO)
b-AP15 (1 µM, 1 hour) Run 1	HSPE1	Heat shock 10kDa protein 1 (chaperonin 10)	3	2,3	1655.85	1655.88	v	AVGSGSKGKGGEIQPVSV	k	1.10632	0.893677	0.766349	1.13491	0.950628	=b-AP15 (1 µM, 1 hour)/Cont (DMSO)
b-AP15 (1 µM, 1 hour) Run 1	HSPE1	Heat shock 10kDa protein 1 (chaperonin 10)	2,3	2,3	1955.07	1955.07	a	TVVAVGSGSKGKGGEIQPVSV	k	0.967159	1.03284	1.00013	0.863888	0.93201	=b-AP15 (1 µM, 1 hour)/Cont (DMSO)
b-AP15 (1 µM, 1 hour) Run 1	HSPE1	Heat shock 10kDa protein 1 (chaperonin 10)	4	3	2182.21	2182.23	a	TVVAVGSGSKGKGGEIQPVSVKV	g	1.15354	0.846463	0.636656	0.92926	0.782958	=b-AP15 (1 µM, 1 hour)/Cont (DMSO)
b-AP15 (1 µM, 1 hour) Run 1	HSPE1	Heat shock 10kDa protein 1 (chaperonin 10)	4	3,4	2355.23	2355.28	s	AAETVTKGGIMLPEKSQGKVLQA	t	0.944795	1.0552	0.790589	1.10756	0.949073	=b-AP15 (1 µM, 1 hour)/Cont (DMSO)
b-AP15 (1 µM, 1 hour) Run 1	HSPE1	Heat shock 10kDa protein 1 (chaperonin 10)	4	3	2442.3	2442.32	r	SAAETVTKGGIMLPEKSQGKVLQA	t	1.00784	0.992161	0.992161	1.24188	1.11702	=b-AP15 (1 µM, 1 hour)/Cont (DMSO)
b-AP15 (1 µM, 1 hour) Run 1	HSPE1	Heat shock 10kDa protein 1 (chaperonin 10)	4	4	2654.43	2654.47	s	AAETVTKGGIMLPEKSQGKVLQATVV	a	1	1	1.34021	0.54433	0.942268	=b-AP15 (1 µM, 1 hour)/Cont (DMSO)
b-AP15 (1 µM, 1 hour) Run 1	HSPE1	Heat shock 10kDa protein 1 (chaperonin 10)	4	3	2741.51	2741.5	r	SAAETVTKGGIMLPEKSQGKVLQATVV	a	1.01496	0.985039	0.785159	1.15021	0.967684	=b-AP15 (1 µM, 1 hour)/Cont (DMSO)
b-AP15 (1 µM, 1 hour) Run 1	HN1	Hematological and neurological expressed 1 protein	3	1	2010.03	2009.98	*m	Ac-TTTTTFKGVDPNSRNSSR	d	0.914867	1.08513	0.911055	0.954257	0.932656	=b-AP15 (1 µM, 1 hour)/Cont (DMSO)
b-AP15 (1 µM, 1 hour) Run 1	HNRNPDL	Heterogeneous nuclear ribonucleoprotein D-like	3	2,3	1286.68	1286.71	f	KDAASVDKVLEL	k	0.824937	1.17506	1.20165	0.606141	0.903895	=b-AP15 (1 µM, 1 hour)/Cont (DMSO)
b-AP15 (1 µM, 1 hour) Run 1	HNRNPDL	Heterogeneous nuclear ribonucleoprotein D-like	3	2	1433.76	1433.78	l	FKDAASVDKVLEL	k	1.0551	0.9449	0.804645	0.77459	0.789617	=b-AP15 (1 µM, 1 hour)/Cont (DMSO)
b-AP15 (1 µM, 1 hour) Run 1	HINT1	Histidine triad nucleotide-binding protein 1	2	1	1212.65	1212.65	*m	Ac-ADEIAKAQVAR	p	0.90728	1.09272	1.18338	0.949176	1.06628	=b-AP15 (1 µM, 1 hour)/Cont (DMSO)
b-AP15 (1 µM, 1 hour) Run 1	HINT1	Histidine triad nucleotide-binding protein 1	2	1	1712.82	1712.79	v	AEDDDESLLGHLMIVG	k	0.688525	1.31148	1.39754	0.463115	0.930328	=b-AP15 (1 µM, 1 hour)/Cont (DMSO)
b-AP15 (1 µM, 1 hour) Run 1	HINT1	Histidine triad nucleotide-binding protein 1	5	2	2505.43	2505.39	f	HDISPQAPTHFLVIPKKHISQI	s	1.17232	0.827681	0.998167	1.08524	1.0417	=b-AP15 (1 µM, 1 hour)/Cont (DMSO)
b-AP15 (1 µM, 1 hour) Run 1	HINT1	Histidine triad nucleotide-binding protein 1	5	3	2595.44	2595.45	*m	Ac-ADEIAKAQVARPGGDTIFGKIIRK	e	1.00536	0.99464	0.862418	0.805837	0.834127	=b-AP15 (1 µM, 1 hour)/Cont (DMSO)
b-AP15 (1 µM, 1 hour) Run 1	MIF	Macrophage migration inhibitory factor	3	1,2	2131.14	2131.14	l	AQATGKPPQYIAVHVVPDQL	m	1.12482	0.875177	1.0133	0.790829	0.902066	=b-AP15 (1 µM, 1 hour)/Cont (DMSO)
b-AP15 (1 µM, 1 hour) Run 1	MIF	Macrophage migration inhibitory factor	3	1	2333.3	2333.22	l	AQATGKPPQYIAVHVVPDQLMA	f	1.02425	0.975749	1.32668	1.26676	1.29672	=b-AP15 (1 µM, 1 hour)/Cont (DMSO)
b-AP15 (1 µM, 1 hour) Run 1	MAPK1IP1L	MAPK-interacting and spindle-stabilizing protein-like	2	1	2213.1	2213.05	*m	Ac-SDEFSLADALPEHSPAKTSAV	s	0.97	1.03	0.995	0.84	0.9175	=b-AP15 (1 µM, 1 hour)/Cont (DMSO)
b-AP15 (1 µM, 1 hour) Run 1	MTPN	Myotrophin	5	4	2999.57	2999.59	s	KGADKTVKGPDGLTAFEATDNQAIKALLQ	*	1.23486	0.765143	0.82678	0.85441	0.840595	=b-AP15 (1 µM, 1 hour)/Cont (DMSO)
b-AP15 (1 µM, 1 hour) Run 1	NDUFA8	NADH dehydrogenase 1 alpha subcomplex, 8	2	1	1879.06	1879.02	*m	PGIVELPTLEELKVDEV	k	0.875481	1.12452	0.667522	1.04236	0.854942	=b-AP15 (1 µM, 1 hour)/Cont (DMSO)
b-AP15 (1 µM, 1 hour) Run 1	NPM1	Nucleophosmin	3	1	2016.05	2016.01	m	TDQEAIQDLWQWRKSL	*	0.976977	1.02302	1.04505	1.15315	1.0991	=b-AP15 (1 µM, 1 hour)/Cont (DMSO)
b-AP15 (1 µM, 1 hour) Run 1	NPM1	Nucleophosmin	4	3	2050.08	2050.11	q	ASIEKGGSLPKVEAKFINY	v	1.14305	0.85695	0.695007	1.05263	0.873819	=b-AP15 (1 µM, 1 hour)/Cont (DMSO)
b-AP15 (1 µM, 1 hour) Run 1	NME2	Nucleoside diphosphate kinase B	2	1	1684.95	1684.91	*m	Ac-ANLERTFIAIKPDGV	q	1.01127	0.98873	0.968238	1.03381	1.00102	=b-AP15 (1 µM, 1 hour)/Cont (DMSO)
b-AP15 (1 µM, 1 hour) Run 1	NME2	Nucleoside diphosphate kinase B	3	1	1969.12	1969.07	*m	Ac-ANLERTFIAIKPDGVQR	g	1.05318	0.946824	1.05761	1.08567	1.07164	=b-AP15 (1 µM, 1 hour)/Cont (DMSO)
b-AP15 (1 µM, 1 hour) Run 1	PPIA	Peptidylprolyl isomerase A	3	1	1039.55	1039.55	l	KHTGPGILSM	a	1.06906	0.930937	0.658467	0.870388	0.764428	=b-AP15 (1 µM, 1 hour)/Cont (DMSO)
b-AP15 (1 µM, 1 hour) Run 1	PPIA	Peptidylprolyl isomerase A	3	1	1145.63	1145.62	v	PKTAENFRAL	s	1.11103	0.888968	0.774033	1.05215	0.91309	=b-AP15 (1 µM, 1 hour)/Cont (DMSO)
b-AP15 (1 µM, 1 hour) Run 1	PPIA	Peptidylprolyl isomerase A	2	1	1245.65	1245.64	i	AVDGEPLGRVSF	e	0.836444	1.16356	1.24509	0.482318	0.863703	=b-AP15 (1 µM, 1 hour)/Cont (DMSO)
b-AP15 (1 µM, 1 hour) Run 1	PPIA	Peptidylprolyl isomerase A	4	3	1256.59	1256.64	r	ALSTGEKGFGYK	g	0.715885	1.28411	1.32663	0.323868	0.825247	=b-AP15 (1 µM, 1 hour)/Cont (DMSO)
b-AP15 (1 µM, 1 hour) Run 1	PPIA	Peptidylprolyl isomerase A	3	1	1265.73	1265.72	f	ILKHTGPGILSM	a	0.957537	1.04246	0.723992	0.751592	0.737792	=b-AP15 (1 µM, 1 hour)/Cont (DMSO)
b-AP15 (1 µM, 1 hour) Run 1	PPIA	Peptidylprolyl isomerase A	4	2	1374.71	1374.73	f	ADKVPKTAENFR	a	1.18168	0.818321	0.848855	1.18168	1.01527	=b-AP15 (1 µM, 1 hour)/Cont (DMSO)
b-AP15 (1 µM, 1 hour) Run 1	PPIA	Peptidylprolyl isomerase A	3,4	2,3	1558.83	1558.85	f	ADKVPKTAENFRAL	s	1.0596	0.940404	0.857742	0.816687	0.837214	=b-AP15 (1 µM, 1 hour)/Cont (DMSO)
b-AP15 (1 µM, 1 hour) Run 1	PPIA	Peptidylprolyl isomerase A	3	2	1607.81	1607.82	f	ELFADKVPKTAENF	r	1.24094	0.759059	0.768771	0.94957	0.859171	=b-AP15 (1 µM, 1 hour)/Cont (DMSO)
b-AP15 (1 µM, 1 hour) Run 1	PPIA	Peptidylprolyl isomerase A	3,4	2,3	1763.92	1763.92	f	ELFADKVPKTAENFR	a	1.12957	0.870435	0.755652	0.935652	0.845652	=b-AP15 (1 µM, 1 hour)/Cont (DMSO)
b-AP15 (1 µM, 1 hour) Run 1	PPIA	Peptidylprolyl isomerase A	2,3	1,2	1899.99	1899.94	f	EDENFILKHTGPGILSM	a	0.856919	1.14308	0.998826	0.827168	0.912997	=b-AP15 (1 µM, 1 hour)/Cont (DMSO)
b-AP15 (1 µM, 1 hour) Run 1	PPIA	Peptidylprolyl isomerase A	3	1	1915.98	1915.94	f	EDENFILKHTGPGILSMox	a	0.963186	1.03681	0.793111	1.08676	0.939935	=b-AP15 (1 µM, 1 hour)/Cont (DMSO)
b-AP15 (1 µM, 1 hour) Run 1	PPIA	Peptidylprolyl isomerase A	4	2,3	1948.05	1948.04	f	ELFADKVPKTAENFRAL	s	0.936981	1.06302	1.1147	0.563779	0.839238	=b-AP15 (1 µM, 1 hour)/Cont (DMSO)
b-AP15 (1 µM, 1 hour) Run 1	PPIE	Peptidylprolyl isomerase E	4	2	2525.4	2525.35	*m	Ac-ATTKRVLYVGGLAEEVDDKVLHA	a	1.00828	0.991722	0.9266	0.826711	0.876656	=b-AP15 (1 µM, 1 hour)/Cont (DMSO)
b-AP15 (1 µM, 1 hour) Run 1	PRDX1	Peroxiredoxin 1	3	2	1737.88	1737.88	*m	Ac-SSGNAKIGHPAPNFKAT	a	1.0008	0.999201	0.829736	1.08713	0.958433	=b-AP15 (1 µM, 1 hour)/Cont (DMSO)
b-AP15 (1 µM, 1 hour) Run 1	PRDX5	Peroxiredoxin 5	2	1	1524.88	1524.86	m	APIKVGDAIPAVEVF	e	1.01341	0.986594	0.679036	0.926753	0.802895	=b-AP15 (1 µM, 1 hour)/Cont (DMSO)
b-AP15 (1 µM, 1 hour) Run 1	PEBP1	Phosphatidylethanolamine-binding protein 1	2	1,2	1667.9	1667.91	y	AGAAVDELGKVLTPTQV	k	1.12205	0.877954	1.00473	0.652342	0.828535	=b-AP15 (1 µM, 1 hour)/Cont (DMSO)
b-AP15 (1 µM, 1 hour) Run 1	PEBP1	Phosphatidylethanolamine-binding protein 1	3	2,3	1968.95	1968.95	a	EWDDYVPKLYEQLSGK	*	1.14113	0.85887	0.788154	0.813539	0.800846	=b-AP15 (1 µM, 1 hour)/Cont (DMSO)
b-AP15 (1 µM, 1 hour) Run 1	PEBP1	Phosphatidylethanolamine-binding protein 1	3	2	2168.05	2168.04	y	QAEWDDYVPKLYEQLSGK	*	1.18596	0.814044	0.93368	0.764629	0.849155	=b-AP15 (1 µM, 1 hour)/Cont (DMSO)
b-AP15 (1 µM, 1 hour) Run 1	PEBP1	Phosphatidylethanolamine-binding protein 1	3,4	1,2	3198.67	3198.6	*m	PVDLSKWSGPLSLQEVDEQPQHPLHVTY	a	0.957905	1.0421	1.15996	0.42532	0.792641	=b-AP15 (1 µM, 1 hour)/Cont (DMSO)
b-AP15 (1 µM, 1 hour) Run 1	PQBP1	Polyglutamine-binding protein 1	5	3	2821.48	2821.46	w	NADTDLVSWLSPHDPNSVVTKSAKKL	r	1.00119	0.998811	0.826397	0.957194	0.891795	=b-AP15 (1 µM, 1 hour)/Cont (DMSO)
b-AP15 (1 µM, 1 hour) Run 1	PFDN1	Prefoldin subunit 1	2	2	1685.92	1685.92	*m	Ac-AAPVDLELKKAFTEL	q	0.949153	1.05085	0.875049	0.666141	0.770595	=b-AP15 (1 µM, 1 hour)/Cont (DMSO)
b-AP15 (1 µM, 1 hour) Run 1	PFDN1	Prefoldin subunit 1	2	2	1885.03	1885.02	*m	Ac-AAPVDLELKKAFTELQA	k	1.13183	0.868167	0.935691	0.971061	0.953376	=b-AP15 (1 µM, 1 hour)/Cont (DMSO)
b-AP15 (1 µM, 1 hour) Run 1	PFDN5	Prefoldin subunit 5	2	1	1072.59	1072.59	l	TALGAAQATAKA	*	1	1	0.915344	0.755556	0.83545	=b-AP15 (1 µM, 1 hour)/Cont (DMSO)
b-AP15 (1 µM, 1 hour) Run 1	PHB2	Prohibitin-2	5	3	2008.02	2008.06	n	LQDESFTRGSDSLIKGKK	*	0.896982	1.10302	0.756562	0.973097	0.864829	=b-AP15 (1 µM, 1 hour)/Cont (DMSO)
b-AP15 (1 µM, 1 hour) Run 1	POMP	Proteasome maturation protein	2	1	2071.1	2071.06	*	Ac-MNARGLGSELKDSIPVTEL	s	0.864675	1.13533	0.942004	0.776801	0.859402	=b-AP15 (1 µM, 1 hour)/Cont (DMSO)
b-AP15 (1 µM, 1 hour) Run 1	PSMB6	Proteasome subunit, beta type, 6	3	2	2410.38	2410.32	l	AAIAESGVERQVLLGDQIPKFAV	a	0.772643	1.22736	1.33457	<0.2	1.33457	=b-AP15 (1 µM, 1 hour)/Cont (DMSO)
b-AP15 (1 µM, 1 hour) Run 1	PARK7	Protein DJ-1 (Parkinson disease protein 7)	2	1	1011.65	1011.63	*m	Ac-ASKRALVIL	a	1.08405	0.915946	0.764083	0.832489	0.798286	=b-AP15 (1 µM, 1 hour)/Cont (DMSO)
b-AP15 (1 µM, 1 hour) Run 1	PARK7	Protein DJ-1 (Parkinson disease protein 7)	2	1	1082.69	1082.67	*m	Ac-ASKRALVILA	k	0.98856	1.01144	1.02851	0.768113	0.898311	=b-AP15 (1 µM, 1 hour)/Cont (DMSO)
b-AP15 (1 µM, 1 hour) Run 1	PARK7	Protein DJ-1 (Parkinson disease protein 7)	4	3	1892.08	1892.11	a	LNGKEVAAQVKAPLVLKD	*	1.1266	0.873402	0.75134	0.820619	0.785979	=b-AP15 (1 µM, 1 hour)/Cont (DMSO)
b-AP15 (1 µM, 1 hour) Run 1	PARK7	Protein DJ-1 (Parkinson disease protein 7)	4	3	2375.35	2375.38	l	AIVEALNGKEVAAQVKAPLVLKD	*	1.39472	0.605283	0.618868	0.967547	0.793208	=b-AP15 (1 µM, 1 hour)/Cont (DMSO)
b-AP15 (1 µM, 1 hour) Run 1	QIL1	Protein QIL1	2	1	1761.92	1761.88	y	LVYDQELLGPSDKSQA	a	1.00285	0.997151	0.7151	1.09402	0.904558	=b-AP15 (1 µM, 1 hour)/Cont (DMSO)
b-AP15 (1 µM, 1 hour) Run 1	RBM3	RNA binding motif protein 3	2	1	1524.78	1524.75	*m	Ac-SSEEGKLFVGGLNF	n	0.820144	1.17986	1.13849	0.964029	1.05126	=b-AP15 (1 µM, 1 hour)/Cont (DMSO)
b-AP15 (1 µM, 1 hour) Run 1	SUMO2	Small ubiquitin-related modifier 2	5,4	4	2419.18	2419.23	*m	Ac-ADEKPKEGVKTENNDHINLKV	a	1.05828	0.941725	0.818959	0.822585	0.820772	=b-AP15 (1 µM, 1 hour)/Cont (DMSO)
b-AP15 (1 µM, 1 hour) Run 1	SRI	Sorcin	3	1	2409.21	2409.15	f	DTDRSGTVDPQELQKALTTMGF	r	0.6	1.4	1.0963	0.807407	0.951852	=b-AP15 (1 µM, 1 hour)/Cont (DMSO)
b-AP15 (1 µM, 1 hour) Run 1	SRSF1	Splicing factor, arginine/serine-rich 1	2	1	871.477	871.476	y	GAIRDIDL	k	0.953611	1.04639	1.09613	0.654232	0.875179	=b-AP15 (1 µM, 1 hour)/Cont (DMSO)
b-AP15 (1 µM, 1 hour) Run 1	SRSF1	Splicing factor, arginine/serine-rich 1	3	2	1318.63	1318.64	t	KDIEDVFYKY	g	1.09449	0.905507	0.791884	0.688696	0.74029	=b-AP15 (1 µM, 1 hour)/Cont (DMSO)
b-AP15 (1 µM, 1 hour) Run 1	SRSF1	Splicing factor, arginine/serine-rich 1	4	2	2225.15	2225.14	g	NLPPDIRTKDIEDVFYKY	g	0.901481	1.09852	0.960721	0.874437	0.917579	=b-AP15 (1 µM, 1 hour)/Cont (DMSO)
b-AP15 (1 µM, 1 hour) Run 1	SRSF2	Splicing factor, arginine/serine-rich 2	2	1	2216.13	2216.08	*m	Ac-SYGRPPPDVEGMTSLKVDNL	t	0.955396	1.0446	1.18705	1.11655	1.1518	=b-AP15 (1 µM, 1 hour)/Cont (DMSO)
b-AP15 (1 µM, 1 hour) Run 1	SRSF2	Splicing factor, arginine/serine-rich 2	5	1	2784.38	2784.29	f	HDKRDAEDAMDAMDGAVLDGRELRV	q	0.755795	1.24421	1.04636	0.927152	0.986755	=b-AP15 (1 µM, 1 hour)/Cont (DMSO)
b-AP15 (1 µM, 1 hour) Run 1	TXN	Thioredoxin	4	2	1705.9	1705.89	*m	VKQIESKTAFQEALD	a	1.27309	0.726913	1.12269	1.12929	1.12599	=b-AP15 (1 µM, 1 hour)/Cont (DMSO)
b-AP15 (1 µM, 1 hour) Run 1	TMSB10	Thymosin beta-10	6,7,8,9	8	4933.42	4933.52	*m	Ac-ADKPDMGEIASFDKAKLKKTETQEKNTLPTKETIEQEKRSEIS	*	0.860065	1.13993	1.01207	0.76985	0.890962	=b-AP15 (1 µM, 1 hour)/Cont (DMSO)
b-AP15 (1 µM, 1 hour) Run 1	TMSB4X	Thymosin beta-4	6,7,8,9	9	4960.29	4960.49	*m	Ac-SDKPDMAEIEKFDKSKLKKTETQEKNPLPSKETIEQEKQAGES	*	0.955871	1.04413	0.87983	0.843044	0.861437	=b-AP15 (1 µM, 1 hour)/Cont (DMSO)
b-AP15 (1 µM, 1 hour) Run 1	TPI1	Triosephosphate isomerase 1	2	1,2	825.449	825.496	k	LDPKIAVA	a	1.01628	0.983725	1.00851	0.684113	0.84631	=b-AP15 (1 µM, 1 hour)/Cont (DMSO)
b-AP15 (1 µM, 1 hour) Run 1	TPI1	Triosephosphate isomerase 1	4	3	1308.74	1308.79	f	ARQKLDPKIAVA	a	0.854784	1.14522	1.41914	0.341463	0.8803	=b-AP15 (1 µM, 1 hour)/Cont (DMSO)
b-AP15 (1 µM, 1 hour) Run 1	TPI1	Triosephosphate isomerase 1	3	2	1667.91	1667.91	q	SLGELIGTLNAAKVPAD	t	1.04899	0.951009	0.912584	0.680115	0.79635	=b-AP15 (1 µM, 1 hour)/Cont (DMSO)
b-AP15 (1 µM, 1 hour) Run 1	TPI1	Triosephosphate isomerase 1	3,4	3,4	1712.94	1712.98	t	KVIADNVKDWSKVVL	a	0.983537	1.01646	0.795351	0.678811	0.737081	=b-AP15 (1 µM, 1 hour)/Cont (DMSO)
b-AP15 (1 µM, 1 hour) Run 1	TPI1	Triosephosphate isomerase 1	3	2	1998.12	1998.11	f	LVGGASLKPEFVDIINAKQ	*	1.12365	0.876352	0.789799	1.13756	0.963679	=b-AP15 (1 µM, 1 hour)/Cont (DMSO)
b-AP15 (1 µM, 1 hour) Run 1	TPI1	Triosephosphate isomerase 1	4,5	3	2765.35	2765.36	a	AKVPADTEVVCAPPTAYIDFARQK + glutathione lacking Glu (176.04)	l	1.34421	0.655789	0.956753	0.599371	0.778062	=b-AP15 (1 µM, 1 hour)/Cont (DMSO)
b-AP15 (1 µM, 1 hour) Run 1	TPI1	Triosephosphate isomerase 1	4	2,3	2851.48	2851.45	l	AYEPVWAIGTGKTATPQQAQEVHEKL	r	1.1012	0.898795	0.704418	0.747791	0.726104	=b-AP15 (1 µM, 1 hour)/Cont (DMSO)
b-AP15 (1 µM, 1 hour) Run 1	TPI1	Triosephosphate isomerase 1	4,5	3,4	2894.39	2894.41	a	AKVPADTEVVCAPPTAYIDFARQK + glutathione (305.08)	l	0.745714	1.25429	1.20109	1.34434	1.27271	=b-AP15 (1 µM, 1 hour)/Cont (DMSO)
b-AP15 (1 µM, 1 hour) Run 1	TPI1	Triosephosphate isomerase 1	3	2,3	2914.5	2914.51	l	ASQPDVDGFLVGGASLKPEFVDIINAKQ	*	0.943899	1.0561	0.85554	0.743338	0.799439	=b-AP15 (1 µM, 1 hour)/Cont (DMSO)
b-AP15 (1 µM, 1 hour) Run 1	TPI1	Triosephosphate isomerase 1	5	3	3079.49	3079.49	l	NAAKVPADTEVVCAPPTAYIDFARQK + glutathione (305.08)	l	0.781882	1.21812	0.979791	1.52334	1.25157	=b-AP15 (1 µM, 1 hour)/Cont (DMSO)
b-AP15 (1 µM, 1 hour) Run 1	VIM	Vimentin	3	1	2030.1	2030.06	l	LIKTVETRDGQVINETSQ	h	1.0888	0.911197	1.1686	1.15573	1.16216	=b-AP15 (1 µM, 1 hour)/Cont (DMSO)
b-AP15 (1 µM, 1 hour) Run 1			2	1	803.461					1.21165	0.788351	0.768663	0.85726	0.812961	=b-AP15 (1 µM, 1 hour)/Cont (DMSO)
b-AP15 (1 µM, 1 hour) Run 1			2	1	822.492					1.08884	0.911162	0.851936	0.920273	0.886105	=b-AP15 (1 µM, 1 hour)/Cont (DMSO)
b-AP15 (1 µM, 1 hour) Run 1			2	2	851.466					0.94826	1.05174	0.87206	0.491063	0.681562	=b-AP15 (1 µM, 1 hour)/Cont (DMSO)
b-AP15 (1 µM, 1 hour) Run 1			2	1	896.449					0.987382	1.01262	1.08833	0.902208	0.995268	=b-AP15 (1 µM, 1 hour)/Cont (DMSO)
b-AP15 (1 µM, 1 hour) Run 1			3	3	901.463					0.992253	1.00775	1.19238	0.339574	0.765978	=b-AP15 (1 µM, 1 hour)/Cont (DMSO)
b-AP15 (1 µM, 1 hour) Run 1			2	1	915.535					0.897822	1.10218	0.730318	0.670017	0.700168	=b-AP15 (1 µM, 1 hour)/Cont (DMSO)
b-AP15 (1 µM, 1 hour) Run 1			2	2	939.495					0.821893	1.17811	0.955817	0.553738	0.754778	=b-AP15 (1 µM, 1 hour)/Cont (DMSO)
b-AP15 (1 µM, 1 hour) Run 1			3	1	1116.6					1.02049	0.97951	0.662669	1.21039	0.936532	=b-AP15 (1 µM, 1 hour)/Cont (DMSO)
b-AP15 (1 µM, 1 hour) Run 1			3	2	1118.61					1.12512	0.874881	0.281757	0.927412	0.604585	=b-AP15 (1 µM, 1 hour)/Cont (DMSO)
b-AP15 (1 µM, 1 hour) Run 1			3	2	1155.58					1.09202	0.907975	0.831902	0.893252	0.862577	=b-AP15 (1 µM, 1 hour)/Cont (DMSO)
b-AP15 (1 µM, 1 hour) Run 1			4	3	1238.52					1.18864	0.811362	0.782229	0.814275	0.798252	=b-AP15 (1 µM, 1 hour)/Cont (DMSO)
b-AP15 (1 µM, 1 hour) Run 1			3	1	1297.7					1.01913	0.980868	0.662987	0.933039	0.798013	=b-AP15 (1 µM, 1 hour)/Cont (DMSO)
b-AP15 (1 µM, 1 hour) Run 1			3	2	1311.63					1.04961	0.950388	0.724031	0.849612	0.786822	=b-AP15 (1 µM, 1 hour)/Cont (DMSO)
b-AP15 (1 µM, 1 hour) Run 1			3	1	1340.76					0.889737	1.11026	0.985203	1.00525	0.995227	=b-AP15 (1 µM, 1 hour)/Cont (DMSO)
b-AP15 (1 µM, 1 hour) Run 1			2	1	1391.74					1.16896	0.831041	0.734774	1.0943	0.914538	=b-AP15 (1 µM, 1 hour)/Cont (DMSO)
b-AP15 (1 µM, 1 hour) Run 1			4	2	1397.58					0.993892	1.00611	1.06607	0.317601	0.691838	=b-AP15 (1 µM, 1 hour)/Cont (DMSO)
b-AP15 (1 µM, 1 hour) Run 1			3	2	1397.61					0.956672	1.04333	1.12045	0.586655	0.853553	=b-AP15 (1 µM, 1 hour)/Cont (DMSO)
b-AP15 (1 µM, 1 hour) Run 1			2	2	1398.62					0.974747	1.02525	1	1.05051	1.02525	=b-AP15 (1 µM, 1 hour)/Cont (DMSO)
b-AP15 (1 µM, 1 hour) Run 1			3	1	1415.75					0.845921	1.15408	0.845921	0.960725	0.903323	=b-AP15 (1 µM, 1 hour)/Cont (DMSO)
b-AP15 (1 µM, 1 hour) Run 1			2	1	1420.75					0.882006	1.11799	0.905605	0.696165	0.800885	=b-AP15 (1 µM, 1 hour)/Cont (DMSO)
b-AP15 (1 µM, 1 hour) Run 1			4	3	1424.6					0.70398	1.29602	0.803483	0.779851	0.791667	=b-AP15 (1 µM, 1 hour)/Cont (DMSO)
b-AP15 (1 µM, 1 hour) Run 1			4	2	1457.74					1.09482	0.905183	0.768647	0.82933	0.798989	=b-AP15 (1 µM, 1 hour)/Cont (DMSO)
b-AP15 (1 µM, 1 hour) Run 1			4	4	1500.74					1.03318	0.966819	1.21281	<0.2	1.21281	=b-AP15 (1 µM, 1 hour)/Cont (DMSO)
b-AP15 (1 µM, 1 hour) Run 1			3	2	1540.82					1.08867	0.911328	0.828293	0.903127	0.86571	=b-AP15 (1 µM, 1 hour)/Cont (DMSO)
b-AP15 (1 µM, 1 hour) Run 1			4	3	1581.84					1.18488	0.81512	0.654983	0.877663	0.766323	=b-AP15 (1 µM, 1 hour)/Cont (DMSO)
b-AP15 (1 µM, 1 hour) Run 1			2	1	1590.68					0.952703	1.0473	0.976351	0.456081	0.716216	=b-AP15 (1 µM, 1 hour)/Cont (DMSO)
b-AP15 (1 µM, 1 hour) Run 1			3	1	1590.9					1.03833	0.961672	0.794425	0.850174	0.8223	=b-AP15 (1 µM, 1 hour)/Cont (DMSO)
b-AP15 (1 µM, 1 hour) Run 1			4	3	1621.88					1.10695	0.893048	1.31729	<0.2	1.31729	=b-AP15 (1 µM, 1 hour)/Cont (DMSO)
b-AP15 (1 µM, 1 hour) Run 1			3	1	1637.91					1.21555	0.784446	0.918005	0.612003	0.765004	=b-AP15 (1 µM, 1 hour)/Cont (DMSO)
b-AP15 (1 µM, 1 hour) Run 1			2	1	1648.8					1.07203	0.927966	0.898305	0.915254	0.90678	=b-AP15 (1 µM, 1 hour)/Cont (DMSO)
b-AP15 (1 µM, 1 hour) Run 1			3	2	1652.8					1.13131	0.868687	1.03214	0.830119	0.931129	=b-AP15 (1 µM, 1 hour)/Cont (DMSO)
b-AP15 (1 µM, 1 hour) Run 1			3	1	1654.95					1.00317	0.99683	1.22029	0.846276	1.03328	=b-AP15 (1 µM, 1 hour)/Cont (DMSO)
b-AP15 (1 µM, 1 hour) Run 1			2	1	1677.9					0.906667	1.09333	0.700952	0.807619	0.754286	=b-AP15 (1 µM, 1 hour)/Cont (DMSO)
b-AP15 (1 µM, 1 hour) Run 1			2	1	1679.85					0.943503	1.0565	0.898305	0.836158	0.867232	=b-AP15 (1 µM, 1 hour)/Cont (DMSO)
b-AP15 (1 µM, 1 hour) Run 1			4	2	1683.84					1.05936	0.940639	0.828006	0.843227	0.835616	=b-AP15 (1 µM, 1 hour)/Cont (DMSO)
b-AP15 (1 µM, 1 hour) Run 1			4	2	1692.82					0.869341	1.13066	1.29388	0.441223	0.867554	=b-AP15 (1 µM, 1 hour)/Cont (DMSO)
b-AP15 (1 µM, 1 hour) Run 1			5	3	1706.9					0.975853	1.02415	0.997502	1.15737	1.07744	=b-AP15 (1 µM, 1 hour)/Cont (DMSO)
b-AP15 (1 µM, 1 hour) Run 1			4	3	1739.97					1.15489	0.845113	0.640602	1.09925	0.869925	=b-AP15 (1 µM, 1 hour)/Cont (DMSO)
b-AP15 (1 µM, 1 hour) Run 1			4	1	1765.99					0.860414	1.13959	0.82915	1.03831	0.93373	=b-AP15 (1 µM, 1 hour)/Cont (DMSO)
b-AP15 (1 µM, 1 hour) Run 1			4	1	1766.97					1.00222	0.997775	1.25918	1.198	1.22859	=b-AP15 (1 µM, 1 hour)/Cont (DMSO)
b-AP15 (1 µM, 1 hour) Run 1			4	3	1778.97					1.02312	0.976876	0.893818	0.845682	0.86975	=b-AP15 (1 µM, 1 hour)/Cont (DMSO)
b-AP15 (1 µM, 1 hour) Run 1			4	3	1779.97					1.08979	0.910206	0.616843	0.903514	0.760178	=b-AP15 (1 µM, 1 hour)/Cont (DMSO)
b-AP15 (1 µM, 1 hour) Run 1			4	1	1797.96					0.809197	1.1908	0.719286	0.741249	0.730268	=b-AP15 (1 µM, 1 hour)/Cont (DMSO)
b-AP15 (1 µM, 1 hour) Run 1			4	3	1811.96					1.22283	0.777168	0.675082	0.682766	0.678924	=b-AP15 (1 µM, 1 hour)/Cont (DMSO)
b-AP15 (1 µM, 1 hour) Run 1			3	1	1811.98					1.3137	0.6863	0.819462	1.04353	0.931498	=b-AP15 (1 µM, 1 hour)/Cont (DMSO)
b-AP15 (1 µM, 1 hour) Run 1			4	1	1813.95					0.954819	1.04518	0.845382	0.801205	0.823293	=b-AP15 (1 µM, 1 hour)/Cont (DMSO)
b-AP15 (1 µM, 1 hour) Run 1			3	1	1813.95					1.05041	0.949593	0.900813	0.891057	0.895935	=b-AP15 (1 µM, 1 hour)/Cont (DMSO)
b-AP15 (1 µM, 1 hour) Run 1			3	3	1816.97					1.12727	0.872727	0.840642	0.71016	0.775401	=b-AP15 (1 µM, 1 hour)/Cont (DMSO)
b-AP15 (1 µM, 1 hour) Run 1			2	1	1817.77					1.33889	0.661111	1.25556	1.44444	1.35	=b-AP15 (1 µM, 1 hour)/Cont (DMSO)
b-AP15 (1 µM, 1 hour) Run 1			2	1	1823.06					1.2585	0.741497	0.982993	1.02041	1.0017	=b-AP15 (1 µM, 1 hour)/Cont (DMSO)
b-AP15 (1 µM, 1 hour) Run 1			2	1	1873.96					0.982222	1.01778	0.773333	1.08889	0.931111	=b-AP15 (1 µM, 1 hour)/Cont (DMSO)
b-AP15 (1 µM, 1 hour) Run 1			2	1	1888.8					1.03326	0.966736	0.970894	0.334719	0.652807	=b-AP15 (1 µM, 1 hour)/Cont (DMSO)
b-AP15 (1 µM, 1 hour) Run 1			4	2	1888.93					1.04756	0.952444	0.898283	0.889036	0.893659	=b-AP15 (1 µM, 1 hour)/Cont (DMSO)
b-AP15 (1 µM, 1 hour) Run 1			2	1	1889.01					0.896104	1.1039	0.785714	0.967532	0.876623	=b-AP15 (1 µM, 1 hour)/Cont (DMSO)
b-AP15 (1 µM, 1 hour) Run 1			4	3	1893.04					1.06204	0.937962	0.655096	0.867799	0.761448	=b-AP15 (1 µM, 1 hour)/Cont (DMSO)
b-AP15 (1 µM, 1 hour) Run 1			3	2	1912.01					1.18526	0.814743	1.21435	1.13094	1.17265	=b-AP15 (1 µM, 1 hour)/Cont (DMSO)
b-AP15 (1 µM, 1 hour) Run 1			5	4	1922.01					1.12515	0.874852	0.651246	0.992883	0.822064	=b-AP15 (1 µM, 1 hour)/Cont (DMSO)
b-AP15 (1 µM, 1 hour) Run 1			5	3	1923.98					0.938776	1.06122	1.12755	1.2483	1.18793	=b-AP15 (1 µM, 1 hour)/Cont (DMSO)
b-AP15 (1 µM, 1 hour) Run 1			3	2	1930.02					1.20377	0.796231	1.01767	0.918728	0.968198	=b-AP15 (1 µM, 1 hour)/Cont (DMSO)
b-AP15 (1 µM, 1 hour) Run 1			4	1	1944.04					0.878286	1.12171	0.899708	1.21519	1.05745	=b-AP15 (1 µM, 1 hour)/Cont (DMSO)
b-AP15 (1 µM, 1 hour) Run 1			3	2	1957.92					1.16229	0.837709	0.799523	0.52506	0.662291	=b-AP15 (1 µM, 1 hour)/Cont (DMSO)
b-AP15 (1 µM, 1 hour) Run 1			4	2	1957.92					1.29819	0.701812	0.974739	0.654036	0.814388	=b-AP15 (1 µM, 1 hour)/Cont (DMSO)
b-AP15 (1 µM, 1 hour) Run 1			5	3	1965.03					1.03661	0.963388	0.838112	0.873401	0.855757	=b-AP15 (1 µM, 1 hour)/Cont (DMSO)
b-AP15 (1 µM, 1 hour) Run 1			3	1	1971.03					0.931759	1.06824	1.2336	1.41732	1.32546	=b-AP15 (1 µM, 1 hour)/Cont (DMSO)
b-AP15 (1 µM, 1 hour) Run 1			3	2	1973.04					1.13783	0.86217	0.64868	0.684457	0.666569	=b-AP15 (1 µM, 1 hour)/Cont (DMSO)
b-AP15 (1 µM, 1 hour) Run 1			4	1	1987.12					1.09812	0.901882	1.21102	0.971774	1.0914	=b-AP15 (1 µM, 1 hour)/Cont (DMSO)
b-AP15 (1 µM, 1 hour) Run 1			3	2	1995					1.1085	0.891496	1.22581	0.909091	1.06745	=b-AP15 (1 µM, 1 hour)/Cont (DMSO)
b-AP15 (1 µM, 1 hour) Run 1			3	1	1999.11					0.831336	1.16866	0.83318	1.01935	0.926267	=b-AP15 (1 µM, 1 hour)/Cont (DMSO)
b-AP15 (1 µM, 1 hour) Run 1			4	1	2011.06					0.778182	1.22182	1.10649	1.16468	1.13558	=b-AP15 (1 µM, 1 hour)/Cont (DMSO)
b-AP15 (1 µM, 1 hour) Run 1			4	2	2073.07					0.955017	1.04498	0.750865	0.6609	0.705882	=b-AP15 (1 µM, 1 hour)/Cont (DMSO)
b-AP15 (1 µM, 1 hour) Run 1			2	1	2087.1					0.81768	1.18232	0.906077	0.983425	0.944751	=b-AP15 (1 µM, 1 hour)/Cont (DMSO)
b-AP15 (1 µM, 1 hour) Run 1			6	4	2116.12					0.697248	1.30275	1.59083	<0.2	1.59083	=b-AP15 (1 µM, 1 hour)/Cont (DMSO)
b-AP15 (1 µM, 1 hour) Run 1			3	1	2179.04					1.0359	0.964097	1.54155	0.715541	1.12855	=b-AP15 (1 µM, 1 hour)/Cont (DMSO)
b-AP15 (1 µM, 1 hour) Run 1			5	2	2183.1					0.97978	1.02022	0.915792	0.932173	0.923983	=b-AP15 (1 µM, 1 hour)/Cont (DMSO)
b-AP15 (1 µM, 1 hour) Run 1			4	2	2183.1					0.981869	1.01813	0.72106	0.916318	0.818689	=b-AP15 (1 µM, 1 hour)/Cont (DMSO)
b-AP15 (1 µM, 1 hour) Run 1			3	3	2186.17					1.06888	0.931122	0.846939	0.936224	0.891582	=b-AP15 (1 µM, 1 hour)/Cont (DMSO)
b-AP15 (1 µM, 1 hour) Run 1			3	3	2192.04					1.05263	0.947368	1.21053	0.934211	1.07237	=b-AP15 (1 µM, 1 hour)/Cont (DMSO)
b-AP15 (1 µM, 1 hour) Run 1			4	3	2192.05					1.18994	0.810064	1.01994	0.768334	0.894139	=b-AP15 (1 µM, 1 hour)/Cont (DMSO)
b-AP15 (1 µM, 1 hour) Run 1			3	2	2201.97					1.01368	0.986322	1.35106	0.428571	0.889818	=b-AP15 (1 µM, 1 hour)/Cont (DMSO)
b-AP15 (1 µM, 1 hour) Run 1			4	2	2203.04					1.12944	0.870558	0.780457	1.03553	0.907995	=b-AP15 (1 µM, 1 hour)/Cont (DMSO)
b-AP15 (1 µM, 1 hour) Run 1			3	1	2205.13					0.854701	1.1453	1.01425	0.769231	0.891738	=b-AP15 (1 µM, 1 hour)/Cont (DMSO)
b-AP15 (1 µM, 1 hour) Run 1			3	2	2217.95					1.16327	0.836735	1.36395	0.472789	0.918367	=b-AP15 (1 µM, 1 hour)/Cont (DMSO)
b-AP15 (1 µM, 1 hour) Run 1			4	2	2238.09					1.20316	0.796838	0.839526	0.905929	0.872727	=b-AP15 (1 µM, 1 hour)/Cont (DMSO)
b-AP15 (1 µM, 1 hour) Run 1			3	2	2239.04					1.13617	0.86383	0.753191	0.846809	0.8	=b-AP15 (1 µM, 1 hour)/Cont (DMSO)
b-AP15 (1 µM, 1 hour) Run 1			5	4	2239.21					1.02096	0.979038	0.823674	0.917386	0.87053	=b-AP15 (1 µM, 1 hour)/Cont (DMSO)
b-AP15 (1 µM, 1 hour) Run 1			5	2	2256.06					0.849689	1.15031	0.912298	0.75677	0.834534	=b-AP15 (1 µM, 1 hour)/Cont (DMSO)
b-AP15 (1 µM, 1 hour) Run 1			4	2	2256.07					1.17739	0.822614	0.918337	0.825007	0.871672	=b-AP15 (1 µM, 1 hour)/Cont (DMSO)
b-AP15 (1 µM, 1 hour) Run 1			3	2	2256.09					0.855576	1.14442	1.04205	0.972578	1.00731	=b-AP15 (1 µM, 1 hour)/Cont (DMSO)
b-AP15 (1 µM, 1 hour) Run 1			3	3	2282.03					0.810435	1.18957	1.89913	0.42087	1.16	=b-AP15 (1 µM, 1 hour)/Cont (DMSO)
b-AP15 (1 µM, 1 hour) Run 1			3	2	2311.26					1.08722	0.912779	0.957404	0.69574	0.826572	=b-AP15 (1 µM, 1 hour)/Cont (DMSO)
b-AP15 (1 µM, 1 hour) Run 1			3	2	2331.02					0.596236	1.40376	0.902481	1.16253	1.03251	=b-AP15 (1 µM, 1 hour)/Cont (DMSO)
b-AP15 (1 µM, 1 hour) Run 1			3	2	2347.02					0.618182	1.38182	0.903896	1.13247	1.01818	=b-AP15 (1 µM, 1 hour)/Cont (DMSO)
b-AP15 (1 µM, 1 hour) Run 1			4	3	2371.28					1.23155	0.768452	1.03618	1.34588	1.19103	=b-AP15 (1 µM, 1 hour)/Cont (DMSO)
b-AP15 (1 µM, 1 hour) Run 1			3	2	2405.21					1.06159	0.938406	0.778986	1.1558	0.967391	=b-AP15 (1 µM, 1 hour)/Cont (DMSO)
b-AP15 (1 µM, 1 hour) Run 1			3	2	2411.15					0.930233	1.06977	0.972868	1.44767	1.21027	=b-AP15 (1 µM, 1 hour)/Cont (DMSO)
b-AP15 (1 µM, 1 hour) Run 1			5	3	2434.08					1.2518	0.748201	0.960432	0.654676	0.807554	=b-AP15 (1 µM, 1 hour)/Cont (DMSO)
b-AP15 (1 µM, 1 hour) Run 1			4	1	2454.29					1.0561	0.943899	1.06732	1.20196	1.13464	=b-AP15 (1 µM, 1 hour)/Cont (DMSO)
b-AP15 (1 µM, 1 hour) Run 1			5	3	2485.24					1.03668	0.963316	0.748928	0.714626	0.731777	=b-AP15 (1 µM, 1 hour)/Cont (DMSO)
b-AP15 (1 µM, 1 hour) Run 1			5	3	2496.38					1.12251	0.877489	1.0682	0.821967	0.945081	=b-AP15 (1 µM, 1 hour)/Cont (DMSO)
b-AP15 (1 µM, 1 hour) Run 1			4	2	2537.31					1.12744	0.87256	0.75775	0.893226	0.825488	=b-AP15 (1 µM, 1 hour)/Cont (DMSO)
b-AP15 (1 µM, 1 hour) Run 1			4	3	2538.14					1.16919	0.830812	0.808803	0.899587	0.854195	=b-AP15 (1 µM, 1 hour)/Cont (DMSO)
b-AP15 (1 µM, 1 hour) Run 1			3	1	2538.33					0.988381	1.01162	0.879938	1.35089	1.11541	=b-AP15 (1 µM, 1 hour)/Cont (DMSO)
b-AP15 (1 µM, 1 hour) Run 1			3	1	2550.42					0.991342	1.00866	1.61039	1.1342	1.37229	=b-AP15 (1 µM, 1 hour)/Cont (DMSO)
b-AP15 (1 µM, 1 hour) Run 1			5	4	2581.4					1.19	0.810004	0.860026	1.00044	0.930233	=b-AP15 (1 µM, 1 hour)/Cont (DMSO)
b-AP15 (1 µM, 1 hour) Run 1			6	1	2588.49					1.05475	0.945253	1.13514	1.1781	1.15662	=b-AP15 (1 µM, 1 hour)/Cont (DMSO)
b-AP15 (1 µM, 1 hour) Run 1			3	1	2599.3					0.968889	1.03111	0.671111	1.25333	0.962222	=b-AP15 (1 µM, 1 hour)/Cont (DMSO)
b-AP15 (1 µM, 1 hour) Run 1			4	1	2752.47					0.761671	1.23833	1.02457	1.2457	1.13514	=b-AP15 (1 µM, 1 hour)/Cont (DMSO)
b-AP15 (1 µM, 1 hour) Run 1			4	1	2830.37					0.972067	1.02793	1.01676	1	1.00838	=b-AP15 (1 µM, 1 hour)/Cont (DMSO)
b-AP15 (1 µM, 1 hour) Run 1			6	4	2845.32					1.03723	0.962771	1.09928	0.670114	0.884695	=b-AP15 (1 µM, 1 hour)/Cont (DMSO)
b-AP15 (1 µM, 1 hour) Run 1			3	2	2847.51					1	1	1.33654	1.11538	1.22596	=b-AP15 (1 µM, 1 hour)/Cont (DMSO)
b-AP15 (1 µM, 1 hour) Run 1			6	1	2850.61					0.979961	1.02004	0.787426	0.95167	0.869548	=b-AP15 (1 µM, 1 hour)/Cont (DMSO)
b-AP15 (1 µM, 1 hour) Run 1			4	1	2851.44					0.825427	1.17457	1.3833	0.994307	1.1888	=b-AP15 (1 µM, 1 hour)/Cont (DMSO)
b-AP15 (1 µM, 1 hour) Run 1			6	3	2925.35					1.23172	0.76828	1.24614	0.469619	0.857878	=b-AP15 (1 µM, 1 hour)/Cont (DMSO)
b-AP15 (1 µM, 1 hour) Run 1			5	3	2925.36					1.33583	0.66417	1.17853	<0.2	1.17853	=b-AP15 (1 µM, 1 hour)/Cont (DMSO)
b-AP15 (1 µM, 1 hour) Run 1			3	1	2940.51					0.869396	1.1306	1.16959	1.09942	1.1345	=b-AP15 (1 µM, 1 hour)/Cont (DMSO)
b-AP15 (1 µM, 1 hour) Run 1			5	3	3006.47					0.977841	1.02216	1.5554	<0.2	1.5554	=b-AP15 (1 µM, 1 hour)/Cont (DMSO)
b-AP15 (1 µM, 1 hour) Run 1			6	3	3054.38					0.586612	1.41339	1.02642	1.34175	1.18409	=b-AP15 (1 µM, 1 hour)/Cont (DMSO)
b-AP15 (1 µM, 1 hour) Run 1			3	1	3061.46					0.862069	1.13793	1.14943	0.724138	0.936782	=b-AP15 (1 µM, 1 hour)/Cont (DMSO)
b-AP15 (1 µM, 1 hour) Run 1			4	1	3085.65					0.74552	1.25448	1.83154	0.83871	1.33513	=b-AP15 (1 µM, 1 hour)/Cont (DMSO)
b-AP15 (1 µM, 1 hour) Run 1			4	1	3092.62					0.918841	1.08116	0.742029	1.01449	0.878261	=b-AP15 (1 µM, 1 hour)/Cont (DMSO)
b-AP15 (1 µM, 1 hour) Run 1			4	4	3106.47					1.11283	0.887172	0.948995	0.896445	0.92272	=b-AP15 (1 µM, 1 hour)/Cont (DMSO)
b-AP15 (1 µM, 1 hour) Run 1			4	3	3114.48					0.85761	1.14239	1.09656	1.0311	1.06383	=b-AP15 (1 µM, 1 hour)/Cont (DMSO)
b-AP15 (1 µM, 1 hour) Run 1			5	2	3116.5					1.1539	0.846097	1.10037	0.950186	1.02528	=b-AP15 (1 µM, 1 hour)/Cont (DMSO)
b-AP15 (1 µM, 1 hour) Run 1			4	3	3139.57					1.13456	0.865435	1.49868	1.1715	1.33509	=b-AP15 (1 µM, 1 hour)/Cont (DMSO)
b-AP15 (1 µM, 1 hour) Run 1			4	1	3171.6					0.968023	1.03198	1.27035	1.3343	1.30233	=b-AP15 (1 µM, 1 hour)/Cont (DMSO)
b-AP15 (1 µM, 1 hour) Run 1			7	5	3187.6					1.00483	0.995169	0.760524	0.942719	0.851622	=b-AP15 (1 µM, 1 hour)/Cont (DMSO)
b-AP15 (1 µM, 1 hour) Run 1			6	5	3187.61					1.13619	0.863813	1.01167	0.785992	0.898833	=b-AP15 (1 µM, 1 hour)/Cont (DMSO)
b-AP15 (1 µM, 1 hour) Run 1			6	3	3364.61					1.024	0.975996	0.841296	0.811932	0.826614	=b-AP15 (1 µM, 1 hour)/Cont (DMSO)
b-AP15 (1 µM, 1 hour) Run 1			7	3	3380.66					1.10902	0.890983	0.867735	0.995287	0.931511	=b-AP15 (1 µM, 1 hour)/Cont (DMSO)
b-AP15 (1 µM, 1 hour) Run 1			7	3	3381.62					0.978775	1.02122	1	0.968466	0.984233	=b-AP15 (1 µM, 1 hour)/Cont (DMSO)
b-AP15 (1 µM, 1 hour) Run 1			6	3	3381.65					1.00717	0.99283	0.928722	0.936314	0.932518	=b-AP15 (1 µM, 1 hour)/Cont (DMSO)
b-AP15 (1 µM, 1 hour) Run 1			3	1	3424.8					0.953271	1.04673	0.962617	1	0.981308	=b-AP15 (1 µM, 1 hour)/Cont (DMSO)
b-AP15 (1 µM, 1 hour) Run 1			4	1	3449.89					0.813514	1.18649	0.859459	0.945946	0.902703	=b-AP15 (1 µM, 1 hour)/Cont (DMSO)
b-AP15 (1 µM, 1 hour) Run 1			4	2	3539.69					1.29412	0.705882	1.0084	1.27731	1.14286	=b-AP15 (1 µM, 1 hour)/Cont (DMSO)
b-AP15 (1 µM, 1 hour) Run 1			5	1	3578.96					0.963685	1.03632	1.12489	1.34632	1.23561	=b-AP15 (1 µM, 1 hour)/Cont (DMSO)
b-AP15 (1 µM, 1 hour) Run 1			4	1	3579					1.03419	0.965812	1.26496	0.786325	1.02564	=b-AP15 (1 µM, 1 hour)/Cont (DMSO)
b-AP15 (1 µM, 1 hour) Run 1			6	4	3701.88					0.962441	1.03756	0.981221	1.07042	1.02582	=b-AP15 (1 µM, 1 hour)/Cont (DMSO)
b-AP15 (1 µM, 1 hour) Run 1			4	1	3721.87					0.774929	1.22507	1.16239	0.678063	0.920228	=b-AP15 (1 µM, 1 hour)/Cont (DMSO)
b-AP15 (1 µM, 1 hour) Run 1			5	4	3788.79					1.06078	0.939216	1.09216	1.0902	1.09118	=b-AP15 (1 µM, 1 hour)/Cont (DMSO)
b-AP15 (1 µM, 1 hour) Run 1			5	4	3789.83					0.976035	1.02397	0.869281	1.24401	1.05664	=b-AP15 (1 µM, 1 hour)/Cont (DMSO)
b-AP15 (1 µM, 1 hour) Run 1			6	2	3998.12					0.924694	1.07531	0.886165	1.08581	0.985989	=b-AP15 (1 µM, 1 hour)/Cont (DMSO)
b-AP15 (1 µM, 1 hour) Run 1			4	1	4189					0.931298	1.0687	0.683206	0.874046	0.778626	=b-AP15 (1 µM, 1 hour)/Cont (DMSO)
b-AP15 (1 µM, 1 hour) Run 1			6	5	4295.92					0.77592	1.22408	1.00334	0.856187	0.929766	=b-AP15 (1 µM, 1 hour)/Cont (DMSO)
b-AP15 (1 µM, 1 hour) Run 1			8	8	4618.25					1.16045	0.839549	1.46227	<0.2	1.46227	=b-AP15 (1 µM, 1 hour)/Cont (DMSO)
b-AP15 (1 µM, 1 hour) Run 1			6	1	4713.31					0.886964	1.11304	1.47163	1.31052	1.39108	=b-AP15 (1 µM, 1 hour)/Cont (DMSO)
b-AP15 (1 µM, 1 hour) Run 1			7	4	4943.42					1.06531	0.934691	0.800479	0.867585	0.834032	=b-AP15 (1 µM, 1 hour)/Cont (DMSO)
b-AP15 (1 µM, 1 hour) Run 1			6	4	4944.43					1.11737	0.882629	0.848826	0.668545	0.758685	=b-AP15 (1 µM, 1 hour)/Cont (DMSO)
b-AP15 (1 µM, 1 hour) Run 1			5	4	5229.34					0.907407	1.09259	0.888889	1.27778	1.08333	=b-AP15 (1 µM, 1 hour)/Cont (DMSO)
b-AP15 (1 µM, 1 hour) Run 1			7	4	5386.65					1.07091	0.929088	0.767004	1.01592	0.891462	=b-AP15 (1 µM, 1 hour)/Cont (DMSO)
b-AP15 (1 µM, 1 hour) Run 2	PSMC1	26S protease regulatory subunit 4	2	1	797.463	797.465	y	LGDGPKLV	r	0.972594	1.02741	0.806458	0.984066	0.895262	=b-AP15 (1 µM, 1 hour)/Cont (DMSO)
b-AP15 (1 µM, 1 hour) Run 2	PSMC1	26S protease regulatory subunit 4	2	1	1035.56	1035.56	v	VGSELIQKY	l	0.981568	1.01843	0.823493	0.837863	0.830678	=b-AP15 (1 µM, 1 hour)/Cont (DMSO)
b-AP15 (1 µM, 1 hour) Run 2	RPS21	40S Ribosomal protein S21	2	1	878.449	878.45	a	DGIVSKNF	*	0.841342	1.15866	0.794631	1.00188	0.898255	=b-AP15 (1 µM, 1 hour)/Cont (DMSO)
b-AP15 (1 µM, 1 hour) Run 2	RPS21	40S Ribosomal protein S21	2,3	2,3	1148.62	1148.62	l	AKADGIVSKNF	*	1.05294	0.947061	0.916678	0.921791	0.919234	=b-AP15 (1 µM, 1 hour)/Cont (DMSO)
b-AP15 (1 µM, 1 hour) Run 2	RPS21	40S Ribosomal protein S21	3	2	1261.7	1261.7	r	LAKADGIVSKNF	*	1.04009	0.959907	0.847905	0.590016	0.71896	=b-AP15 (1 µM, 1 hour)/Cont (DMSO)
b-AP15 (1 µM, 1 hour) Run 2	RPS21	40S Ribosomal protein S21	4	3	2234.16	2234.15	m	GESDDSILRLAKADGIVSKNF	*	1.28857	0.711433	1.45156	1.5054	1.47848	=b-AP15 (1 µM, 1 hour)/Cont (DMSO)
b-AP15 (1 µM, 1 hour) Run 2	RPS21	40S Ribosomal protein S21	3,4	2,3	2365.2	2365.19	r	MGESDDSILRLAKADGIVSKNF	*	0.999484	1.00052	0.998181	0.819443	0.908812	=b-AP15 (1 µM, 1 hour)/Cont (DMSO)
b-AP15 (1 µM, 1 hour) Run 2	RPS21	40S Ribosomal protein S21	3,4	2	2381.19	2381.19	r	MoxGESDDSILRLAKADGIVSKNF	*	0.917644	1.08236	1.08529	0.865836	0.975562	=b-AP15 (1 µM, 1 hour)/Cont (DMSO)
b-AP15 (1 µM, 1 hour) Run 2	RPS21	40S Ribosomal protein S21	4	2	2521.29	2521.3	r	RMGESDDSILRLAKADGIVSKNF	*	0.937453	1.06255	0.835102	0.896513	0.865807	=b-AP15 (1 µM, 1 hour)/Cont (DMSO)
b-AP15 (1 µM, 1 hour) Run 2	RPS21	40S Ribosomal protein S21	5	2	2677.39	2677.4	i	RRMGESDDSILRLAKADGIVSKNF	*	0.975765	1.02423	0.739158	0.857143	0.798151	=b-AP15 (1 µM, 1 hour)/Cont (DMSO)
b-AP15 (1 µM, 1 hour) Run 2	RPS28	40S Ribosomal protein S28	2	1	1328.71	1328.71	*	Ac-MDTSRVQPIKL	a	0.92903	1.07097	1.13056	0.814017	0.972291	=b-AP15 (1 µM, 1 hour)/Cont (DMSO)
b-AP15 (1 µM, 1 hour) Run 2	RPS28	40S Ribosomal protein S28	2	1	1344.7	1344.71	*	Ac-MoxDTSRVQPIKL	a	0.867265	1.13274	1.14313	1.11479	1.12896	=b-AP15 (1 µM, 1 hour)/Cont (DMSO)
b-AP15 (1 µM, 1 hour) Run 2	RPS28	40S Ribosomal protein S28	2	1	1399.75	1399.75	*	Ac-MDTSRVQPIKLA	r	0.982534	1.01747	1.0272	0.967791	0.997494	=b-AP15 (1 µM, 1 hour)/Cont (DMSO)
b-AP15 (1 µM, 1 hour) Run 2	RPS28	40S Ribosomal protein S28	2	1	1415.75	1415.75	*	Ac-MoxDTSRVQPIKLA	r	0.906119	1.09388	0.844091	0.728416	0.786253	=b-AP15 (1 µM, 1 hour)/Cont (DMSO)
b-AP15 (1 µM, 1 hour) Run 2	RPS28	40S Ribosomal protein S28	3	1	1555.85	1555.85	*	Ac-MDTSRVQPIKLAR	v	0.912294	1.08771	1.10661	0.909725	1.00817	=b-AP15 (1 µM, 1 hour)/Cont (DMSO)
b-AP15 (1 µM, 1 hour) Run 2	RPS28	40S Ribosomal protein S28	2	1	1780.9	1780.88	r	VEFMDDTSRSIIRNV	k	0.792347	1.20765	1.0322	0.90154	0.966869	=b-AP15 (1 µM, 1 hour)/Cont (DMSO)
b-AP15 (1 µM, 1 hour) Run 2	RPS28	40S Ribosomal protein S28	4	2	1983.12	1983.13	*	Ac-MDTSRVQPIKLARVTKV	l	0.972307	1.02769	0.993557	0.746468	0.870012	=b-AP15 (1 µM, 1 hour)/Cont (DMSO)
b-AP15 (1 µM, 1 hour) Run 2	RPS28	40S Ribosomal protein S28	6	1	2678.5	2678.49	v	KGPVREGDVLTLLESEREARRLR	*	0.906585	1.09342	0.863502	0.806126	0.834814	=b-AP15 (1 µM, 1 hour)/Cont (DMSO)
b-AP15 (1 µM, 1 hour) Run 2	RPS28	40S ribosomal protein S28	6	1	2777.56	2777.56	n	VKGPVREGDVLTLLESEREARRLR	*	0.795344	1.20466	0.818823	0.880679	0.849751	=b-AP15 (1 µM, 1 hour)/Cont (DMSO)
b-AP15 (1 µM, 1 hour) Run 2	RPLP1	60S acidic ribosomal protein P1	4	3	2349.28	2349.28	a	LILHDDEVTVTEDKINALIKA	a	1.19962	0.800377	1.90207	1.53861	1.72034	=b-AP15 (1 µM, 1 hour)/Cont (DMSO)
b-AP15 (1 µM, 1 hour) Run 2	RPLP1	60S acidic ribosomal protein P1	4	3	2420.33	2420.32	s	ALILHDDEVTVTEDKINALIKA	a	1.27938	0.720622	1.44707	1.25995	1.35351	=b-AP15 (1 µM, 1 hour)/Cont (DMSO)
b-AP15 (1 µM, 1 hour) Run 2	RPLP2	60S acidic ribosomal protein P2	3	2	1667.92	1667.92	l	NGKNIEDVIAQGIGKL	a	0.963023	1.03698	0.936495	0.738344	0.83742	=b-AP15 (1 µM, 1 hour)/Cont (DMSO)
b-AP15 (1 µM, 1 hour) Run 2	RPLP2	60S acidic ribosomal protein P2	3	2	1785.9	1785.91	v	GIEADDDRLNKVISEL	n	1.23544	0.76456	1.29387	0.922284	1.10808	=b-AP15 (1 µM, 1 hour)/Cont (DMSO)
b-AP15 (1 µM, 1 hour) Run 2	RPLP2	60S acidic ribosomal protein P2	4	3,4	2070.12	2070.13	l	AALGGNSSPSAKDIKKILDSV	g	0.984973	1.01503	1.17657	0.407445	0.792008	=b-AP15 (1 µM, 1 hour)/Cont (DMSO)
b-AP15 (1 µM, 1 hour) Run 2	RPLP2	60S acidic ribosomal protein P2 polymorphism	3	2	1668.92	1668.9	l	DGKNIEDVIAQGIGKL	a	0.780854	1.21915	0.842563	0.5625	0.702532	=b-AP15 (1 µM, 1 hour)/Cont (DMSO)
b-AP15 (1 µM, 1 hour) Run 2	ANP32B	Acidic leucine-rich nuclear phosphoprotein 32 family member B	3	2	1134.65	1134.64	s	AEKLPNLTHL	n	1.40403	0.595965	1.95043	1.91124	1.93084	=b-AP15 (1 µM, 1 hour)/Cont (DMSO)
b-AP15 (1 µM, 1 hour) Run 2	ANP32A	Acidic nuclear phosphoprotein pp32	5	4	2466.39	2466.41	l	NLSGNKIKDLSTIEPLKKLENL	k	1.02374	0.97626	0.786338	0.733227	0.759782	=b-AP15 (1 µM, 1 hour)/Cont (DMSO)
b-AP15 (1 µM, 1 hour) Run 2	SUB1	Activated RNA polymerase II transcriptional coactivator p15	4	2,3	1628.87	1628.87	L	KEQISDIDDAVRKL	*	1.21783	0.782175	1.36501	1.16938	1.2672	=b-AP15 (1 µM, 1 hour)/Cont (DMSO)
b-AP15 (1 µM, 1 hour) Run 2	SUB1	Activated RNA polymerase II transcriptional coactivator p15	4	2	1957.04	1957.05	w	SQLKEQISDIDDAVRKL	*	0.986893	1.01311	0.831841	0.837596	0.834719	=b-AP15 (1 µM, 1 hour)/Cont (DMSO)
b-AP15 (1 µM, 1 hour) Run 2	BANF1	Barrier to autointegration factor 1	4	2	3094.58	3094.58	*m	Ac-TTSQKHRDFVAEPMGEKPVGSLAGIGEVL	g	0.997024	1.00298	0.873677	0.911376	0.892526	=b-AP15 (1 µM, 1 hour)/Cont (DMSO)
b-AP15 (1 µM, 1 hour) Run 2	CD99	CD99 antigen	3	1	1353.75	1353.76	n	AEPAVQRTLLEK	*	0.896324	1.10368	0.774818	0.866828	0.820823	=b-AP15 (1 µM, 1 hour)/Cont (DMSO)
b-AP15 (1 µM, 1 hour) Run 2	CFL1	Cofilin 1	3	1	1226.66	1226.69	l	GGSAVISLEGKPL	*	0.770852	1.22915	0.763828	0.765584	0.764706	=b-AP15 (1 µM, 1 hour)/Cont (DMSO)
b-AP15 (1 µM, 1 hour) Run 2	COX5A	Cytochrome c oxidase subunit 5a	2	1	1356.71	1356.71	l	GISTPEELGLDKV	*	0.533063	1.46694	0.32841	0.215272	0.271841	=b-AP15 (1 µM, 1 hour)/Cont (DMSO)
b-AP15 (1 µM, 1 hour) Run 2	COX5A	Cytochrome c oxidase subunit 5a	3	1,2	2180.16	2180.17	l	RPTLNELGISTPEELGLDKV	*	0.793161	1.20684	1.02303	0.763714	0.893374	=b-AP15 (1 µM, 1 hour)/Cont (DMSO)
b-AP15 (1 µM, 1 hour) Run 2	COX5A	Cytochrome c oxidase subunit 5a	3	1	2293.24	2293.25	e	LRPTLNELGISTPEELGLDKV	*	0.785633	1.21437	0.914593	0.665158	0.789876	=b-AP15 (1 µM, 1 hour)/Cont (DMSO)
b-AP15 (1 µM, 1 hour) Run 2	COX6B1	Cytochrome c oxidase subunit 6b	2	2	1382.64	1382.64	*m	Ac-AEDMETKIKNY	k	0.986138	1.01386	1.02673	0.869258	0.947993	=b-AP15 (1 µM, 1 hour)/Cont (DMSO)
b-AP15 (1 µM, 1 hour) Run 2	COX6B1	Cytochrome c oxidase subunit 6b	3	3	1611.79	1611.78	*m	Ac-AEDMETKIKNYKT	a	0.98615	1.01385	1.00715	1.01367	1.01041	=b-AP15 (1 µM, 1 hour)/Cont (DMSO)
b-AP15 (1 µM, 1 hour) Run 2	COX8A	Cytochrome c oxidase subunit 8a	3	1	1146.64	1146.64	k	IHSLPPEGKLG	i	0.776256	1.22374	0.793303	0.837139	0.815221	=b-AP15 (1 µM, 1 hour)/Cont (DMSO)
b-AP15 (1 µM, 1 hour) Run 2	DUT	Deoxyuridine 5'-triphosphate nucleotidohydrolase, mitochondrial	3	1,2	3015.38	3015.41	r	IFYPEIEEVQALDDTERGSGGFGSTGKN	*	1.06341	0.936588	1.2357	0.96961	1.10266	=b-AP15 (1 µM, 1 hour)/Cont (DMSO)
b-AP15 (1 µM, 1 hour) Run 2	EEF1B2	Elongation factor 1 beta	2	1	1007.51	1007.51	s	MDVAAFNKI	*	0.803089	1.19691	0.703405	0.657775	0.68059	=b-AP15 (1 µM, 1 hour)/Cont (DMSO)
b-AP15 (1 µM, 1 hour) Run 2	EEF1B2	Elongation factor 1 beta	2	1,2	1287.68	1287.68	*m	GFGDLKSPAGLQV	l	0.883941	1.11606	0.84123	0.704137	0.772683	=b-AP15 (1 µM, 1 hour)/Cont (DMSO)
b-AP15 (1 µM, 1 hour) Run 2	EEF1B2	Elongation factor 1 beta	2	1,2	1400.77	1400.77	*m	GFGDLKSPAGLQVL	n	0.899722	1.10028	0.88192	0.689991	0.785955	=b-AP15 (1 µM, 1 hour)/Cont (DMSO)
b-AP15 (1 µM, 1 hour) Run 2	EEF1B2	Elongation factor 1 beta	2	1,2	1728.8	1728.8	f	EDYVQSMDVAAFNKI	*	0.88746	1.11254	0.98035	0.830297	0.905323	=b-AP15 (1 µM, 1 hour)/Cont (DMSO)
b-AP15 (1 µM, 1 hour) Run 2	EEF1B2	Elongation factor 1 beta	2	2	1905.99	1905.98	*m	GFGDLKSPAGLQVLNDYL	a	1.35773	0.642268	1.53814	1.22887	1.38351	=b-AP15 (1 µM, 1 hour)/Cont (DMSO)
b-AP15 (1 µM, 1 hour) Run 2	ERH	Enhancer of rudimentary homolog	3	1	1433.83	1433.84	*m	Ac-SHTILLVQPTKR	p	0.863111	1.13689	1.1562	0.648972	0.902584	=b-AP15 (1 µM, 1 hour)/Cont (DMSO)
b-AP15 (1 µM, 1 hour) Run 2	ERH	Enhancer of rudimentary homolog	3,4	1	2137.17	2137.16	*m	Ac-SHTILLVQPTKRPEGRTY	a	0.80073	1.19927	1.11161	0.892006	1.00181	=b-AP15 (1 µM, 1 hour)/Cont (DMSO)
b-AP15 (1 µM, 1 hour) Run 2	EIF1	Eukaryotic translation initiation factor 1	4	3	1426.77	1426.76	i	GLAKDDQLKVHGF	*	1.27231	0.727686	1.74118	1.46871	1.60494	=b-AP15 (1 µM, 1 hour)/Cont (DMSO)
b-AP15 (1 µM, 1 hour) Run 2	EIF4H	Eukaryotic translation initiation factor 4H	3	1	1676.86	1676.87	v	QGDIDAIFKDLSIRS	v	0.815945	1.18406	1.06299	0.829724	0.946358	=b-AP15 (1 µM, 1 hour)/Cont (DMSO)
b-AP15 (1 µM, 1 hour) Run 2	EIF4H	Eukaryotic translation initiation factor 4H	3	1	1775.95	1775.94	v	QGDIDAIFKDLSIRSV	r	0.784157	1.21584	1.01469	0.728972	0.871829	=b-AP15 (1 µM, 1 hour)/Cont (DMSO)
b-AP15 (1 µM, 1 hour) Run 2	EIF4H	Eukaryotic translation initiation factor 4H	3,4	1,2	2525.25	2525.26	v	ANPNSAIFGGARPREEVVQKEQE	*	0.863399	1.1366	1.07675	1.13627	1.10651	=b-AP15 (1 µM, 1 hour)/Cont (DMSO)
b-AP15 (1 µM, 1 hour) Run 2	EIF4H	Eukaryotic translation initiation factor 4H	4	1	2624.32	2624.33	q	VANPNSAIFGGARPREEVVQKEQE	*	0.816537	1.18346	1.24313	1.074	1.15856	=b-AP15 (1 µM, 1 hour)/Cont (DMSO)
b-AP15 (1 µM, 1 hour) Run 2	EIF4H	Eukaryotic translation initiation factor 4H	4	1,2	3076.56	3076.57	t	PLNQVANPNSAIFGGARPREEVVQKEQE	*	0.719247	1.28075	1.07982	1.1922	1.13601	=b-AP15 (1 µM, 1 hour)/Cont (DMSO)
b-AP15 (1 µM, 1 hour) Run 2	EIF4H	Eukaryotic translation initiation factor 4H	3,4	1,2	3248.65	3248.65	v	ATPLNQVANPNSAIFGGARPREEVVQKEQE		0.839032	1.16097	1.15049	1.09044	1.12047	=b-AP15 (1 µM, 1 hour)/Cont (DMSO)
b-AP15 (1 µM, 1 hour) Run 2	EIF5A	Eukaryotic translation initiation factor 5A	3	2	901.556	901.542	a	AVAIKAMAK	*	nd	1	0.0854569	0.511969	0.298713	=b-AP15 (1 µM, 1 hour)/Cont (DMSO)
b-AP15 (1 µM, 1 hour) Run 2	EIF5A	Eukaryotic translation initiation factor 5A	3	1	1461.71	1461.7	h	NMDVPNIKRNDF	q	0.94334	1.05666	0.975368	1.06116	1.01826	=b-AP15 (1 µM, 1 hour)/Cont (DMSO)
b-AP15 (1 µM, 1 hour) Run 2	EIF5A	Eukaryotic translation initiation factor 5A	2,3	2,3	1620.83	1620.82	l	SAMTEEAAVAIKAMAK	*	1.05069	0.94931	0.949486	0.976603	0.963044	=b-AP15 (1 µM, 1 hour)/Cont (DMSO)
b-AP15 (1 µM, 1 hour) Run 2	EIF5A	Eukaryotic translation initiation factor 5A	3	1	1986.03	1986.04	h	NMDVPNIKRNDFQLIGI	q	0.989635	1.01036	1.10464	1.20886	1.15675	=b-AP15 (1 µM, 1 hour)/Cont (DMSO)
b-AP15 (1 µM, 1 hour) Run 2	FKBP1A	FK506 Binding Protein	2	1	842.508	842.511	d	VELLKLE	*	0.825694	1.17431	0.861158	0.489796	0.675477	=b-AP15 (1 µM, 1 hour)/Cont (DMSO)
b-AP15 (1 µM, 1 hour) Run 2	FKBP1A	FK506 Binding Protein	2	1	957.544	957.538	f	DVELLKLE	*	0.975301	1.0247	0.848101	0.709787	0.778944	=b-AP15 (1 µM, 1 hour)/Cont (DMSO)
b-AP15 (1 µM, 1 hour) Run 2	FKBP1A	FK506 Binding Protein	2	1,2	1203.68	1203.67	l	VFDVELLKLE	*	1.00077	0.999232	1.23489	1.19267	1.21378	=b-AP15 (1 µM, 1 hour)/Cont (DMSO)
b-AP15 (1 µM, 1 hour) Run 2	FKBP1A	FK506 Binding Protein	3	1	1604.85	1604.85	m	SVGQRAKLTISPDYA	y	0.908198	1.0918	0.845877	0.826462	0.83617	=b-AP15 (1 µM, 1 hour)/Cont (DMSO)
b-AP15 (1 µM, 1 hour) Run 2	HSPE1	Heat shock 10kDa protein 1 (chaperonin 10)	2	1	1078.59	1078.59	*m	Ac-AGQAFRKFL	p	0.84867	1.15133	1.11881	0.719725	0.919265	=b-AP15 (1 µM, 1 hour)/Cont (DMSO)
b-AP15 (1 µM, 1 hour) Run 2	HSPE1	Heat shock 10kDa protein 1 (chaperonin 10)	3	1,2	1249.63	1249.63	f	RDGDILGKYVD	*	1.07431	0.925693	1.25893	1.09142	1.17518	=b-AP15 (1 µM, 1 hour)/Cont (DMSO)
b-AP15 (1 µM, 1 hour) Run 2	HSPE1	Heat shock 10kDa protein 1 (chaperonin 10)	3	2,3	1584.84	1584.85	a	VGSGSKGKGGEIQPVSV	k	1.06116	0.938839	0.896144	0.638499	0.767322	=b-AP15 (1 µM, 1 hour)/Cont (DMSO)
b-AP15 (1 µM, 1 hour) Run 2	HSPE1	Heat shock 10kDa protein 1 (chaperonin 10)	3	2,3	1655.89	1655.88	v	AVGSGSKGKGGEIQPVSV	k	1.01971	0.980293	1.27847	0.825019	1.05174	=b-AP15 (1 µM, 1 hour)/Cont (DMSO)
b-AP15 (1 µM, 1 hour) Run 2	HSPE1	Heat shock 10kDa protein 1 (chaperonin 10)	2,3	2,3	1955.06	1955.07	a	TVVAVGSGSKGKGGEIQPVSV	k	1.0504	0.949597	1.2252	0.747984	0.986591	=b-AP15 (1 µM, 1 hour)/Cont (DMSO)
b-AP15 (1 µM, 1 hour) Run 2	HSPE1	Heat shock 10kDa protein 1 (chaperonin 10)	4	3	2182.24	2182.23	a	TVVAVGSGSKGKGGEIQPVSVKV	g	1.02537	0.974627	0.871305	0.653414	0.762359	=b-AP15 (1 µM, 1 hour)/Cont (DMSO)
b-AP15 (1 µM, 1 hour) Run 2	HSPE1	Heat shock 10kDa protein 1 (chaperonin 10)	4	3,4	2355.28	2355.28	s	AAETVTKGGIMLPEKSQGKVLQA	t	0.996669	1.00333	0.829281	0.597529	0.713405	=b-AP15 (1 µM, 1 hour)/Cont (DMSO)
b-AP15 (1 µM, 1 hour) Run 2	HSPE1	Heat shock 10kDa protein 1 (chaperonin 10)	4	3	2442.31	2442.32	r	SAAETVTKGGIMLPEKSQGKVLQA	t	0.943498	1.0565	0.995067	0.62813	0.811598	=b-AP15 (1 µM, 1 hour)/Cont (DMSO)
b-AP15 (1 µM, 1 hour) Run 2	HSPE1	Heat shock 10kDa protein 1 (chaperonin 10)	4	2,3	2505.24	2505.24	v	VLDDKDYFLFRDGDILGKYVD	*	0.915488	1.08451	0.991365	0.640823	0.816094	=b-AP15 (1 µM, 1 hour)/Cont (DMSO)
b-AP15 (1 µM, 1 hour) Run 2	HSPE1	Heat shock 10kDa protein 1 (chaperonin 10)	4	3,4	2654.47	2654.47	s	AAETVTKGGIMLPEKSQGKVLQATVV	a	0.98745	1.01255	0.76155	0.654806	0.708178	=b-AP15 (1 µM, 1 hour)/Cont (DMSO)
b-AP15 (1 µM, 1 hour) Run 2	HSPE1	Heat shock 10kDa protein 1 (chaperonin 10)	4	3	2741.51	2741.5	r	SAAETVTKGGIMLPEKSQGKVLQATVV	a	0.956477	1.04352	0.971793	0.663433	0.817613	=b-AP15 (1 µM, 1 hour)/Cont (DMSO)
b-AP15 (1 µM, 1 hour) Run 2	HN1	Hematological and neurological expressed 1 protein	3	1	2009.97	2009.98	*m	Ac-TTTTTFKGVDPNSRNSSR	d	0.865825	1.13417	0.976364	0.844855	0.91061	=b-AP15 (1 µM, 1 hour)/Cont (DMSO)
b-AP15 (1 µM, 1 hour) Run 2	HNRNPDL	Heterogeneous nuclear ribonucleoprotein D-like	3	2,3	1286.7	1286.71	f	KDAASVDKVLEL	k	0.864813	1.13519	1.28358	1.09669	1.19013	=b-AP15 (1 µM, 1 hour)/Cont (DMSO)
b-AP15 (1 µM, 1 hour) Run 2	HNRNPDL	Heterogeneous nuclear ribonucleoprotein D-like	3	2	1433.78	1433.78	l	FKDAASVDKVLEL	k	0.780222	1.21978	1.01088	0.620889	0.815887	=b-AP15 (1 µM, 1 hour)/Cont (DMSO)
b-AP15 (1 µM, 1 hour) Run 2	HNRNPDL	Heterogeneous nuclear ribonucleoprotein D-like	5	4	2069.17	2069.15	l	FKDAASVDKVLELKEHKL	d	1.0579	0.942102	1.02338	0.591217	0.807297	=b-AP15 (1 µM, 1 hour)/Cont (DMSO)
b-AP15 (1 µM, 1 hour) Run 2	HINT1	Histidine triad nucleotide-binding protein 1	2	1	1212.65	1212.65	*m	Ac-ADEIAKAQVAR	p	0.896964	1.10304	1.0999	0.834868	0.967385	=b-AP15 (1 µM, 1 hour)/Cont (DMSO)
b-AP15 (1 µM, 1 hour) Run 2	HINT1	Histidine triad nucleotide-binding protein 1	2	1	1712.8	1712.79	v	AEDDDESLLGHLMIVG	k	1.20989	0.790109	1.26509	1.11098	1.18804	=b-AP15 (1 µM, 1 hour)/Cont (DMSO)
b-AP15 (1 µM, 1 hour) Run 2	HINT1	Histidine triad nucleotide-binding protein 1	5	2	2505.38	2505.39	f	HDISPQAPTHFLVIPKKHISQI	s	0.995974	1.00403	0.913719	0.831464	0.872591	=b-AP15 (1 µM, 1 hour)/Cont (DMSO)
b-AP15 (1 µM, 1 hour) Run 2	HINT1	Histidine triad nucleotide-binding protein 1	5	3	2595.46	2595.45	*m	Ac-ADEIAKAQVARPGGDTIFGKIIRK	e	0.998236	1.00176	1.17143	1.16825	1.16984	=b-AP15 (1 µM, 1 hour)/Cont (DMSO)
b-AP15 (1 µM, 1 hour) Run 2	MIF	Macrophage migration inhibitory factor	3	1,2	2131.14	2131.14	l	AQATGKPPQYIAVHVVPDQL	m	0.897183	1.10282	1.07076	0.726381	0.898573	=b-AP15 (1 µM, 1 hour)/Cont (DMSO)
b-AP15 (1 µM, 1 hour) Run 2	MIF	Macrophage migration inhibitory factor	3	1,2	2333.23	2333.22	l	AQATGKPPQYIAVHVVPDQLMA	f	0.862756	1.13724	1.04613	0.774487	0.910308	=b-AP15 (1 µM, 1 hour)/Cont (DMSO)
b-AP15 (1 µM, 1 hour) Run 2	MTPN	Myotrophin	5	4	2999.58	2999.59	s	KGADKTVKGPDGLTAFEATDNQAIKALLQ	*	1.01538	0.984623	0.93572	0.731031	0.833375	=b-AP15 (1 µM, 1 hour)/Cont (DMSO)
b-AP15 (1 µM, 1 hour) Run 2	NDUFA3	NADH dehydrogenase [ubiquinone] 1 alpha subcomplex subunit 3	5	2	4157.05	4157.03	k	ATPYNYPVPVRDDGNMPDVPSHPQDPQGPSLEWLKKL	*	0.9157	1.0843	0.759799	0.431793	0.595796	=b-AP15 (1 µM, 1 hour)/Cont (DMSO)
b-AP15 (1 µM, 1 hour) Run 2	NDUFA8	NADH dehydrogenase 1 alpha subcomplex, 8	2	1	1879.02	1879.02	*m	PGIVELPTLEELKVDEV	k	0.964192	1.03581	0.836681	0.91179	0.874236	=b-AP15 (1 µM, 1 hour)/Cont (DMSO)
b-AP15 (1 µM, 1 hour) Run 2	NPM1	Nucleophosmin	3	1	2015.99	2016.01	m	TDQEAIQDLWQWRKSL	*	0.895589	1.10441	1.01214	0.978956	0.995548	=b-AP15 (1 µM, 1 hour)/Cont (DMSO)
b-AP15 (1 µM, 1 hour) Run 2	NPM1	Nucleophosmin	4	3	2050.12	2050.11	q	ASIEKGGSLPKVEAKFINY	v	0.991352	1.00865	0.736077	0.884815	0.810446	=b-AP15 (1 µM, 1 hour)/Cont (DMSO)
b-AP15 (1 µM, 1 hour) Run 2	NME2	Nucleoside diphosphate kinase B	2	1	1684.91	1684.91	*m	Ac-ANLERTFIAIKPDGV	q	0.882773	1.11723	1.00917	0.83262	0.920897	=b-AP15 (1 µM, 1 hour)/Cont (DMSO)
b-AP15 (1 µM, 1 hour) Run 2	NME2	Nucleoside diphosphate kinase B	3	1	1969.08	1969.07	*m	Ac-ANLERTFIAIKPDGVQR	g	0.922402	1.0776	1.00739	0.743649	0.87552	=b-AP15 (1 µM, 1 hour)/Cont (DMSO)
b-AP15 (1 µM, 1 hour) Run 2	PPIA	Peptidylprolyl isomerase A	2,3	1	1039.55	1039.55	l	KHTGPGILSM	a	0.867854	1.13215	0.801338	0.710814	0.756076	=b-AP15 (1 µM, 1 hour)/Cont (DMSO)
b-AP15 (1 µM, 1 hour) Run 2	PPIA	Peptidylprolyl isomerase A	3	1	1145.62	1145.62	v	PKTAENFRAL	s	0.878714	1.12129	0.891251	0.852548	0.8719	=b-AP15 (1 µM, 1 hour)/Cont (DMSO)
b-AP15 (1 µM, 1 hour) Run 2	PPIA	Peptidylprolyl isomerase A	2	1	1245.63	1245.64	i	AVDGEPLGRVSF	e	1.19582	0.804183	1.54995	1.42589	1.48792	=b-AP15 (1 µM, 1 hour)/Cont (DMSO)
b-AP15 (1 µM, 1 hour) Run 2	PPIA	Peptidylprolyl isomerase A	4	3	1256.66	1256.64	r	ALSTGEKGFGYK	g	1.34289	0.657115	1.97949	1.86682	1.92315	=b-AP15 (1 µM, 1 hour)/Cont (DMSO)
b-AP15 (1 µM, 1 hour) Run 2	PPIA	Peptidylprolyl isomerase A	3	1	1265.72	1265.72	f	ILKHTGPGILSM	a	0.794125	1.20587	0.784334	0.796702	0.790518	=b-AP15 (1 µM, 1 hour)/Cont (DMSO)
b-AP15 (1 µM, 1 hour) Run 2	PPIA	Peptidylprolyl isomerase A	3,4	2,3	1558.84	1558.85	f	ADKVPKTAENFRAL	s	1.0455	0.954503	1.21773	1.05223	1.13498	=b-AP15 (1 µM, 1 hour)/Cont (DMSO)
b-AP15 (1 µM, 1 hour) Run 2	PPIA	Peptidylprolyl isomerase A	3	2	1607.83	1607.82	f	ELFADKVPKTAENF	r	0.931662	1.06834	0.724704	0.696451	0.710577	=b-AP15 (1 µM, 1 hour)/Cont (DMSO)
b-AP15 (1 µM, 1 hour) Run 2	PPIA	Peptidylprolyl isomerase A	3,4	2,3	1763.92	1763.92	f	ELFADKVPKTAENFR	a	0.874007	1.12599	0.765603	0.795049	0.780326	=b-AP15 (1 µM, 1 hour)/Cont (DMSO)
b-AP15 (1 µM, 1 hour) Run 2	PPIA	Peptidylprolyl isomerase A	2,3	1,2	1899.94	1899.94	f	EDENFILKHTGPGILSM	a	0.891076	1.10892	1.14775	1.17342	1.16058	=b-AP15 (1 µM, 1 hour)/Cont (DMSO)
b-AP15 (1 µM, 1 hour) Run 2	PPIA	Peptidylprolyl isomerase A	3	1	1915.92	1915.94	f	EDENFILKHTGPGILSMox	a	0.875083	1.12492	1.00232	1.05036	1.02634	=b-AP15 (1 µM, 1 hour)/Cont (DMSO)
b-AP15 (1 µM, 1 hour) Run 2	PPIA	Peptidylprolyl isomerase A	4	2,3	1948.04	1948.04	f	ELFADKVPKTAENFRAL	s	0.979996	1.02	0.972794	0.877732	0.925263	=b-AP15 (1 µM, 1 hour)/Cont (DMSO)
b-AP15 (1 µM, 1 hour) Run 2	PPIE	Peptidylprolyl isomerase E	4	2	2525.35	2525.35	*m	Ac-ATTKRVLYVGGLAEEVDDKVLHA	a	1	1	1.10164	0.935725	1.01868	=b-AP15 (1 µM, 1 hour)/Cont (DMSO)
b-AP15 (1 µM, 1 hour) Run 2	PRDX1	Peroxiredoxin 1	3	2	1737.88	1737.88	*m	Ac-SSGNAKIGHPAPNFKAT	a	0.958122	1.04188	0.919416	0.767132	0.843274	=b-AP15 (1 µM, 1 hour)/Cont (DMSO)
b-AP15 (1 µM, 1 hour) Run 2	PRDX5	Peroxiredoxin 5	2	2	1524.84	1524.86	m	APIKVGDAIPAVEVF	e	1.27941	0.720594	1.48184	1.46362	1.47273	=b-AP15 (1 µM, 1 hour)/Cont (DMSO)
b-AP15 (1 µM, 1 hour) Run 2	PEBP1	Phosphatidylethanolamine-binding protein 1	2	1,2	1667.91	1667.91	y	AGAAVDELGKVLTPTQV	k	0.874086	1.12591	1.02456	0.818737	0.921648	=b-AP15 (1 µM, 1 hour)/Cont (DMSO)
b-AP15 (1 µM, 1 hour) Run 2	PEBP1	Phosphatidylethanolamine-binding protein 1	3	2,3	1968.95	1968.95	a	EWDDYVPKLYEQLSGK	*	1.11031	0.889694	1.40057	0.780979	1.09077	=b-AP15 (1 µM, 1 hour)/Cont (DMSO)
b-AP15 (1 µM, 1 hour) Run 2	PEBP1	Phosphatidylethanolamine-binding protein 1	3	2	2168.03	2168.04	y	QAEWDDYVPKLYEQLSGK	*	0.891871	1.10813	0.95013	0.386457	0.668293	=b-AP15 (1 µM, 1 hour)/Cont (DMSO)
b-AP15 (1 µM, 1 hour) Run 2	PEBP1	Phosphatidylethanolamine-binding protein 1	4	2	2737.46	2737.48	y	AGAAVDELGKVLTPTQVKNRPTSISW	d	0.93655	1.06345	0.676478	0.377322	0.5269	=b-AP15 (1 µM, 1 hour)/Cont (DMSO)
b-AP15 (1 µM, 1 hour) Run 2	PEBP1	Phosphatidylethanolamine-binding protein 1	4	2	3022.59	3022.61	y	AGAAVDELGKVLTPTQVKNRPTSISWDGL	d	0.97503	1.02497	0.635522	0.371728	0.503625	=b-AP15 (1 µM, 1 hour)/Cont (DMSO)
b-AP15 (1 µM, 1 hour) Run 2	PEBP1	Phosphatidylethanolamine-binding protein 1	3,4	1,2	3198.59	3198.6	*m	PVDLSKWSGPLSLQEVDEQPQHPLHVTY	a	1.23119	0.768811	1.80969	1.04063	1.42516	=b-AP15 (1 µM, 1 hour)/Cont (DMSO)
b-AP15 (1 µM, 1 hour) Run 2	PQBP1	Polyglutamine-binding protein 1	5	3	2821.45	2821.46	w	NADTDLVSWLSPHDPNSVVTKSAKKL	r	0.956125	1.04388	1.02004	peak overlap	1.02004	=b-AP15 (1 µM, 1 hour)/Cont (DMSO)
b-AP15 (1 µM, 1 hour) Run 2	PFDN1	Prefoldin subunit 1	2	2	1685.93	1685.92	*m	Ac-AAPVDLELKKAFTEL	q	0.963938	1.03606	0.980752	0.890929	0.935841	=b-AP15 (1 µM, 1 hour)/Cont (DMSO)
b-AP15 (1 µM, 1 hour) Run 2	PFDN1	Prefoldin subunit 1	2	2	1885.02	1885.02	*m	Ac-AAPVDLELKKAFTELQA	k	0.979079	1.02092	0.858577	0.786611	0.822594	=b-AP15 (1 µM, 1 hour)/Cont (DMSO)
b-AP15 (1 µM, 1 hour) Run 2	PFDN5	Prefoldin subunit 5	2	1	1072.59	1072.59	l	TALGAAQATAKA	*	0.93064	1.06936	0.925253	0.653199	0.789226	=b-AP15 (1 µM, 1 hour)/Cont (DMSO)
b-AP15 (1 µM, 1 hour) Run 2	PHB2	Prohibitin-2	5	3	2008.06	2008.06	n	LQDESFTRGSDSLIKGKK	*	0.989174	1.01083	0.608547	0.567268	0.587908	=b-AP15 (1 µM, 1 hour)/Cont (DMSO)
b-AP15 (1 µM, 1 hour) Run 2	POMP	Proteasome maturation protein	2	1	2071.06	2071.06	*	Ac-MNARGLGSELKDSIPVTEL	s	0.966507	1.03349	0.985646	1.49665	1.24115	=b-AP15 (1 µM, 1 hour)/Cont (DMSO)
b-AP15 (1 µM, 1 hour) Run 2	PSMB6	Proteasome subunit, beta type, 6	3	1	2410.31	2410.32	l	AAIAESGVERQVLLGDQIPKFAV	a	0.913618	1.08638	0.734063	0.839683	0.786873	=b-AP15 (1 µM, 1 hour)/Cont (DMSO)
b-AP15 (1 µM, 1 hour) Run 2	PARK7	Protein DJ-1 (Parkinson disease protein 7)	2	1	1011.64	1011.63	*m	Ac-ASKRALVIL	a	0.951372	1.04863	1.21022	0.789871	1.00005	=b-AP15 (1 µM, 1 hour)/Cont (DMSO)
b-AP15 (1 µM, 1 hour) Run 2	PARK7	Protein DJ-1 (Parkinson disease protein 7)	2	1	1082.68	1082.67	*m	Ac-ASKRALVILA	k	0.90344	1.09656	1.09461	0.778025	0.936316	=b-AP15 (1 µM, 1 hour)/Cont (DMSO)
b-AP15 (1 µM, 1 hour) Run 2	PARK7	Protein DJ-1 (Parkinson disease protein 7)	4	3	1892.11	1892.11	a	LNGKEVAAQVKAPLVLKD	*	0.884088	1.11591	0.870713	0.627915	0.749314	=b-AP15 (1 µM, 1 hour)/Cont (DMSO)
b-AP15 (1 µM, 1 hour) Run 2	RBM3	RNA binding motif protein 3	2	1	1524.75	1524.75	*m	Ac-SSEEGKLFVGGLNF	n	0.832232	1.16777	1.0753	1.09974	1.08752	=b-AP15 (1 µM, 1 hour)/Cont (DMSO)
b-AP15 (1 µM, 1 hour) Run 2	SUMO2	Small ubiquitin-related modifier 2	4,5	4	2419.22	2419.23	*m	Ac-ADEKPKEGVKTENNDHINLKV	a	0.937814	1.06219	0.884294	1.16086	1.02258	=b-AP15 (1 µM, 1 hour)/Cont (DMSO)
b-AP15 (1 µM, 1 hour) Run 2	SRI	Sorcin	3	1	2409.14	2409.15	f	DTDRSGTVDPQELQKALTTMGF	r	0.939185	1.06082	0.980564	0.947962	0.964263	=b-AP15 (1 µM, 1 hour)/Cont (DMSO)
b-AP15 (1 µM, 1 hour) Run 2	SF3B5	Splicing factor 3B subunit 5	4	1	2160.06	2160.06	*m	Ac-TDRYTIHSQLEHLQSKY	i	0.942609	1.05739	1.10145	1.04541	1.07343	=b-AP15 (1 µM, 1 hour)/Cont (DMSO)
b-AP15 (1 µM, 1 hour) Run 2	SRSF1	Splicing factor, arginine/serine-rich 1	2	1	871.472	871.476	y	GAIRDIDL	k	1.08916	0.910839	1.24476	1.54808	1.39642	=b-AP15 (1 µM, 1 hour)/Cont (DMSO)
b-AP15 (1 µM, 1 hour) Run 2	SRSF1	Splicing factor, arginine/serine-rich 1	3	2	1318.65	1318.64	t	KDIEDVFYKY	g	0.91994	1.08006	0.746535	0.609094	0.677815	=b-AP15 (1 µM, 1 hour)/Cont (DMSO)
b-AP15 (1 µM, 1 hour) Run 2	SRSF1	Splicing factor, arginine/serine-rich 1	4	2	2225.13	2225.14	g	NLPPDIRTKDIEDVFYKY	g	1.08542	0.914581	1.34525	1.26182	1.30354	=b-AP15 (1 µM, 1 hour)/Cont (DMSO)
b-AP15 (1 µM, 1 hour) Run 2	SRSF2	Splicing factor, arginine/serine-rich 2	2	1	2216.07	2216.08	*m	Ac-SYGRPPPDVEGMTSLKVDNL	t	0.82554	1.17446	0.991218	1.0629	1.02706	=b-AP15 (1 µM, 1 hour)/Cont (DMSO)
b-AP15 (1 µM, 1 hour) Run 2	SRSF2	Splicing factor, arginine/serine-rich 2	5	1	2784.28	2784.29	f	HDKRDAEDAMDAMDGAVLDGRELRV	q	0.865142	1.13486	0.889407	0.924172	0.90679	=b-AP15 (1 µM, 1 hour)/Cont (DMSO)
b-AP15 (1 µM, 1 hour) Run 2	TXN	Thioredoxin	4	2	1705.91	1705.89	*m	VKQIESKTAFQEALD	a	1.0078	0.992201	0.883522	0.60478	0.744151	=b-AP15 (1 µM, 1 hour)/Cont (DMSO)
b-AP15 (1 µM, 1 hour) Run 2	TMSB10	Thymosin beta-10	5,6,7,8,9	8	4933.55	4933.52	*m	Ac-ADKPDMGEIASFDKAKLKKTETQEKNTLPTKETIEQEKRSEIS	*	1.00353	0.996468	1.24694	1.17463	1.21078	=b-AP15 (1 µM, 1 hour)/Cont (DMSO)
b-AP15 (1 µM, 1 hour) Run 2	TMSB4X	Thymosin beta-4	6,7,8,9	9	4960.45	4960.49	*m	Ac-SDKPDMAEIEKFDKSKLKKTETQEKNPLPSKETIEQEKQAGES	*	1.00719	0.992813	1.21753	1.06887	1.1432	=b-AP15 (1 µM, 1 hour)/Cont (DMSO)
b-AP15 (1 µM, 1 hour) Run 2	TPI1	Triosephosphate isomerase 1	2	1,2	825.502	825.496	k	LDPKIAVA	a	0.964775	1.03523	1.14393	0.723005	0.933467	=b-AP15 (1 µM, 1 hour)/Cont (DMSO)
b-AP15 (1 µM, 1 hour) Run 2	TPI1	Triosephosphate isomerase 1	2	1	896.53	896.533	k	LDPKIAVAA	q	0.940769	1.05923	0.930869	0.565253	0.748061	=b-AP15 (1 µM, 1 hour)/Cont (DMSO)
b-AP15 (1 µM, 1 hour) Run 2	TPI1	Triosephosphate isomerase 1	2	2	973.565	973.56	v	KDWSKVVL	a	0.952975	1.04702	0.850011	0.5117	0.680856	=b-AP15 (1 µM, 1 hour)/Cont (DMSO)
b-AP15 (1 µM, 1 hour) Run 2	TPI1	Triosephosphate isomerase 1	4	3	1308.8	1308.79	f	ARQKLDPKIAVA	a	1.43952	0.560484	2.29839	1.5005	1.89945	=b-AP15 (1 µM, 1 hour)/Cont (DMSO)
b-AP15 (1 µM, 1 hour) Run 2	TPI1	Triosephosphate isomerase 1	4	3	1500.83	1500.83	t	KVIADNVKDWSKV	v	0.936042	1.06396	0.797968	0.770261	0.784115	=b-AP15 (1 µM, 1 hour)/Cont (DMSO)
b-AP15 (1 µM, 1 hour) Run 2	TPI1	Triosephosphate isomerase 1	3	2	1667.92	1667.91	q	SLGELIGTLNAAKVPAD	t	1.04226	0.95774	0.967568	0.85602	0.911794	=b-AP15 (1 µM, 1 hour)/Cont (DMSO)
b-AP15 (1 µM, 1 hour) Run 2	TPI1	Triosephosphate isomerase 1	3,4	3,4	1713	1712.98	t	KVIADNVKDWSKVVL	a	1.06827	0.931726	1.48753	1.08376	1.28564	=b-AP15 (1 µM, 1 hour)/Cont (DMSO)
b-AP15 (1 µM, 1 hour) Run 2	TPI1	Triosephosphate isomerase 1	4,5	3	2765.35	2765.36	a	AKVPADTEVVCAPPTAYIDFARQK + glutathione lacking Glu (176.04)	l	1.17417	0.825832	1.45494	0.475653	0.965297	=b-AP15 (1 µM, 1 hour)/Cont (DMSO)
b-AP15 (1 µM, 1 hour) Run 2	TPI1	Triosephosphate isomerase 1	4	2,3	2851.47	2851.45	l	AYEPVWAIGTGKTATPQQAQEVHEKL	r	1.07309	0.926908	1.03301	0.671841	0.852427	=b-AP15 (1 µM, 1 hour)/Cont (DMSO)
b-AP15 (1 µM, 1 hour) Run 2	TPI1	Triosephosphate isomerase 1	5	3,4	2894.4	2894.41	a	AKVPADTEVVCAPPTAYIDFARQK + glutathione (305.08)	l	0.425684	1.57432	1.28432	1.1482	1.21626	=b-AP15 (1 µM, 1 hour)/Cont (DMSO)
b-AP15 (1 µM, 1 hour) Run 2	TPI1	Triosephosphate isomerase 1	3	2,3	2914.52	2914.51	l	ASQPDVDGFLVGGASLKPEFVDIINAKQ	*	0.902556	1.09744	0.707864	0.500832	0.604348	=b-AP15 (1 µM, 1 hour)/Cont (DMSO)
b-AP15 (1 µM, 1 hour) Run 2	TPI1	Triosephosphate isomerase 1	5	3	3079.46	3079.49	l	NAAKVPADTEVVCAPPTAYIDFARQK + glutathione (305.08)	l	0.432799	1.5672	0.879548	0.772856	0.826202	=b-AP15 (1 µM, 1 hour)/Cont (DMSO)
b-AP15 (1 µM, 1 hour) Run 2	VIM	Vimentin	3	1	2030.06	2030.06	l	LIKTVETRDGQVINETSQ	h	0.960344	1.03966	1.1161	1.2193	1.1677	=b-AP15 (1 µM, 1 hour)/Cont (DMSO)
b-AP15 (1 µM, 1 hour) Run 2			3	2	1973.03					0.838752	1.16125	0.744963	0.336761	0.540862	=b-AP15 (1 µM, 1 hour)/Cont (DMSO)
Cycloheximide (200 µM, 35 min)	PSMC1	26S protease regulatory subunit 4	2	2	797.469	797.465	y	LGDGPKLV	r	1.30612	0.693878	1.91837	0.530612	1.22449	=CHX (200 µM, 35 min)/Cont
Cycloheximide (200 µM, 35 min)	PSMC1	26S protease regulatory subunit 4	2	1	1035.56	1035.56	v	VGSELIQKY	l	1	1	1.15556	1.35556	1.25556	=CHX (200 µM, 35 min)/Cont
Cycloheximide (200 µM, 35 min)	RPS21	40S Ribosomal protein S21	2	1	878.435	878.45	a	DGIVSKNF	*	1.05882	0.941176	0.797386	0.705882	0.751634	=CHX (200 µM, 35 min)/Cont
Cycloheximide (200 µM, 35 min)	RPS21	40S Ribosomal protein S21	2	1	949.496	949.487	k	ADGIVSKNF	*	1.05128	0.948718	1.02564	1.5641	1.29487	=CHX (200 µM, 35 min)/Cont
Cycloheximide (200 µM, 35 min)	RPS21	40S Ribosomal protein S21	2,3	2,3	1148.64	1148.62	l	AKADGIVSKNF	*	1.10458	0.895425	1.04575	0.882353	0.964052	=CHX (200 µM, 35 min)/Cont
Cycloheximide (200 µM, 35 min)	RPS21	40S Ribosomal protein S21	3,4	2	2365.17	2365.19	r	MGESDDSILRLAKADGIVSKNF	*	1.12069	0.87931	1.17241	1.01724	1.09483	=CHX (200 µM, 35 min)/Cont
Cycloheximide (200 µM, 35 min)	RPS28	40S Ribosomal protein S28	2	1	1328.71	1328.71	*	Ac-MDTSRVQPIKL	a	1.17778	0.822222	0.866667	0.866667	0.866667	=CHX (200 µM, 35 min)/Cont
Cycloheximide (200 µM, 35 min)	RPS28	40S Ribosomal protein S28	2	1	1344.71	1344.71	*	Ac-MoxDTSRVQPIKL	a	1.13978	0.860215	0.989247	0.946237	0.967742	=CHX (200 µM, 35 min)/Cont
Cycloheximide (200 µM, 35 min)	RPS28	40S Ribosomal protein S28	2	1	1399.75	1399.75	*	Ac-MDTSRVQPIKLA	r	1.25301	0.746988	1.25301	0.963855	1.10843	=CHX (200 µM, 35 min)/Cont
Cycloheximide (200 µM, 35 min)	RPS28	40S Ribosomal protein S28	2	1	1415.74	1415.75	*	Ac-MoxDTSRVQPIKLA	r	1.26667	0.733333	1.2	0.866667	1.03333	=CHX (200 µM, 35 min)/Cont
Cycloheximide (200 µM, 35 min)	RPS28	40S Ribosomal protein S28	3	1	1555.83	1555.85	*	Ac-MDTSRVQPIKLAR	v	1.16418	0.835821	0.985075	1.01493	1	=CHX (200 µM, 35 min)/Cont
Cycloheximide (200 µM, 35 min)	CTSD	Cathepsin D	2	2	851.512	851.512	e	GPIPEVLK	n	1.12397	0.876033	1.2562	0.826446	1.04132	=CHX (200 µM, 35 min)/Cont
Cycloheximide (200 µM, 35 min)	COX4I1	Cytochrome c oxidase subunit 4 isoform 1, mitochondrial	2	1	1025.59	1025.59	k	VNPIQGLASK	w	1.05405	0.945946	1.67568	1.13514	1.40541	=CHX (200 µM, 35 min)/Cont
Cycloheximide (200 µM, 35 min)	COX6B1	Cytochrome c oxidase subunit 6b	2	2	1382.63	1382.64	*m	Ac-AEDMETKIKNY	k	1.18519	0.814815	0.888889	0.740741	0.814815	=CHX (200 µM, 35 min)/Cont
Cycloheximide (200 µM, 35 min)	EEF1B2	Elongation factor 1 beta	2	2	1287.66	1287.68	*m	GFGDLKSPAGLQV	l	1.02041	0.979592	0.816327	0.591837	0.704082	=CHX (200 µM, 35 min)/Cont
Cycloheximide (200 µM, 35 min)	EEF1B2	Elongation factor 1 beta	2	2	1400.78	1400.77	*m	GFGDLKSPAGLQVL	n	1.19298	0.807018	1.01754	0.561404	0.789474	=CHX (200 µM, 35 min)/Cont
Cycloheximide (200 µM, 35 min)	ERH	Enhancer of rudimentary homolog	2,3	1	1433.81	1433.84	*m	Ac-SHTILLVQPTKR	p	1.1269	0.873096	1.14721	0.954315	1.05076	=CHX (200 µM, 35 min)/Cont
Cycloheximide (200 µM, 35 min)	ERH	Enhancer of rudimentary homolog	3,4	1	2137.16	2137.16	*m	Ac-SHTILLVQPTKRPEGRTY	a	1.21739	0.782609	1.05435	1.28261	1.16848	=CHX (200 µM, 35 min)/Cont
Cycloheximide (200 µM, 35 min)	EIF1	Eukaryotic translation initiation factor 1	4	3	1426.73	1426.76	i	GLAKDDQLKVHGF	*	1.10345	0.896552	1.03448	0.735632	0.885057	=CHX (200 µM, 35 min)/Cont
Cycloheximide (200 µM, 35 min)	EIF4H	Eukaryotic translation initiation factor 4H	3	1	2525.23	2525.26	v	ANPNSAIFGGARPREEVVQKEQE	*	1.06667	0.933333	0.8	1.2	1	=CHX (200 µM, 35 min)/Cont
Cycloheximide (200 µM, 35 min)	EIF5A	Eukaryotic translation initiation factor 5A	2	1	1461.71	1461.7	h	NMDVPNIKRNDF	q	1.1875	0.8125	1	1.125	1.0625	=CHX (200 µM, 35 min)/Cont
Cycloheximide (200 µM, 35 min)	EIF5A	Eukaryotic translation initiation factor 5A	3	1	1986.04	1986.04	h	NMDVPNIKRNDFQLIGI	q	1.15217	0.847826	0.869565	0.76087	0.815217	=CHX (200 µM, 35 min)/Cont
Cycloheximide (200 µM, 35 min)	FKBP1A	FK506 Binding Protein	2	1	957.536	957.538	f	DVELLKLE	*	0.930233	1.06977	1.23256	0.976744	1.10465	=CHX (200 µM, 35 min)/Cont
Cycloheximide (200 µM, 35 min)	FKBP1A	FK506 Binding Protein	2	1,2	1203.68	1203.67	l	VFDVELLKLE	*	1.24088	0.759124	1.24088	1.0219	1.13139	=CHX (200 µM, 35 min)/Cont
Cycloheximide (200 µM, 35 min)	HSPE1	Heat shock 10kDa protein 1 (chaperonin 10)	2	1	1078.59	1078.59	*m	Ac-AGQAFRKFL	p	1.05882	0.941176	0.843137	0.72549	0.784314	=CHX (200 µM, 35 min)/Cont
Cycloheximide (200 µM, 35 min)	HSPE1	Heat shock 10kDa protein 1 (chaperonin 10)	2	1	1249.64	1249.63	f	RDGDILGKYVD	*	1.21429	0.785714	1.09524	1.02381	1.05952	=CHX (200 µM, 35 min)/Cont
Cycloheximide (200 µM, 35 min)	HSPE1	Heat shock 10kDa protein 1 (chaperonin 10)	3	2	1584.83	1584.85	a	VGSGSKGKGGEIQPVSV	k	1.13978	0.860215	0.924731	0.83871	0.88172	=CHX (200 µM, 35 min)/Cont
Cycloheximide (200 µM, 35 min)	HSPE1	Heat shock 10kDa protein 1 (chaperonin 10)	3	2,3	1655.86	1655.88	v	AVGSGSKGKGGEIQPVSV	k	1.11732	0.882682	0.98324	0.759777	0.871508	=CHX (200 µM, 35 min)/Cont
Cycloheximide (200 µM, 35 min)	HSPE1	Heat shock 10kDa protein 1 (chaperonin 10)	2,3	2	1955.06	1955.07	a	TVVAVGSGSKGKGGEIQPVSV	k	1.10476	0.895238	0.952381	0.895238	0.92381	=CHX (200 µM, 35 min)/Cont
Cycloheximide (200 µM, 35 min)	HINT1	Histidine triad nucleotide-binding protein 1	2	1	1212.65	1212.65	*m	Ac-ADEIAKAQVAR	p	1.08844	0.911565	1.12925	1.02041	1.07483	=CHX (200 µM, 35 min)/Cont
Cycloheximide (200 µM, 35 min)	NME2	Nucleoside diphosphate kinase B	2	1	1684.94	1684.91	*m	Ac-ANLERTFIAIKPDGV	q	1.30435	0.695652	0.956522	0.956522	0.956522	=CHX (200 µM, 35 min)/Cont
Cycloheximide (200 µM, 35 min)	PPIA	Peptidylprolyl isomerase A	2,3	1,2	1039.53	1039.55	l	KHTGPGILSM	a	1.22059	0.779412	1.13235	0.852941	0.992647	=CHX (200 µM, 35 min)/Cont
Cycloheximide (200 µM, 35 min)	PPIA	Peptidylprolyl isomerase A	3,4	2,3	1256.63	1256.64	r	ALSTGEKGFGYK	g	1.04459	0.955414	0.764331	1.0828	0.923567	=CHX (200 µM, 35 min)/Cont
Cycloheximide (200 µM, 35 min)	PPIA	Peptidylprolyl isomerase A	3,4	2,3	1558.81	1558.85	f	ADKVPKTAENFRAL	s	1.19318	0.806818	1.04545	0.806818	0.926136	=CHX (200 µM, 35 min)/Cont
Cycloheximide (200 µM, 35 min)	PPIA	Peptidylprolyl isomerase A	2,3	1,2	1899.93	1899.94	f	EDENFILKHTGPGILSM	a	1.18367	0.816327	0.959184	1.14286	1.05102	=CHX (200 µM, 35 min)/Cont
Cycloheximide (200 µM, 35 min)	PRDX5	Peroxiredoxin 5	2	1,2	1524.86	1524.86	m	APIKVGDAIPAVEVF	e	1.12381	0.87619	0.857143	1.21905	1.0381	=CHX (200 µM, 35 min)/Cont
Cycloheximide (200 µM, 35 min)	PEBP1	Phosphatidylethanolamine-binding protein 1	2	1	1089.57	1089.57	m	KGNDISSGTVL	s	0.936709	1.06329	1.18987	1.34177	1.26582	=CHX (200 µM, 35 min)/Cont
Cycloheximide (200 µM, 35 min)	PFDN1	Prefoldin subunit 1	2	2	1685.98	1685.92	*m	Ac-AAPVDLELKKAFTEL	q	1.19101	0.808989	0.988764	0.719101	0.853933	=CHX (200 µM, 35 min)/Cont
Cycloheximide (200 µM, 35 min)	PFDN5	Prefoldin subunit 5	2	1	1072.58	1072.59	l	TALGAAQATAKA	*	1.18182	0.818182	0.909091	0.840909	0.875	=CHX (200 µM, 35 min)/Cont
Cycloheximide (200 µM, 35 min)	PARK7	Protein DJ-1 (Parkinson disease protein 7)	2	1	1011.64	1011.63	*m	Ac-ASKRALVIL	a	1.10417	0.895833	1.27083	1.25	1.26042	=CHX (200 µM, 35 min)/Cont
Cycloheximide (200 µM, 35 min)	PARK7	Protein DJ-1 (Parkinson disease protein 7)	2	1	1082.68	1082.67	*m	Ac-ASKRALVILA	k	1.08046	0.91954	1.21839	1.05747	1.13793	=CHX (200 µM, 35 min)/Cont
Cycloheximide (200 µM, 35 min)	RBM3	RNA binding motif protein 3	2	1	1524.77	1524.75	*m	Ac-SSEEGKLFVGGLNF	n	1.24706	0.752941	0.870588	0.752941	0.811765	=CHX (200 µM, 35 min)/Cont
Cycloheximide (200 µM, 35 min)	SCP2	SCP2 non-specific lipid-transfer protein	2	1	1435.82	1435.81	k	LQNLQLQPGNAKL	*	1.17241	0.827586	1.14943	1.12644	1.13793	=CHX (200 µM, 35 min)/Cont
Cycloheximide (200 µM, 35 min)	SRSF1	Splicing factor, arginine/serine-rich 1	2	1	871.472	871.476	y	GAIRDIDL	k	1.2449	0.755102	1.22449	0.734694	0.979592	=CHX (200 µM, 35 min)/Cont
Cycloheximide (200 µM, 35 min)	SRSF2	Splicing factor, arginine/serine-rich 2	2	1	2216.11	2216.08	*m	Ac-SYGRPPPDVEGMTSLKVDNL	t	1.36709	0.632911	0.987342	0.810127	0.898734	=CHX (200 µM, 35 min)/Cont
Cycloheximide (200 µM, 35 min)	SRSF5 (or SRSF4 or SRSF6)	splicing factor, arginine/serine-rich 4, 5, or 6	2	1	855.519	855.518	(n/y)	RLIVENL	s	1.42857	0.571429	1.45238	0.785714	1.11905	=CHX (200 µM, 35 min)/Cont
Cycloheximide (200 µM, 35 min)	TMSB10	Thymosin beta-10	8,9	8	4934.37	4933.52	*m	Ac-ADKPDMGEIASFDKAKLKKTETQEKNTLPTKETIEQEKRSEIS	*	0.952381	1.04762	1.04762	0.793651	0.920635	=CHX (200 µM, 35 min)/Cont
Cycloheximide (200 µM, 35 min)	TPI1	Triosephosphate isomerase 1	2	1,2	825.491	825.496	k	LDPKIAVA	a	1.03614	0.963855	1.25301	1.07229	1.16265	=CHX (200 µM, 35 min)/Cont
Cycloheximide (200 µM, 35 min)	TPI1	Triosephosphate isomerase 1	2	1	896.526	896.533	k	LDPKIAVAA	q	1	1	0.811321	1.13208	0.971698	=CHX (200 µM, 35 min)/Cont
Cycloheximide (200 µM, 35 min)	TPI1	Triosephosphate isomerase 1	3	2	2914.53	2914.51	l	ASQPDVDGFLVGGASLKPEFVDIINAKQ	*	0.793651	1.20635	1.20635	1.68254	1.44444	=CHX (200 µM, 35 min)/Cont
Cycloheximide (200 µM, 35 min)			1	1	224.168					1.0678	0.932203	0.677966	0.966102	0.822034	=CHX (200 µM, 35 min)/Cont
Cycloheximide (200 µM, 35 min)			1	1	744.421					1.21053	0.789474	1.31579	0.789474	1.05263	=CHX (200 µM, 35 min)/Cont
Cycloheximide (200 µM, 35 min)			2	1	797.453					0.833333	1.16667	0.875	1.40278	1.13889	=CHX (200 µM, 35 min)/Cont
Cycloheximide (200 µM, 35 min)			2	1	813.451					1.26761	0.732394	1.21127	0.873239	1.04225	=CHX (200 µM, 35 min)/Cont
Cycloheximide (200 µM, 35 min)			1	1	814.565					1.56863	0.431373	0.235294	0.666667	0.45098	=CHX (200 µM, 35 min)/Cont
Cycloheximide (200 µM, 35 min)			2	1	822.497					1.2	0.8	1	0.94	0.97	=CHX (200 µM, 35 min)/Cont
Cycloheximide (200 µM, 35 min)			2	2	826.454					1.42529	0.574713	0.988506	0.597701	0.793103	=CHX (200 µM, 35 min)/Cont
Cycloheximide (200 µM, 35 min)			2	2	939.544					1.12195	0.878049	1.29268	0.926829	1.10976	=CHX (200 µM, 35 min)/Cont
Cycloheximide (200 µM, 35 min)			2	1	1213.64					1.12766	0.87234	0.93617	0.851064	0.893617	=CHX (200 µM, 35 min)/Cont
Cycloheximide (200 µM, 35 min)			2	1	1298.67					1.1954	0.804598	1.03448	0.804598	0.91954	=CHX (200 µM, 35 min)/Cont
Cycloheximide (200 µM, 35 min)			2	1	1340.67					1.42105	0.578947	1.18421	0.684211	0.934211	=CHX (200 µM, 35 min)/Cont
Cycloheximide (200 µM, 35 min)			2	1	1679.79					1.11111	0.888889	0.767677	1.11111	0.939394	=CHX (200 µM, 35 min)/Cont
Cycloheximide (200 µM, 35 min)			3	3	1850.42					0.804598	1.1954	1.03448	0.804598	0.91954	=CHX (200 µM, 35 min)/Cont
Cycloheximide (200 µM, 35 min)			3	1	2024.03					1.08163	0.918367	<0.2	<0.2	<0.2	=CHX (200 µM, 35 min)/Cont
Cycloheximide (200 µM, 35 min)			2	1	2071.95					1.47368	0.526316	0.842105	0.842105	0.842105	=CHX (200 µM, 35 min)/Cont
Cycloheximide (200 µM, 35 min)			3	1	2799.08					1.46667	0.533333	1.12	1.01333	1.06667	=CHX (200 µM, 35 min)/Cont
Cycloheximide (200 µM, 35 min)			4	1	3077.51					0.966292	1.03371	0.94382	1.01124	0.977528	=CHX (200 µM, 35 min)/Cont
Heat shock (1 hour)	PSMC1	26S protease regulatory subunit 4	2	1	797.461	797.465	y	LGDGPKLV	r	0.3666	1.6334	1.39721	1.31803	1.35762	=Heat (42°C for 1 hour)/Cont (37°C)
Heat shock (1 hour)	RPS21	40S Ribosomal protein S21	2	1	878.45	878.45	a	DGIVSKNF	*	0.565591	1.43441	0.977791	1.2899	1.13385	=Heat (42°C for 1 hour)/Cont (37°C)
Heat shock (1 hour)	RPS21	40S Ribosomal protein S21	3	2,3	1077.54	1077.58	a	KADGIVSKNF	*	1.58017	0.41983	0.530941	0.690131	0.610536	=Heat (42°C for 1 hour)/Cont (37°C)
Heat shock (1 hour)	RPS21	40S Ribosomal protein S21	2,3	2,3	1148.63	1148.62	l	AKADGIVSKNF	*	1.25813	0.741869	0.672012	0.907178	0.789595	=Heat (42°C for 1 hour)/Cont (37°C)
Heat shock (1 hour)	RPS21	40S Ribosomal protein S21	3	2	1261.7	1261.7	r	LAKADGIVSKNF	*	0.534413	1.46559	1.53138	1.11336	1.32237	=Heat (42°C for 1 hour)/Cont (37°C)
Heat shock (1 hour)	RPS21	40S Ribosomal protein S21	4	3	2234.16	2234.15	m	GESDDSILRLAKADGIVSKNF	*	1.38481	0.615189	0.735773	1.31796	1.02687	=Heat (42°C for 1 hour)/Cont (37°C)
Heat shock (1 hour)	RPS21	40S Ribosomal protein S21	3,4	2,3	2365.2	2365.19	r	MGESDDSILRLAKADGIVSKNF	*	1.29007	0.709934	0.683236	0.899771	0.791504	=Heat (42°C for 1 hour)/Cont (37°C)
Heat shock (1 hour)	RPS21	40S Ribosomal protein S21	4	2,3	2381.2	2381.19	r	MoxGESDDSILRLAKADGIVSKNF	*	1.3388	0.661203	0.70941	0.832241	0.770825	=Heat (42°C for 1 hour)/Cont (37°C)
Heat shock (1 hour)	RPS21	40S Ribosomal protein S21	4	2	2521.31	2521.3	r	RMGESDDSILRLAKADGIVSKNF	*	0.446853	1.55315	1.54815	1.60984	1.57899	=Heat (42°C for 1 hour)/Cont (37°C)
Heat shock (1 hour)	RPS28	40S Ribosomal protein S28	2	1	1328.71	1328.71	*	Ac-MDTSRVQPIKL	a	1.01188	0.988119	0.768467	0.819458	0.793962	=Heat (42°C for 1 hour)/Cont (37°C)
Heat shock (1 hour)	RPS28	40S Ribosomal protein S28	2	1	1344.71	1344.71	*	Ac-MoxDTSRVQPIKL	a	1.05599	0.944006	0.701893	1.06979	0.885844	=Heat (42°C for 1 hour)/Cont (37°C)
Heat shock (1 hour)	RPS28	40S Ribosomal protein S28	2	1	1399.75	1399.75	*	Ac-MDTSRVQPIKLA	r	0.989399	1.0106	0.751511	0.931199	0.841355	=Heat (42°C for 1 hour)/Cont (37°C)
Heat shock (1 hour)	RPS28	40S Ribosomal protein S28	2	1	1415.75	1415.75	*	Ac-MoxDTSRVQPIKLA	r	0.860232	1.13977	0.925869	0.906564	0.916216	=Heat (42°C for 1 hour)/Cont (37°C)
Heat shock (1 hour)	RPS28	40S Ribosomal protein S28	3	1	1555.85	1555.85	*	Ac-MDTSRVQPIKLAR	v	0.963475	1.03653	0.797981	0.924426	0.861203	=Heat (42°C for 1 hour)/Cont (37°C)
Heat shock (1 hour)	RPS28	40S Ribosomal protein S28	4	2	1983.14	1983.13	*	Ac-MDTSRVQPIKLARVTKV	l	1.00243	0.997565	0.878816	0.879191	0.879004	=Heat (42°C for 1 hour)/Cont (37°C)
Heat shock (1 hour)	RPS28	40S Ribosomal protein S28	4,5	1	2012.12	2012.11	e	GDVLTLLESEREARRLR	*	1.18122	0.818779	0.709783	0.937295	0.823539	=Heat (42°C for 1 hour)/Cont (37°C)
Heat shock (1 hour)	RPS28	40S Ribosomal protein S28	5	2	2325.33	2325.34	*	Ac-MoxDTSRVQPIKLARVTKVLGR	t	0.806006	1.19399	0.926126	0.876877	0.901502	=Heat (42°C for 1 hour)/Cont (37°C)
Heat shock (1 hour)	RPS28	40S Ribosomal protein S28	6,7	1	2777.58	2777.56	n	VKGPVREGDVLTLLESEREARRLR	*	0.587432	1.41257	0.922131	1.03005	0.976093	=Heat (42°C for 1 hour)/Cont (37°C)
Heat shock (1 hour)	RPS29	40S Ribosomal protein S29	3	2,3	1003.61	1003.61	y	AKDIGFIKL	d*	1.42574	0.574257	0.459507	0.757553	0.60853	=Heat (42°C for 1 hour)/Cont (37°C)
Heat shock (1 hour)	RPLP2	60S acidic ribosomal protein P2	3	2	1785.91	1785.91	v	GIEADDDRLNKVISEL	n	1.35457	0.645425	0.730153	0.967248	0.848701	=Heat (42°C for 1 hour)/Cont (37°C)
Heat shock (1 hour)	ANP32B	Acidic leucine-rich nuclear phosphoprotein 32 family member B	3	1,2	1134.64	1134.64	s	AEKLPNLTHL	n	1.46504	0.534965	0.585847	0.953427	0.769637	=Heat (42°C for 1 hour)/Cont (37°C)
Heat shock (1 hour)	SUB1	Activated RNA polymerase II transcriptional coactivator p15	4	2	1628.88	1628.87	L	KEQISDIDDAVRKL	*	nd	1	0.736724	0.852655	0.79469	=Heat (42°C for 1 hour)/Cont (37°C)
Heat shock (1 hour)	DBI	Acyl-CoA-binding protein (Diazepam binding inhibitor)	3	1	1784.87	1784.87	*m	Ac-SQAEFEKAAEEVRHL	k	0.843668	1.15633	0.8131	0.969432	0.891266	=Heat (42°C for 1 hour)/Cont (37°C)
Heat shock (1 hour)	BANF1	Barrier to autointegration factor 1	4	2	3094.59	3094.58	*m	Ac-TTSQKHRDFVAEPMGEKPVGSLAGIGEVL	g	0.953911	1.04609	0.920252	0.853701	0.886976	=Heat (42°C for 1 hour)/Cont (37°C)
Heat shock (1 hour)	BOLA2	BolA-like protein 2	5	2	2013.02	2013.04	f	EQKTLTPDQWARERQK	*	nd	1	0.903714	0.771664	0.837689	=Heat (42°C for 1 hour)/Cont (37°C)
Heat shock (1 hour)	CTSD	Cathepsin D	2	2	851.51	851.512	e	GPIPEVLK	n	1.19146	0.808543	0.937198	1.28858	1.11289	=Heat (42°C for 1 hour)/Cont (37°C)
Heat shock (1 hour)	CD99	CD99 antigen	3	1,2	1353.75	1353.76	n	AEPAVQRTLLEK	*	1.08293	0.917072	0.906685	1.00218	0.954431	=Heat (42°C for 1 hour)/Cont (37°C)
Heat shock (1 hour)	CLTA	Clathrin light chain A	3	1	1403.85	1403.85	r	SVLISLKQAPLVH	*	0.821936	1.17806	1.36637	1.45887	1.41262	=Heat (42°C for 1 hour)/Cont (37°C)
Heat shock (1 hour)	CFL1	Cofilin 1	4	3	2348.26	2348.25	*m	Ac-ASGVAVSDGVIKVFNDMKVRKS	s	1.05509	0.944906	0.813585	1.00075	0.90717	=Heat (42°C for 1 hour)/Cont (37°C)
Heat shock (1 hour)	COX5A	Cytochrome c oxidase subunit 5a	2	2	1356.72	1356.71	l	GISTPEELGLDKV	*	1.36298	0.637017	0.645059	0.917266	0.781162	=Heat (42°C for 1 hour)/Cont (37°C)
Heat shock (1 hour)	COX6B1	Cytochrome c oxidase subunit 6b	2	2	1382.64	1382.64	*m	Ac-AEDMETKIKNY	k	0.98078	1.01922	0.778473	0.956398	0.867435	=Heat (42°C for 1 hour)/Cont (37°C)
Heat shock (1 hour)	COX6B1	Cytochrome c oxidase subunit 6b	2,3	3	1611.78	1611.78	*m	Ac-AEDMETKIKNYKT	a	1.0971	0.902903	0.906402	1.01376	0.96008	=Heat (42°C for 1 hour)/Cont (37°C)
Heat shock (1 hour)	COX7C	Cytochrome c oxidase subunit 7c	3	1	1092.68	1092.68	l	VVRHQLLKT	*	0.155172	1.84483	1.28276	1.5931	1.43793	=Heat (42°C for 1 hour)/Cont (37°C)
Heat shock (1 hour)	DDT	D-dopachrome decarboxylase	2	1	1306.74	1306.73	w	QIGKIGTVMTFL	*	0.634675	1.36533	1.17337	1.41796	1.29567	=Heat (42°C for 1 hour)/Cont (37°C)
Heat shock (1 hour)	DUT	Deoxyuridine 5'-triphosphate nucleotidohydrolase, mitochondrial	3	1,2	3015.43	3015.41	r	IFYPEIEEVQALDDTERGSGGFGSTGKN	*	0.743282	1.25672	1.02646	1.06118	1.04382	=Heat (42°C for 1 hour)/Cont (37°C)
Heat shock (1 hour)	EEF1B2	Elongation factor 1 beta	2	1,2	1287.69	1287.68	*m	GFGDLKSPAGLQV	l	0.901396	1.0986	0.841659	0.932165	0.886912	=Heat (42°C for 1 hour)/Cont (37°C)
Heat shock (1 hour)	EEF1B2	Elongation factor 1 beta	2	1,2	1400.77	1400.77	*m	GFGDLKSPAGLQVL	n	0.78294	1.21706	0.875908	0.817521	0.846715	=Heat (42°C for 1 hour)/Cont (37°C)
Heat shock (1 hour)	EEF1B2	Elongation factor 1 beta	2	2	1629.83	1629.84	*m	GFGDLKSPAGLQVLND	y	1.47754	0.522463	0.622296	1.00998	0.81614	=Heat (42°C for 1 hour)/Cont (37°C)
Heat shock (1 hour)	EEF1B2	Elongation factor 1 beta	2	1	1728.81	1728.8	f	EDYVQSMDVAAFNKI	*	0.451861	1.54814	0.813864	1.32863	1.07125	=Heat (42°C for 1 hour)/Cont (37°C)
Heat shock (1 hour)	ERH	Enhancer of rudimentary homolog	2,3	1	1433.84	1433.84	*m	Ac-SHTILLVQPTKR	p	0.931915	1.06808	0.886395	1.15724	1.02182	=Heat (42°C for 1 hour)/Cont (37°C)
Heat shock (1 hour)	ERH	Enhancer of rudimentary homolog	3,4	1	2137.17	2137.16	*m	Ac-SHTILLVQPTKRPEGRTY	a	0.943102	1.0569	0.885825	0.90618	0.896002	=Heat (42°C for 1 hour)/Cont (37°C)
Heat shock (1 hour)	ERH	Enhancer of rudimentary homolog	3,4	1	2801.44	2801.43	*m	Ac-SHTILLVQPTKRPEGRTYADYESV	n	1.11864	0.881356	0.755575	1.04103	0.898305	=Heat (42°C for 1 hour)/Cont (37°C)
Heat shock (1 hour)	EIF1	Eukaryotic translation initiation factor 1	4	3	1426.75	1426.76	i	GLAKDDQLKVHGF	*	1.4391	0.560895	0.747587	1.2062	0.976895	=Heat (42°C for 1 hour)/Cont (37°C)
Heat shock (1 hour)	EIF4H	Eukaryotic translation initiation factor 4H	2	1	1233.63	1233.62	v	QGDIDAIFKDL	s	0.647157	1.35284	1.26254	1.28763	1.27508	=Heat (42°C for 1 hour)/Cont (37°C)
Heat shock (1 hour)	EIF4H	Eukaryotic translation initiation factor 4H	3	1	1676.88	1676.87	v	QGDIDAIFKDLSIRS	v	0.691589	1.30841	1.43925	1.5296	1.48442	=Heat (42°C for 1 hour)/Cont (37°C)
Heat shock (1 hour)	EIF4H	Eukaryotic translation initiation factor 4H	3	1	1775.95	1775.94	v	QGDIDAIFKDLSIRSV	r	0.574941	1.42506	1.20141	1.4555	1.32845	=Heat (42°C for 1 hour)/Cont (37°C)
Heat shock (1 hour)	EIF4H	Eukaryotic translation initiation factor 4H	4	1	2525.25	2525.26	v	ANPNSAIFGGARPREEVVQKEQE	*	0.358343	1.64166	1.24072	1.80657	1.52364	=Heat (42°C for 1 hour)/Cont (37°C)
Heat shock (1 hour)	EIF4H	Eukaryotic translation initiation factor 4H	3,4	1	2624.35	2624.33	q	VANPNSAIFGGARPREEVVQKEQE	*	0.538438	1.46156	1.09572	1.42631	1.26101	=Heat (42°C for 1 hour)/Cont (37°C)
Heat shock (1 hour)	EIF4H	Eukaryotic translation initiation factor 4H	3,4	1,2	3076.57	3076.57	t	PLNQVANPNSAIFGGARPREEVVQKEQE	*	0.780746	1.21925	1.01707	1.25561	1.13634	=Heat (42°C for 1 hour)/Cont (37°C)
Heat shock (1 hour)	EIF4H	Eukaryotic translation initiation factor 4H	3,4	1,2	3248.66	3248.65	v	ATPLNQVANPNSAIFGGARPREEVVQKEQE	*	0.937805	1.06219	0.841159	1.09805	0.969607	=Heat (42°C for 1 hour)/Cont (37°C)
Heat shock (1 hour)	EIF5A	Eukaryotic translation initiation factor 5A	3	3	901.535	901.542	a	AVAIKAMAK	*	1.63199	0.368007	0.665918	1.06358	0.864749	=Heat (42°C for 1 hour)/Cont (37°C)
Heat shock (1 hour)	EIF5A	Eukaryotic translation initiation factor 5A	2,3	1	1461.71	1461.7	h	NMDVPNIKRNDF	q	0.820013	1.17999	0.917499	1.09604	1.00677	=Heat (42°C for 1 hour)/Cont (37°C)
Heat shock (1 hour)	EIF5A	Eukaryotic translation initiation factor 5A	3	3	1462.75	1462.75	a	MTEEAAVAIKAMAK	*	1.78206	0.217938	0.340877	0.514948	0.427913	=Heat (42°C for 1 hour)/Cont (37°C)
Heat shock (1 hour)	EIF5A	Eukaryotic translation initiation factor 5A	2,3	2,3	1620.81	1620.82	l	SAMTEEAAVAIKAMAK	*	0.957993	1.04201	1.06605	1.08791	1.07698	=Heat (42°C for 1 hour)/Cont (37°C)
Heat shock (1 hour)	EIF5A	Eukaryotic translation initiation factor 5A	3	2	1636.81	1636.82	l	SAMoxTEEAAVAIKAMAK + 16 (Met-oxide on M3)	*	0.610526	1.38947	1.74737	1.22105	1.48421	=Heat (42°C for 1 hour)/Cont (37°C)
Heat shock (1 hour)	EIF5A	Eukaryotic translation initiation factor 5A	2,3	1	1986.05	1986.04	h	NMDVPNIKRNDFQLIGI	q	0.963411	1.03659	0.897092	0.877491	0.887292	=Heat (42°C for 1 hour)/Cont (37°C)
Heat shock (1 hour)	EIF5A	Eukaryotic translation initiation factor 5A	3	1	2002.04	2002.04	h	NMDVPNIKRNDFQLIGI + Mox	q	0.927136	1.07286	0.81072	1.30151	1.05611	=Heat (42°C for 1 hour)/Cont (37°C)
Heat shock (1 hour)	FKBP1A	FK506 Binding Protein	2	1	842.508	842.511	d	VELLKLE	*	0.230073	1.76993	1.2305	1.31581	1.27316	=Heat (42°C for 1 hour)/Cont (37°C)
Heat shock (1 hour)	FKBP1A	FK506 Binding Protein	2	1,2	957.54	957.538	f	DVELLKLE	*	1.01807	0.981925	0.909876	0.928263	0.919069	=Heat (42°C for 1 hour)/Cont (37°C)
Heat shock (1 hour)	FKBP1A	FK506 Binding Protein	2	1	1104.6	1104.61	v	FDVELLKLE	*	0.588314	1.41169	1.21692	1.44392	1.33042	=Heat (42°C for 1 hour)/Cont (37°C)
Heat shock (1 hour)	FKBP1A	FK506 Binding Protein	2	1	1203.67	1203.67	l	VFDVELLKLE	*	0.28627	1.71373	1.17006	1.13895	1.1545	=Heat (42°C for 1 hour)/Cont (37°C)
Heat shock (1 hour)	FKBP1A	FK506 Binding Protein	3	1	1604.85	1604.85	m	SVGQRAKLTISPDYA	y	0.667495	1.33251	1.15445	1.07122	1.11284	=Heat (42°C for 1 hour)/Cont (37°C)
Heat shock (1 hour)	HSPE1	Heat shock 10kDa protein 1 (chaperonin 10)	2	1	1078.6	1078.59	*m	Ac-AGQAFRKFL	p	0.950449	1.04955	0.645543	0.802684	0.724114	=Heat (42°C for 1 hour)/Cont (37°C)
Heat shock (1 hour)	HSPE1	Heat shock 10kDa protein 1 (chaperonin 10)	3	1	1249.63	1249.63	f	RDGDILGKYVD	*	0.25071	1.74929	0.680139	1.04768	0.863909	=Heat (42°C for 1 hour)/Cont (37°C)
Heat shock (1 hour)	HSPE1	Heat shock 10kDa protein 1 (chaperonin 10)	3	3	1485.77	1485.78	v	GSGSKGKGGEIQPVSV	k	1.60654	0.393462	0.498541	0.788091	0.643316	=Heat (42°C for 1 hour)/Cont (37°C)
Heat shock (1 hour)	HSPE1	Heat shock 10kDa protein 1 (chaperonin 10)	3	2,3	1584.85	1584.85	a	VGSGSKGKGGEIQPVSV	k	0.63429	1.36571	1.07432	0.890361	0.98234	=Heat (42°C for 1 hour)/Cont (37°C)
Heat shock (1 hour)	HSPE1	Heat shock 10kDa protein 1 (chaperonin 10)	3	2	1955.06	1955.07	a	TVVAVGSGSKGKGGEIQPVSV	k	0.556651	1.44335	1.09518	0.865826	0.980505	=Heat (42°C for 1 hour)/Cont (37°C)
Heat shock (1 hour)	HSPE1	Heat shock 10kDa protein 1 (chaperonin 10)	4	3	2355.29	2355.28	s	AAETVTKGGIMLPEKSQGKVLQA	t	nd	1	0.635943	0.422064	0.529004	=Heat (42°C for 1 hour)/Cont (37°C)
Heat shock (1 hour)	HSPE1	Heat shock 10kDa protein 1 (chaperonin 10)	3,4	3	2442.31	2442.32	r	SAAETVTKGGIMLPEKSQGKVLQA	t	0.108081	1.89192	1.62221	1.21567	1.41894	=Heat (42°C for 1 hour)/Cont (37°C)
Heat shock (1 hour)	HSPE1	Heat shock 10kDa protein 1 (chaperonin 10)	4	4	2654.46	2654.47	s	AAETVTKGGIMLPEKSQGKVLQATVV	a	1.62522	0.374776	0.597635	0.77105	0.684343	=Heat (42°C for 1 hour)/Cont (37°C)
Heat shock (1 hour)	HSPE1	Heat shock 10kDa protein 1 (chaperonin 10)	4	3	2741.5	2741.5	r	SAAETVTKGGIMLPEKSQGKVLQATVV	a	0.496911	1.50309	0.915772	0.83252	0.874146	=Heat (42°C for 1 hour)/Cont (37°C)
Heat shock (1 hour)	HN1	Hematological and neurological expressed 1 protein	3	1	2009.99	2009.98	*m	Ac-TTTTTFKGVDPNSRNSSR	d	0.911935	1.08806	1.00637	1.0956	1.05098	=Heat (42°C for 1 hour)/Cont (37°C)
Heat shock (1 hour)	HNRNPDL	Heterogeneous nuclear ribonucleoprotein D-like	2,3	2	1286.71	1286.71	f	KDAASVDKVLEL	k	0.199766	1.80023	1.36657	1.20663	1.2866	=Heat (42°C for 1 hour)/Cont (37°C)
Heat shock (1 hour)	HNRNPDL	Heterogeneous nuclear ribonucleoprotein D-like	5	4	2069.17	2069.15	l	FKDAASVDKVLELKEHKL	d	0.85447	1.14553	1.36175	1.05821	1.20998	=Heat (42°C for 1 hour)/Cont (37°C)
Heat shock (1 hour)	HINT1	Histidine triad nucleotide-binding protein 1	1	1	985.506	985.508	*m	Ac-ADEIAKAQV	a	0.992459	1.00754	0.775264	1.03167	0.903469	=Heat (42°C for 1 hour)/Cont (37°C)
Heat shock (1 hour)	HINT1	Histidine triad nucleotide-binding protein 1	2	1	1212.65	1212.65	*m	Ac-ADEIAKAQVAR	p	1.01155	0.988446	1.07085	1.1489	1.10988	=Heat (42°C for 1 hour)/Cont (37°C)
Heat shock (1 hour)	HINT1	Histidine triad nucleotide-binding protein 1	2	1	1333.66	1333.67	h	VLGGRQMHWPPG	*	0.673973	1.32603	1.23014	1.26301	1.24658	=Heat (42°C for 1 hour)/Cont (37°C)
Heat shock (1 hour)	HINT1	Histidine triad nucleotide-binding protein 1	2	1	1712.81	1712.79	v	AEDDDESLLGHLMIVG	k	1.29866	0.701342	0.447987	0.865772	0.656879	=Heat (42°C for 1 hour)/Cont (37°C)
Heat shock (1 hour)	HINT1	Histidine triad nucleotide-binding protein 1	5	2	2505.39	2505.39	f	HDISPQAPTHFLVIPKKHISQI	s	0.568037	1.43196	1.10868	1.51598	1.31233	=Heat (42°C for 1 hour)/Cont (37°C)
Heat shock (1 hour)	HINT1	Histidine triad nucleotide-binding protein 1	5	3	2595.44	2595.45	*m	Ac-ADEIAKAQVARPGGDTIFGKIIRK	e	1.0707	0.929303	0.882647	0.951202	0.916925	=Heat (42°C for 1 hour)/Cont (37°C)
Heat shock (1 hour)	MIF	Macrophage migration inhibitory factor	3	1	1861.01	1861.01	a	TGKPPQYIAVHVVPDQL	m	0.893525	1.10648	1.09257	1.41851	1.25554	=Heat (42°C for 1 hour)/Cont (37°C)
Heat shock (1 hour)	MIF	Macrophage migration inhibitory factor	3	1,2	2131.14	2131.14	l	AQATGKPPQYIAVHVVPDQL	m	1.07807	0.92193	0.882438	1.06316	0.9728	=Heat (42°C for 1 hour)/Cont (37°C)
Heat shock (1 hour)	MIF	Macrophage migration inhibitory factor	3	1	2333.23	2333.22	l	AQATGKPPQYIAVHVVPDQLMA	f	0.763673	1.23633	0.947316	1.19318	1.07025	=Heat (42°C for 1 hour)/Cont (37°C)
Heat shock (1 hour)	MAPK1IP1L	MAPK-interacting and spindle-stabilizing protein-like	2	1	2213.07	2213.05	*m	Ac-SDEFSLADALPEHSPAKTSAV	s	0.868185	1.13182	0.654244	1.05038	0.852312	=Heat (42°C for 1 hour)/Cont (37°C)
Heat shock (1 hour)	MTPN	Myotrophin	5	4	2999.61	2999.59	s	KGADKTVKGPDGLTAFEATDNQAIKALLQ	*	nd	1	0.858892	0.777706	0.818299	=Heat (42°C for 1 hour)/Cont (37°C)
Heat shock (1 hour)	NPM1	Nucleophosmin	3	1	2016.02	2016.01	m	TDQEAIQDLWQWRKSL	*	0.776528	1.22347	1.01711	0.943765	0.98044	=Heat (42°C for 1 hour)/Cont (37°C)
Heat shock (1 hour)	NME2	Nucleoside diphosphate kinase B	2	1	1684.92	1684.91	*m	Ac-ANLERTFIAIKPDGV	q	0.95259	1.04741	0.78607	0.828797	0.807433	=Heat (42°C for 1 hour)/Cont (37°C)
Heat shock (1 hour)	NME2	Nucleoside diphosphate kinase B	3	1	1969.09	1969.07	*m	Ac-ANLERTFIAIKPDGVQR	g	1.00797	0.992034	0.755556	1.11069	0.933124	=Heat (42°C for 1 hour)/Cont (37°C)
Heat shock (1 hour)	PPIA	Peptidylprolyl isomerase A	2	1	820.432	820.433	f	ELFADKV	p	0.465923	1.53408	1.46592	0.997522	1.23172	=Heat (42°C for 1 hour)/Cont (37°C)
Heat shock (1 hour)	PPIA	Peptidylprolyl isomerase A	2,3	1,2	1039.56	1039.55	l	KHTGPGILSM	a	1.0264	0.973603	1.03113	1.1258	1.07846	=Heat (42°C for 1 hour)/Cont (37°C)
Heat shock (1 hour)	PPIA	Peptidylprolyl isomerase A	3	1	1145.62	1145.62	v	PKTAENFRAL	s	0.545455	1.45455	1.23704	1.27952	1.25828	=Heat (42°C for 1 hour)/Cont (37°C)
Heat shock (1 hour)	PPIA	Peptidylprolyl isomerase A	3	3	1218.61	1218.62	f	ADKVPKTAENF	r	1.64002	0.35998	0.653595	0.968326	0.81096	=Heat (42°C for 1 hour)/Cont (37°C)
Heat shock (1 hour)	PPIA	Peptidylprolyl isomerase A	2	1	1245.64	1245.64	i	AVDGEPLGRVSF	e	1.48079	0.519207	0.618921	1.11667	0.867797	=Heat (42°C for 1 hour)/Cont (37°C)
Heat shock (1 hour)	PPIA	Peptidylprolyl isomerase A	3,4	2,3	1256.64	1256.64	r	ALSTGEKGFGYK	g	1.11871	0.881285	0.68727	1.14643	0.916851	=Heat (42°C for 1 hour)/Cont (37°C)
Heat shock (1 hour)	PPIA	Peptidylprolyl isomerase A	2	1	1473.75	1473.75	f	DIAVDGEPLGRVSF	e	1.46532	0.534676	0.379856	0.583022	0.481439	=Heat (42°C for 1 hour)/Cont (37°C)
Heat shock (1 hour)	PPIA	Peptidylprolyl isomerase A	3,4	2,3	1558.84	1558.85	f	ADKVPKTAENFRAL	s	1.25069	0.749306	0.657057	0.94397	0.800514	=Heat (42°C for 1 hour)/Cont (37°C)
Heat shock (1 hour)	PPIA	Peptidylprolyl isomerase A	3	2	1607.82	1607.82	f	ELFADKVPKTAENF	r	nd	1	0.776137	0.729474	0.752806	=Heat (42°C for 1 hour)/Cont (37°C)
Heat shock (1 hour)	PPIA	Peptidylprolyl isomerase A	3,4	2,3	1763.92	1763.92	f	ELFADKVPKTAENFR	a	0.762634	1.23737	1.11394	1.18315	1.14855	=Heat (42°C for 1 hour)/Cont (37°C)
Heat shock (1 hour)	PPIA	Peptidylprolyl isomerase A	2,3	1,2	1899.94	1899.94	f	EDENFILKHTGPGILSM	a	1.10662	0.893382	0.830625	1.04537	0.937996	=Heat (42°C for 1 hour)/Cont (37°C)
Heat shock (1 hour)	PPIA	Peptidylprolyl isomerase A	2,3	1	1915.94	1915.94	f	EDENFILKHTGPGILSMox	a	0.547398	1.4526	1.16697	1.439	1.30298	=Heat (42°C for 1 hour)/Cont (37°C)
Heat shock (1 hour)	PPIA	Peptidylprolyl isomerase A	4,3	2	1948.05	1948.04	f	ELFADKVPKTAENFRAL	s	0.300248	1.69975	1.43066	1.19556	1.31311	=Heat (42°C for 1 hour)/Cont (37°C)
Heat shock (1 hour)	PPIE	Peptidylprolyl isomerase E	4	2	2525.36	2525.35	*m	Ac-ATTKRVLYVGGLAEEVDDKVLHA	a	1.00265	0.997349	0.997349	0.866137	0.931743	=Heat (42°C for 1 hour)/Cont (37°C)
Heat shock (1 hour)	PRDX1	Peroxiredoxin 1	3	2	1737.89	1737.88	*m	Ac-SSGNAKIGHPAPNFKAT	a	0.979937	1.02006	0.840549	1.04013	0.940338	=Heat (42°C for 1 hour)/Cont (37°C)
Heat shock (1 hour)	PRDX5	Peroxiredoxin 5	2	1,2	1453.83	1453.82	a	PIKVGDAIPAVEVF	e	1.0678	0.932197	0.829882	0.660983	0.745432	=Heat (42°C for 1 hour)/Cont (37°C)
Heat shock (1 hour)	PRDX5	Peroxiredoxin 5	2	1,2	1524.87	1524.86	m	APIKVGDAIPAVEVF	e	1.24535	0.754647	0.73099	0.981082	0.856036	=Heat (42°C for 1 hour)/Cont (37°C)
Heat shock (1 hour)	PEBP1	Phosphatidylethanolamine-binding protein 1	2	1	1089.56	1089.57	m	KGNDISSGTVL	s	0.316658	1.68334	1.26003	1.43705	1.34854	=Heat (42°C for 1 hour)/Cont (37°C)
Heat shock (1 hour)	PEBP1	Phosphatidylethanolamine-binding protein 1	2	1,2	1397.76	1397.76	*m	PVDLSKWSGPLSL	q	1.12522	0.874781	1.03262	0.73027	0.881445	=Heat (42°C for 1 hour)/Cont (37°C)
Heat shock (1 hour)	PEBP1	Phosphatidylethanolamine-binding protein 1	3	2	1653.82	1653.82	w	DDYVPKLYEQLSGK	*	0.488303	1.5117	1.34496	1.49553	1.42025	=Heat (42°C for 1 hour)/Cont (37°C)
Heat shock (1 hour)	PEBP1	Phosphatidylethanolamine-binding protein 1	2	1,2	1667.89	1667.91	y	AGAAVDELGKVLTPTQV	k	1.34556	0.654445	0.644988	0.840099	0.742543	=Heat (42°C for 1 hour)/Cont (37°C)
Heat shock (1 hour)	PEBP1	Phosphatidylethanolamine-binding protein 1	2	2	1696.8	1696.8	a	EWDDYVPKLYEQL	s	1.82063	0.179372	0.452915	0.825112	0.639013	=Heat (42°C for 1 hour)/Cont (37°C)
Heat shock (1 hour)	PEBP1	Phosphatidylethanolamine-binding protein 1	2,3	2,3	1968.96	1968.95	a	EWDDYVPKLYEQLSGK	*	1.09435	0.905655	1.0508	0.807681	0.929241	=Heat (42°C for 1 hour)/Cont (37°C)
Heat shock (1 hour)	PEBP1	Phosphatidylethanolamine-binding protein 1	3	2	2168.04	2168.04	y	QAEWDDYVPKLYEQLSGK	*	0.791806	1.20819	1.06336	1.03573	1.04955	=Heat (42°C for 1 hour)/Cont (37°C)
Heat shock (1 hour)	PEBP1	Phosphatidylethanolamine-binding protein 1	3,4	1,2	3198.61	3198.6	*m	PVDLSKWSGPLSLQEVDEQPQHPLHVTY	a	0.956704	1.0433	1.03822	1.06428	1.05125	=Heat (42°C for 1 hour)/Cont (37°C)
Heat shock (1 hour)	PFDN1	Prefoldin subunit 1	2	2	1685.93	1685.92	*m	Ac-AAPVDLELKKAFTEL	q	1.01971	0.980287	0.87276	1.27061	1.07168	=Heat (42°C for 1 hour)/Cont (37°C)
Heat shock (1 hour)	PFDN5	Prefoldin subunit 5	2	1	1072.59	1072.59	l	TALGAAQATAKA	*	0.659121	1.34088	0.845451	0.821942	0.833696	=Heat (42°C for 1 hour)/Cont (37°C)
Heat shock (1 hour)	PFN1	Profilin 1	3,2	2	1687.9	1687.89	y	KDSPSVWAAVPGKTFV	n	0.3345	1.6655	1.68456	1.48969	1.58713	=Heat (42°C for 1 hour)/Cont (37°C)
Heat shock (1 hour)	PHB	Prohibitin	2	2	1478.81	1478.81	*m	Ac-AAKVFESIGKFGLA	l	1.23077	0.769231	1.1875	1.38462	1.28606	=Heat (42°C for 1 hour)/Cont (37°C)
Heat shock (1 hour)	PHB2	Prohibitin-2	5	3	2008.07	2008.06	n	LQDESFTRGSDSLIKGKK	*	nd	1	1.34	0.790667	1.06533	=Heat (42°C for 1 hour)/Cont (37°C)
Heat shock (1 hour)	PSMB6	Proteasome subunit, beta type, 6	3	1,2	2410.33	2410.32	l	AAIAESGVERQVLLGDQIPKFAV	a	1.15152	0.848485	0.684786	0.978444	0.831615	=Heat (42°C for 1 hour)/Cont (37°C)
Heat shock (1 hour)	PARK7	Protein DJ-1 (Parkinson disease protein 7)	2	1	1011.65	1011.63	*m	Ac-ASKRALVIL	a	0.957273	1.04273	0.843171	1.01892	0.931047	=Heat (42°C for 1 hour)/Cont (37°C)
Heat shock (1 hour)	PARK7	Protein DJ-1 (Parkinson disease protein 7)	2	1	1082.68	1082.67	*m	Ac-ASKRALVILA	k	1.03398	0.966016	0.812441	0.941581	0.877011	=Heat (42°C for 1 hour)/Cont (37°C)
Heat shock (1 hour)	PARK7	Protein DJ-1 (Parkinson disease protein 7)	4	3	1892.12	1892.11	a	LNGKEVAAQVKAPLVLKD	*	0.540915	1.45908	1.52566	1.16782	1.34674	=Heat (42°C for 1 hour)/Cont (37°C)
Heat shock (1 hour)	QIL1	Protein QIL1	2,3	1,2	1761.89	1761.88	y	LVYDQELLGPSDKSQA	a	0.945061	1.05494	1.06405	1.19926	1.13165	=Heat (42°C for 1 hour)/Cont (37°C)
Heat shock (1 hour)	SET	Protein SET (Phosphatase 2A inhibitor I2PP2A) - isoform 2	3	3	1027.6	1027.6	*m	Ac-SAPAAKVSKK	e	1.01683	0.983175	0.924653	0.908559	0.916606	=Heat (42°C for 1 hour)/Cont (37°C)
Heat shock (1 hour)	PKM	Pyruvate kinase	3	1	2020.99	2021	*m	Ac-SKPHSEAGTAFIQTQQLH	a	1.18157	0.818428	0.887082	1.18338	1.03523	=Heat (42°C for 1 hour)/Cont (37°C)
Heat shock (1 hour)	RBM3	RNA binding motif protein 3	2	1	1524.75	1524.75	*m	Ac-SSEEGKLFVGGLNF	n	0.896459	1.10354	0.750759	0.868803	0.809781	=Heat (42°C for 1 hour)/Cont (37°C)
Heat shock (1 hour)	SCP2	SCP2 non-specific lipid-transfer protein	2	1	1435.82	1435.81	k	LQNLQLQPGNAKL	*	0.479339	1.52066	1.14758	1.22432	1.18595	=Heat (42°C for 1 hour)/Cont (37°C)
Heat shock (1 hour)	SUMO2	Small ubiquitin-related modifier 2	5	4	2419.22	2419.23	*m	Ac-ADEKPKEGVKTENNDHINLKV	a	1.06101	0.938989	0.404416	0.420686	0.412551	=Heat (42°C for 1 hour)/Cont (37°C)
Heat shock (1 hour)	SRI	Sorcin	3	1	2409.14	2409.15	f	DTDRSGTVDPQELQKALTTMGF	r	0.841248	1.15875	0.876526	1.20488	1.04071	=Heat (42°C for 1 hour)/Cont (37°C)
Heat shock (1 hour)	SF3B5	Splicing factor 3B subunit 5	4	1	2160.07	2160.06	*m	Ac-TDRYTIHSQLEHLQSKY	i	0.778545	1.22146	0.743494	0.739246	0.74137	=Heat (42°C for 1 hour)/Cont (37°C)
Heat shock (1 hour)	SRSF1	Splicing factor, arginine/serine-rich 1	2	1	871.478	871.476	y	GAIRDIDL	k	1.21054	0.789457	1.01985	1.9245	1.47218	=Heat (42°C for 1 hour)/Cont (37°C)
Heat shock (1 hour)	SRSF1	Splicing factor, arginine/serine-rich 1	4	2	2225.14	2225.14	g	NLPPDIRTKDIEDVFYKY	g	1.13818	0.861818	0.968182	1.22727	1.09773	=Heat (42°C for 1 hour)/Cont (37°C)
Heat shock (1 hour)	SRSF2	Splicing factor, arginine/serine-rich 2	2	1	2216.09	2216.08	*m	Ac-SYGRPPPDVEGMTSLKVDNL	t	0.936588	1.06341	0.790108	1.15916	0.974635	=Heat (42°C for 1 hour)/Cont (37°C)
Heat shock (1 hour)	SOD1	Superoxide dismutase 1	2	1	1243.66	1243.66	l	KGDGPVQGIINF	e	0.58131	1.41869	0.764217	0.945793	0.855005	=Heat (42°C for 1 hour)/Cont (37°C)
Heat shock (1 hour)	TXN	Thioredoxin	4	2	1705.89	1705.89	*m	VKQIESKTAFQEALD	a	0.661093	1.33891	1.49839	1.12669	1.31254	=Heat (42°C for 1 hour)/Cont (37°C)
Heat shock (1 hour)	TMSB10	Thymosin beta-10	4	2	1988.04	1988.04	n	TLPTKETIEQEKRSEIS	*	0.833492	1.16651	0.981922	1.07136	1.02664	=Heat (42°C for 1 hour)/Cont (37°C)
Heat shock (1 hour)	TMSB10	Thymosin beta-10	6,7,8,9	8	4933.54	4933.52	*m	Ac-ADKPDMGEIASFDKAKLKKTETQEKNTLPTKETIEQEKRSEIS	*	1.21097	0.789028	0.812842	0.914901	0.863871	=Heat (42°C for 1 hour)/Cont (37°C)
Heat shock (1 hour)	TMSB4X	Thymosin beta-4	6,7,8,9	9	4961.51	4960.49	*m	Ac-SDKPDMAEIEKFDKSKLKKTETQEKNPLPSKETIEQEKQAGES	*	1.19055	0.809453	0.949079	1.04952	0.9993	=Heat (42°C for 1 hour)/Cont (37°C)
Heat shock (1 hour)	TPI1	Triosephosphate isomerase 1	2	1,2	825.495	825.496	k	LDPKIAVA	a	1.33521	0.664788	0.629324	0.942091	0.785707	=Heat (42°C for 1 hour)/Cont (37°C)
Heat shock (1 hour)	TPI1	Triosephosphate isomerase 1	2	1,2	896.537	896.533	k	LDPKIAVAA	q	1.35972	0.64028	0.598892	0.851069	0.72498	=Heat (42°C for 1 hour)/Cont (37°C)
Heat shock (1 hour)	TPI1	Triosephosphate isomerase 1	3	2	973.565	973.56	v	KDWSKVVL	a	nd	1	0.652288	0.708497	0.680392	=Heat (42°C for 1 hour)/Cont (37°C)
Heat shock (1 hour)	TPI1	Triosephosphate isomerase 1	4	3	1308.78	1308.79	f	ARQKLDPKIAVA	a	1.75671	0.243288	0.36274	0.96	0.66137	=Heat (42°C for 1 hour)/Cont (37°C)
Heat shock (1 hour)	TPI1	Triosephosphate isomerase 1	3	2	1372.7	1372.73	i	ADNVKDWSKVVL	a	0.970794	1.02921	2.27034	1.52305	1.89669	=Heat (42°C for 1 hour)/Cont (37°C)
Heat shock (1 hour)	TPI1	Triosephosphate isomerase 1	3,4	3,4	1712.99	1712.98	t	KVIADNVKDWSKVVL	a	1.47958	0.520415	0.681954	0.841562	0.761758	=Heat (42°C for 1 hour)/Cont (37°C)
Heat shock (1 hour)	TPI1	Triosephosphate isomerase 1	3	2	1998.12	1998.11	f	LVGGASLKPEFVDIINAKQ	*	nd	1	0.898288	0.864552	0.88142	=Heat (42°C for 1 hour)/Cont (37°C)
Heat shock (1 hour)	TPI1	Triosephosphate isomerase 1	4,5	3,4	2765.35	2765.36	a	AKVPADTEVVCAPPTAYIDFARQK + glutathione lacking Glu (176.04)	l	1.43021	0.569792	1.14168	0.940957	1.04132	=Heat (42°C for 1 hour)/Cont (37°C)
Heat shock (1 hour)	TPI1	Triosephosphate isomerase 1	4	2,3	2851.47	2851.45	l	AYEPVWAIGTGKTATPQQAQEVHEKL	r	1.09023	0.909774	1.05263	0.936842	0.994737	=Heat (42°C for 1 hour)/Cont (37°C)
Heat shock (1 hour)	TPI1	Triosephosphate isomerase 1	4,5	3,4	2894.4	2894.41	a	AKVPADTEVVCAPPTAYIDFARQK + glutathione (305.08)	l	0.768253	1.23175	0.4504	0.710392	0.580396	=Heat (42°C for 1 hour)/Cont (37°C)
Heat shock (1 hour)	TPI1	Triosephosphate isomerase 1	3	2	2914.52	2914.51	l	ASQPDVDGFLVGGASLKPEFVDIINAKQ	*	0.160643	1.83936	1.53012	1.0261	1.27811	=Heat (42°C for 1 hour)/Cont (37°C)
Heat shock (1 hour)	TPI1	Triosephosphate isomerase 1	5	3	3079.47	3079.49	l	NAAKVPADTEVVCAPPTAYIDFARQK + glutathione (305.08)	l	0.826811	1.17319	0.501356	1.52189	1.01162	=Heat (42°C for 1 hour)/Cont (37°C)
Heat shock (1 hour)	UBAP2L	Ubiquitin-associated protein 2-like	3	2	1891.01	1891	y	GPAVFPVAPTSSKQHGVNV	s	1.32422	0.675775	1.06204	1.17282	1.11743	=Heat (42°C for 1 hour)/Cont (37°C)
Heat shock (1 hour)			2	2	591.335					1.70383	0.296169	0.438605	1.00246	0.72053	=Heat (42°C for 1 hour)/Cont (37°C)
Heat shock (1 hour)			2	1	800.499					0.588745	1.41126	1.22367	1.14863	1.18615	=Heat (42°C for 1 hour)/Cont (37°C)
Heat shock (1 hour)			2	1	803.459					0.668551	1.33145	1.04452	1.05866	1.05159	=Heat (42°C for 1 hour)/Cont (37°C)
Heat shock (1 hour)			2	1	822.497					0.989339	1.01066	0.796375	0.84435	0.820362	=Heat (42°C for 1 hour)/Cont (37°C)
Heat shock (1 hour)			2	1	840.176					1.40989	0.590113	1.10782	1.10237	1.1051	=Heat (42°C for 1 hour)/Cont (37°C)
Heat shock (1 hour)			2	2	851.433					1.66897	0.331028	0.593353	0.944903	0.769128	=Heat (42°C for 1 hour)/Cont (37°C)
Heat shock (1 hour)			2	1	896.447					0.444065	1.55593	1.18963	1.26671	1.22817	=Heat (42°C for 1 hour)/Cont (37°C)
Heat shock (1 hour)			2	1	919.502					0.422554	1.57745	1.66984	1.44565	1.55774	=Heat (42°C for 1 hour)/Cont (37°C)
Heat shock (1 hour)			2	2	939.537					1.3183	0.681704	1.04352	1.40169	1.2226	=Heat (42°C for 1 hour)/Cont (37°C)
Heat shock (1 hour)			2	2	939.537					1.3183	0.681704	1.04352	1.40169	1.2226	=Heat (42°C for 1 hour)/Cont (37°C)
Heat shock (1 hour)			2	1	1062.52					0.847282	1.15272	1.08254	0.85591	0.969226	=Heat (42°C for 1 hour)/Cont (37°C)
Heat shock (1 hour)			2	1	1062.52					0.912362	1.08764	1.28441	0.611824	0.948119	=Heat (42°C for 1 hour)/Cont (37°C)
Heat shock (1 hour)			3	2	1122.45					1.29363	0.706366	0.613963	1.16427	0.889117	=Heat (42°C for 1 hour)/Cont (37°C)
Heat shock (1 hour)			3	2	1155.62					nd	1	0.977131	0.686764	0.831947	=Heat (42°C for 1 hour)/Cont (37°C)
Heat shock (1 hour)			2	1	1181.63					0.836879	1.16312	0.902128	0.831206	0.866667	=Heat (42°C for 1 hour)/Cont (37°C)
Heat shock (1 hour)			3	1	1203.7					0.680502	1.3195	1.02317	1.40637	1.21477	=Heat (42°C for 1 hour)/Cont (37°C)
Heat shock (1 hour)			4	3	1238.59					0.90644	1.09356	1.04496	1.35115	1.19806	=Heat (42°C for 1 hour)/Cont (37°C)
Heat shock (1 hour)			2	1	1270.7					1.02521	0.974786	0.904839	0.56283	0.733835	=Heat (42°C for 1 hour)/Cont (37°C)
Heat shock (1 hour)			2	1	1270.7					1.02521	0.974786	0.904839	0.56283	0.733835	=Heat (42°C for 1 hour)/Cont (37°C)
Heat shock (1 hour)			3	1	1297.68					0.678631	1.32137	0.683441	0.624977	0.654209	=Heat (42°C for 1 hour)/Cont (37°C)
Heat shock (1 hour)			4	3	1308.53					1.70455	0.295455	0.454545	1.29545	0.875	=Heat (42°C for 1 hour)/Cont (37°C)
Heat shock (1 hour)			3	2	1329.63					1.20336	0.796639	0.859664	1.01597	0.937815	=Heat (42°C for 1 hour)/Cont (37°C)
Heat shock (1 hour)			3	1	1333.65					0.835821	1.16418	0.703151	0.978441	0.840796	=Heat (42°C for 1 hour)/Cont (37°C)
Heat shock (1 hour)			2	1	1337.66					1.17865	0.821351	0.788671	0.943355	0.866013	=Heat (42°C for 1 hour)/Cont (37°C)
Heat shock (1 hour)			2	1	1346.65					0.827586	1.17241	1.01724	1.08966	1.05345	=Heat (42°C for 1 hour)/Cont (37°C)
Heat shock (1 hour)			3	1	1353.67					0.824731	1.17527	0.988131	0.972675	0.980403	=Heat (42°C for 1 hour)/Cont (37°C)
Heat shock (1 hour)			3	1	1353.67					0.824731	1.17527	0.988131	0.972675	0.980403	=Heat (42°C for 1 hour)/Cont (37°C)
Heat shock (1 hour)			3	3	1383.77					0.995138	1.00486	1.06321	0.93517	0.99919	=Heat (42°C for 1 hour)/Cont (37°C)
Heat shock (1 hour)			2	1	1391.71					0.903532	1.09647	1.41592	0.792831	1.10438	=Heat (42°C for 1 hour)/Cont (37°C)
Heat shock (1 hour)			3	2	1397.62					1.41524	0.584763	1.14207	1.06291	1.10249	=Heat (42°C for 1 hour)/Cont (37°C)
Heat shock (1 hour)			4	3	1400.87					0.794416	1.20558	1.27665	1.42132	1.34898	=Heat (42°C for 1 hour)/Cont (37°C)
Heat shock (1 hour)			2	1	1413.75					nd	1	0.724	0.745	0.7345	=Heat (42°C for 1 hour)/Cont (37°C)
Heat shock (1 hour)			2	1	1420.74					1.04044	0.959561	0.978753	1.36258	1.17066	=Heat (42°C for 1 hour)/Cont (37°C)
Heat shock (1 hour)			4	3	1424.66					0.630316	1.36968	2.36641	1.6554	2.01091	=Heat (42°C for 1 hour)/Cont (37°C)
Heat shock (1 hour)			3	2	1433.78					0.586435	1.41356	1.13785	1.31328	1.22557	=Heat (42°C for 1 hour)/Cont (37°C)
Heat shock (1 hour)			4	2	1457.76					nd	1	1.13184	0.851332	0.991585	=Heat (42°C for 1 hour)/Cont (37°C)
Heat shock (1 hour)			4	3	1457.78					1.77689	0.223106	0.290898	0.751114	0.521006	=Heat (42°C for 1 hour)/Cont (37°C)
Heat shock (1 hour)			3	1	1459.71					0.960082	1.03992	0.937564	1.06244	1	=Heat (42°C for 1 hour)/Cont (37°C)
Heat shock (1 hour)			3	1	1459.73					0.512448	1.48755	1.33195	1.22095	1.27645	=Heat (42°C for 1 hour)/Cont (37°C)
Heat shock (1 hour)			3	2	1465.8					0.625909	1.37409	1.16973	1.04062	1.10517	=Heat (42°C for 1 hour)/Cont (37°C)
Heat shock (1 hour)			3	1	1476.74					0.551801	1.4482	0.567313	0.913019	0.740166	=Heat (42°C for 1 hour)/Cont (37°C)
Heat shock (1 hour)			3	1	1477.7					0.865055	1.13494	0.893253	1.06143	0.977341	=Heat (42°C for 1 hour)/Cont (37°C)
Heat shock (1 hour)			3	1	1485.83					0.457919	1.54208	1.23077	1.10407	1.16742	=Heat (42°C for 1 hour)/Cont (37°C)
Heat shock (1 hour)			3	2	1511.89					0.921348	1.07865	1.05993	1.00562	1.03277	=Heat (42°C for 1 hour)/Cont (37°C)
Heat shock (1 hour)			3	2	1511.89					1.06046	0.939542	0.75817	0.722222	0.740196	=Heat (42°C for 1 hour)/Cont (37°C)
Heat shock (1 hour)			2	1	1522.77					0.932271	1.06773	0.712351	0.940239	0.826295	=Heat (42°C for 1 hour)/Cont (37°C)
Heat shock (1 hour)			2	1	1524.75					1.13784	0.862155	0.898914	0.908939	0.903926	=Heat (42°C for 1 hour)/Cont (37°C)
Heat shock (1 hour)			2	1	1524.86					0.158661	1.84134	1.25465	0.938373	1.09651	=Heat (42°C for 1 hour)/Cont (37°C)
Heat shock (1 hour)			2	2	1524.87					1.60277	0.397233	0.594622	0.972662	0.783642	=Heat (42°C for 1 hour)/Cont (37°C)
Heat shock (1 hour)			4	2	1526.67					0.71526	1.28474	0.379654	1.39276	0.886209	=Heat (42°C for 1 hour)/Cont (37°C)
Heat shock (1 hour)			4	2	1528.79					nd	1	0.67831	0.54671	0.61251	=Heat (42°C for 1 hour)/Cont (37°C)
Heat shock (1 hour)			4	3	1528.8					1.72297	0.277027	0.548048	1.00901	0.778529	=Heat (42°C for 1 hour)/Cont (37°C)
Heat shock (1 hour)			4	2	1534.79					0.959916	1.04008	0.841772	1.2173	1.02954	=Heat (42°C for 1 hour)/Cont (37°C)
Heat shock (1 hour)			3	2	1540.83					0.953191	1.04681	0.931307	0.883485	0.907396	=Heat (42°C for 1 hour)/Cont (37°C)
Heat shock (1 hour)			3	2	1540.83					0.96831	1.03169	0.96787	0.923415	0.945643	=Heat (42°C for 1 hour)/Cont (37°C)
Heat shock (1 hour)			3	2	1543.82					1.0357	0.964304	0.900155	0.822556	0.861355	=Heat (42°C for 1 hour)/Cont (37°C)
Heat shock (1 hour)			2	1	1546.82					0.54675	1.45325	0.780053	1.11131	0.945681	=Heat (42°C for 1 hour)/Cont (37°C)
Heat shock (1 hour)			2	1	1565.77					0.817223	1.18278	0.511424	0.746924	0.629174	=Heat (42°C for 1 hour)/Cont (37°C)
Heat shock (1 hour)			3	1	1571.85					0.921199	1.0788	0.899556	0.879023	0.88929	=Heat (42°C for 1 hour)/Cont (37°C)
Heat shock (1 hour)			3	2	1580.73					0.885505	1.11449	2.25579	1.8648	2.06029	=Heat (42°C for 1 hour)/Cont (37°C)
Heat shock (1 hour)			4	3	1581.88					nd	1	0.927378	0.597472	0.762425	=Heat (42°C for 1 hour)/Cont (37°C)
Heat shock (1 hour)			4	3	1581.88					nd	1	0.707877	0.771335	0.739606	=Heat (42°C for 1 hour)/Cont (37°C)
Heat shock (1 hour)			3	2	1600.88					0.671111	1.32889	1.27407	1.16593	1.22	=Heat (42°C for 1 hour)/Cont (37°C)
Heat shock (1 hour)			2	2	1622.77					1.20319	0.796813	1.01992	0.948207	0.984064	=Heat (42°C for 1 hour)/Cont (37°C)
Heat shock (1 hour)			3	1	1622.89					0.6329	1.3671	1.07013	1.12468	1.0974	=Heat (42°C for 1 hour)/Cont (37°C)
Heat shock (1 hour)			3	2	1636.82					0.734541	1.26546	1.59588	1.09681	1.34635	=Heat (42°C for 1 hour)/Cont (37°C)
Heat shock (1 hour)			3	2	1636.84					1.16563	0.834371	0.86758	0.86841	0.867995	=Heat (42°C for 1 hour)/Cont (37°C)
Heat shock (1 hour)			2	2	1637.86					0.94	1.06	1.08	0.913333	0.996667	=Heat (42°C for 1 hour)/Cont (37°C)
Heat shock (1 hour)			3	1	1637.88					0.904671	1.09533	1.03263	0.866283	0.949456	=Heat (42°C for 1 hour)/Cont (37°C)
Heat shock (1 hour)			2	1	1648.8					0.535286	1.46471	1.0972	0.902796	1	=Heat (42°C for 1 hour)/Cont (37°C)
Heat shock (1 hour)			2	2	1648.8					1.07109	0.92891	1.09953	1.109	1.10427	=Heat (42°C for 1 hour)/Cont (37°C)
Heat shock (1 hour)			3	1	1654.92					0.879607	1.12039	0.904723	1.00191	0.953317	=Heat (42°C for 1 hour)/Cont (37°C)
Heat shock (1 hour)			3	1	1654.92					1.03986	0.96014	0.726498	0.877413	0.801955	=Heat (42°C for 1 hour)/Cont (37°C)
Heat shock (1 hour)			3	2	1655.88					nd	1	0.60231	0.506836	0.554573	=Heat (42°C for 1 hour)/Cont (37°C)
Heat shock (1 hour)			2	1	1661.8					0.761905	1.2381	1.14286	1.03175	1.0873	=Heat (42°C for 1 hour)/Cont (37°C)
Heat shock (1 hour)			2	1	1669.9					0.595855	1.40415	1.34715	1.14767	1.24741	=Heat (42°C for 1 hour)/Cont (37°C)
Heat shock (1 hour)			2	1	1669.91					0.653979	1.34602	1.6955	1.87889	1.7872	=Heat (42°C for 1 hour)/Cont (37°C)
Heat shock (1 hour)			3	1	1670.9					0.767351	1.23265	0.953079	1.14467	1.04888	=Heat (42°C for 1 hour)/Cont (37°C)
Heat shock (1 hour)			2	1	1677.88					0.923241	1.07676	0.833689	0.927505	0.880597	=Heat (42°C for 1 hour)/Cont (37°C)
Heat shock (1 hour)			2	1	1679.82					1.00398	0.996016	1.17928	0.984064	1.08167	=Heat (42°C for 1 hour)/Cont (37°C)
Heat shock (1 hour)			2	1	1679.82					1.00398	0.996016	1.17928	0.984064	1.08167	=Heat (42°C for 1 hour)/Cont (37°C)
Heat shock (1 hour)			3	3	1682.81					1.06983	0.930166	1.04228	0.861758	0.952019	=Heat (42°C for 1 hour)/Cont (37°C)
Heat shock (1 hour)			3	3	1682.82					1.14069	0.859307	0.854545	0.945887	0.900216	=Heat (42°C for 1 hour)/Cont (37°C)
Heat shock (1 hour)			4	2	1683.85					0.644068	1.35593	1.77013	1.26271	1.51642	=Heat (42°C for 1 hour)/Cont (37°C)
Heat shock (1 hour)			4	2	1692.81					1.48829	0.511708	0.594035	1.18166	0.887848	=Heat (42°C for 1 hour)/Cont (37°C)
Heat shock (1 hour)			4	1	1692.81					0.424646	1.57535	1.45545	1.43714	1.44629	=Heat (42°C for 1 hour)/Cont (37°C)
Heat shock (1 hour)			3	1	1692.82					nd	1	1.1547	0.939227	1.04696	=Heat (42°C for 1 hour)/Cont (37°C)
Heat shock (1 hour)			3	2	1692.82					1.1871	0.812903	0.896774	1.17419	1.03548	=Heat (42°C for 1 hour)/Cont (37°C)
Heat shock (1 hour)			2	1	1696.8					0.572779	1.42722	1.36862	1.34783	1.35822	=Heat (42°C for 1 hour)/Cont (37°C)
Heat shock (1 hour)			3	1	1698.86					nd	1	0.730395	0.870635	0.800515	=Heat (42°C for 1 hour)/Cont (37°C)
Heat shock (1 hour)			3	1	1727.99					1.07003	0.929971	0.774489	0.792414	0.783451	=Heat (42°C for 1 hour)/Cont (37°C)
Heat shock (1 hour)			2	1	1728.81					0.584059	1.41594	1.1574	1.27127	1.21433	=Heat (42°C for 1 hour)/Cont (37°C)
Heat shock (1 hour)			2	2	1728.81					1.71833	0.281673	0.195572	0.541205	0.368389	=Heat (42°C for 1 hour)/Cont (37°C)
Heat shock (1 hour)			3	2	1735.97					0.994709	1.00529	1.0446	0.919879	0.982237	=Heat (42°C for 1 hour)/Cont (37°C)
Heat shock (1 hour)			4	3	1740					nd	1	0.896985	0.514238	0.705611	=Heat (42°C for 1 hour)/Cont (37°C)
Heat shock (1 hour)			2	1	1740.82					0.739216	1.26078	0.976471	1.00784	0.992157	=Heat (42°C for 1 hour)/Cont (37°C)
Heat shock (1 hour)			2	2	1740.83					1.61092	0.389085	0.448944	0.774648	0.611796	=Heat (42°C for 1 hour)/Cont (37°C)
Heat shock (1 hour)			2	1	1741.98					0.387553	1.61245	1.39463	1.01556	1.20509	=Heat (42°C for 1 hour)/Cont (37°C)
Heat shock (1 hour)			3	1	1747.85					0.912787	1.08721	0.866011	0.91541	0.89071	=Heat (42°C for 1 hour)/Cont (37°C)
Heat shock (1 hour)			2	1	1752.9					0.945428	1.05457	1.01327	1.33038	1.17183	=Heat (42°C for 1 hour)/Cont (37°C)
Heat shock (1 hour)			3	1	1755.97					1.04854	0.951456	0.716758	0.788518	0.752638	=Heat (42°C for 1 hour)/Cont (37°C)
Heat shock (1 hour)			3	1	1759.89					1.30647	0.693531	0.70965	0.967975	0.838812	=Heat (42°C for 1 hour)/Cont (37°C)
Heat shock (1 hour)			2	1	1760.94					0.938534	1.06147	0.867612	1.28842	1.07801	=Heat (42°C for 1 hour)/Cont (37°C)
Heat shock (1 hour)			4	1	1765.97					0.414365	1.58564	1.15331	1.60635	1.37983	=Heat (42°C for 1 hour)/Cont (37°C)
Heat shock (1 hour)			4	3	1779.03					1.00952	0.990483	0.943955	0.958054	0.951005	=Heat (42°C for 1 hour)/Cont (37°C)
Heat shock (1 hour)			2	1	1780.89					0.975725	1.02427	0.701007	0.792185	0.746596	=Heat (42°C for 1 hour)/Cont (37°C)
Heat shock (1 hour)			3	1	1811.95					0.602435	1.39757	1.24452	1.30435	1.27443	=Heat (42°C for 1 hour)/Cont (37°C)
Heat shock (1 hour)			3	2	1813.96					1.66913	0.330871	0.754308	0.921713	0.838011	=Heat (42°C for 1 hour)/Cont (37°C)
Heat shock (1 hour)			3	3	1816.99					0.9733	1.0267	0.864484	0.80806	0.836272	=Heat (42°C for 1 hour)/Cont (37°C)
Heat shock (1 hour)			2	1	1817.74					0.969626	1.03037	1.64486	0.932243	1.28855	=Heat (42°C for 1 hour)/Cont (37°C)
Heat shock (1 hour)			2	2	1821.89					0.967391	1.03261	1.26087	1.16304	1.21196	=Heat (42°C for 1 hour)/Cont (37°C)
Heat shock (1 hour)			2	1	1823.04					0.698748	1.30125	1.04944	1.12063	1.08504	=Heat (42°C for 1 hour)/Cont (37°C)
Heat shock (1 hour)			3	2	1833.94					nd	1	1.07867	0.867495	0.973085	=Heat (42°C for 1 hour)/Cont (37°C)
Heat shock (1 hour)			3	2	1850.87					1.24483	0.755174	0.981853	0.872334	0.927093	=Heat (42°C for 1 hour)/Cont (37°C)
Heat shock (1 hour)			2	1	1873.93					1.02875	0.971246	0.935037	1.03727	0.986155	=Heat (42°C for 1 hour)/Cont (37°C)
Heat shock (1 hour)			2	1	1882.93					1.01939	0.980609	0.864266	0.775623	0.819945	=Heat (42°C for 1 hour)/Cont (37°C)
Heat shock (1 hour)			2	1	1883.94					1.08563	0.914373	1.0581	0.889908	0.974006	=Heat (42°C for 1 hour)/Cont (37°C)
Heat shock (1 hour)			4	1	1884.1					1.05961	0.94039	0.857939	0.908078	0.883008	=Heat (42°C for 1 hour)/Cont (37°C)
Heat shock (1 hour)			2	2	1885.05					1.00709	0.992908	0.978723	0.921986	0.950355	=Heat (42°C for 1 hour)/Cont (37°C)
Heat shock (1 hour)			2	1	1886.97					0.868825	1.13118	1.06985	0.575809	0.822828	=Heat (42°C for 1 hour)/Cont (37°C)
Heat shock (1 hour)			2	1	1887.79					1.16467	0.835334	1.08062	0.975986	1.0283	=Heat (42°C for 1 hour)/Cont (37°C)
Heat shock (1 hour)			2	1	1888.77					1.15829	0.841711	1.64385	1.22139	1.43262	=Heat (42°C for 1 hour)/Cont (37°C)
Heat shock (1 hour)			2	1	1888.97					0.844059	1.15594	0.878713	0.876238	0.877475	=Heat (42°C for 1 hour)/Cont (37°C)
Heat shock (1 hour)			4	3	1893.08					0.462652	1.53735	1.46951	1.45579	1.46265	=Heat (42°C for 1 hour)/Cont (37°C)
Heat shock (1 hour)			2	1	1895.91					0.606775	1.39323	1.45508	1.38144	1.41826	=Heat (42°C for 1 hour)/Cont (37°C)
Heat shock (1 hour)			4	3	1903.01					0.771446	1.22855	0.855429	1.06179	0.958608	=Heat (42°C for 1 hour)/Cont (37°C)
Heat shock (1 hour)			3	2	1907.97					0.946636	1.05336	0.941995	1.1949	1.06845	=Heat (42°C for 1 hour)/Cont (37°C)
Heat shock (1 hour)			2	1	1919.07					1.06437	0.935632	0.691954	0.82069	0.756322	=Heat (42°C for 1 hour)/Cont (37°C)
Heat shock (1 hour)			5	4	1922.08					nd	1	0.890458	0.664122	0.77729	=Heat (42°C for 1 hour)/Cont (37°C)
Heat shock (1 hour)			4	3	1923.99					0.617849	1.38215	1.9878	1.89779	1.94279	=Heat (42°C for 1 hour)/Cont (37°C)
Heat shock (1 hour)			5	3	1924					0.77951	1.22049	1.61604	1.18575	1.40089	=Heat (42°C for 1 hour)/Cont (37°C)
Heat shock (1 hour)			3	1	1925.06					1.02779	0.97221	0.875626	1.10433	0.989977	=Heat (42°C for 1 hour)/Cont (37°C)
Heat shock (1 hour)			4	1	1925.91					0.779661	1.22034	1.00678	1.01525	1.01102	=Heat (42°C for 1 hour)/Cont (37°C)
Heat shock (1 hour)			3	1	1928.03					0.948243	1.05176	0.895847	1.24217	1.06901	=Heat (42°C for 1 hour)/Cont (37°C)
Heat shock (1 hour)			3	2	1930.04					1.08828	0.911717	0.935795	1.08507	1.01043	=Heat (42°C for 1 hour)/Cont (37°C)
Heat shock (1 hour)			2	2	1937.06					0.867384	1.13262	1.04659	1.01075	1.02867	=Heat (42°C for 1 hour)/Cont (37°C)
Heat shock (1 hour)			4	1	1943.99					0.651982	1.34802	1.2746	1.25991	1.26725	=Heat (42°C for 1 hour)/Cont (37°C)
Heat shock (1 hour)			3	1	1947.93					nd	1	0.779796	0.92395	0.851873	=Heat (42°C for 1 hour)/Cont (37°C)
Heat shock (1 hour)			3	1	1947.95					0.660601	1.3394	1.1465	1.25933	1.20291	=Heat (42°C for 1 hour)/Cont (37°C)
Heat shock (1 hour)			3	2	1957.91					0.718101	1.2819	1.02077	1.29674	1.15875	=Heat (42°C for 1 hour)/Cont (37°C)
Heat shock (1 hour)			4	2	1957.93					0.876657	1.12334	0.942547	0.96585	0.954198	=Heat (42°C for 1 hour)/Cont (37°C)
Heat shock (1 hour)			3	1	1970.98					0.531232	1.46877	1.02307	1.32583	1.17445	=Heat (42°C for 1 hour)/Cont (37°C)
Heat shock (1 hour)			3	1	1970.98					0.531232	1.46877	1.02307	1.32583	1.17445	=Heat (42°C for 1 hour)/Cont (37°C)
Heat shock (1 hour)			3	2	1973.04					0.913318	1.08668	0.902935	0.895711	0.899323	=Heat (42°C for 1 hour)/Cont (37°C)
Heat shock (1 hour)			3	1	1976					0.672138	1.32786	1.08078	1.23542	1.1581	=Heat (42°C for 1 hour)/Cont (37°C)
Heat shock (1 hour)			3	1	1976					0.732743	1.26726	1.41475	1.1705	1.29263	=Heat (42°C for 1 hour)/Cont (37°C)
Heat shock (1 hour)			2	1	1988					0.522088	1.47791	1.36145	1.49398	1.42771	=Heat (42°C for 1 hour)/Cont (37°C)
Heat shock (1 hour)			2	2	1988					1.59932	0.400679	0.556876	0.862479	0.709677	=Heat (42°C for 1 hour)/Cont (37°C)
Heat shock (1 hour)			4	2	2014.01					1.045	0.955	0.799	0.988	0.8935	=Heat (42°C for 1 hour)/Cont (37°C)
Heat shock (1 hour)			2	1	2042.95					0.883516	1.11648	0.821978	0.8	0.810989	=Heat (42°C for 1 hour)/Cont (37°C)
Heat shock (1 hour)			3	2	2073.08					0.791557	1.20844	0.736525	0.992838	0.864681	=Heat (42°C for 1 hour)/Cont (37°C)
Heat shock (1 hour)			3	3	2079.03					0.918033	1.08197	1.16721	0.931148	1.04918	=Heat (42°C for 1 hour)/Cont (37°C)
Heat shock (1 hour)			3	2	2084.03					0.953921	1.04608	1.12045	0.905416	1.01293	=Heat (42°C for 1 hour)/Cont (37°C)
Heat shock (1 hour)			2	1	2096.14					0.929204	1.0708	1.0531	0.769912	0.911504	=Heat (42°C for 1 hour)/Cont (37°C)
Heat shock (1 hour)			3	1	2100.9					0.659574	1.34043	1.65957	1.35461	1.50709	=Heat (42°C for 1 hour)/Cont (37°C)
Heat shock (1 hour)			2	1	2113.99					0.656331	1.34367	0.661499	1.11628	0.888889	=Heat (42°C for 1 hour)/Cont (37°C)
Heat shock (1 hour)			4	2	2114.02					0.931126	1.06887	1.03179	1.17616	1.10397	=Heat (42°C for 1 hour)/Cont (37°C)
Heat shock (1 hour)			4	2	2114.02					0.931126	1.06887	1.03179	1.17616	1.10397	=Heat (42°C for 1 hour)/Cont (37°C)
Heat shock (1 hour)			3	1	2121.97					1.21725	0.782753	1.37811	1.39138	1.38474	=Heat (42°C for 1 hour)/Cont (37°C)
Heat shock (1 hour)			3	2	2144.94					1.33277	0.667227	0.551261	1.10588	0.828571	=Heat (42°C for 1 hour)/Cont (37°C)
Heat shock (1 hour)			3	2	2144.94					1.33277	0.667227	0.551261	1.10588	0.828571	=Heat (42°C for 1 hour)/Cont (37°C)
Heat shock (1 hour)			2	2	2164.16					1.07289	0.927114	0.944606	0.793003	0.868805	=Heat (42°C for 1 hour)/Cont (37°C)
Heat shock (1 hour)			3	1	2165.04					1.1769	0.823105	0.543579	1.11501	0.829293	=Heat (42°C for 1 hour)/Cont (37°C)
Heat shock (1 hour)			3	2	2167.17					nd	1	0.747307	0.846229	0.796768	=Heat (42°C for 1 hour)/Cont (37°C)
Heat shock (1 hour)			3	1	2179					1.42867	0.57133	1.20345	1.06598	1.13472	=Heat (42°C for 1 hour)/Cont (37°C)
Heat shock (1 hour)			5	2	2183.09					0.879009	1.12099	0.891077	1.19975	1.04541	=Heat (42°C for 1 hour)/Cont (37°C)
Heat shock (1 hour)			4	2	2183.1					0.946974	1.05303	1.00187	0.808484	0.905178	=Heat (42°C for 1 hour)/Cont (37°C)
Heat shock (1 hour)			3	3	2186.2					1.1673	0.832702	0.935655	0.861469	0.898562	=Heat (42°C for 1 hour)/Cont (37°C)
Heat shock (1 hour)			3	2	2201.96					1.48756	0.512441	0.997275	0.837559	0.917417	=Heat (42°C for 1 hour)/Cont (37°C)
Heat shock (1 hour)			3	1	2205.08					0.860441	1.13956	0.866737	1.34208	1.10441	=Heat (42°C for 1 hour)/Cont (37°C)
Heat shock (1 hour)			2	1	2213.06					0.898714	1.10129	0.755627	0.797428	0.776527	=Heat (42°C for 1 hour)/Cont (37°C)
Heat shock (1 hour)			3	2	2217.95					1.37039	0.629607	1.01994	0.716012	0.867976	=Heat (42°C for 1 hour)/Cont (37°C)
Heat shock (1 hour)			4	3	2226.2					0.215989	1.78401	0.559607	1.02945	0.79453	=Heat (42°C for 1 hour)/Cont (37°C)
Heat shock (1 hour)			4	2	2238.04					0.957198	1.0428	0.922735	1.16954	1.04614	=Heat (42°C for 1 hour)/Cont (37°C)
Heat shock (1 hour)			3	2	2239.03					1.15819	0.841808	0.751412	0.915254	0.833333	=Heat (42°C for 1 hour)/Cont (37°C)
Heat shock (1 hour)			4	2	2239.03					0.923929	1.07607	1.00756	1.06398	1.03577	=Heat (42°C for 1 hour)/Cont (37°C)
Heat shock (1 hour)			5	4	2239.28					0.833073	1.16693	1.14821	1.13105	1.13963	=Heat (42°C for 1 hour)/Cont (37°C)
Heat shock (1 hour)			2	1	2246.05					0.934891	1.06511	0.914858	1.10851	1.01169	=Heat (42°C for 1 hour)/Cont (37°C)
Heat shock (1 hour)			3	1	2252.02					0.695719	1.30428	0.522936	1.14832	0.835627	=Heat (42°C for 1 hour)/Cont (37°C)
Heat shock (1 hour)			4	2	2256.06					0.518276	1.48172	1.527	1.21768	1.37234	=Heat (42°C for 1 hour)/Cont (37°C)
Heat shock (1 hour)			5	2	2256.06					0.596802	1.4032	1.27183	1.39385	1.33284	=Heat (42°C for 1 hour)/Cont (37°C)
Heat shock (1 hour)			4	2	2256.07					0.972004	1.028	1.22284	1.31019	1.26652	=Heat (42°C for 1 hour)/Cont (37°C)
Heat shock (1 hour)			5	2	2256.07					0.685794	1.31421	1.19104	0.964311	1.07768	=Heat (42°C for 1 hour)/Cont (37°C)
Heat shock (1 hour)			5	2	2256.09					0.900227	1.09977	1.13379	0.938776	1.03628	=Heat (42°C for 1 hour)/Cont (37°C)
Heat shock (1 hour)			2	1	2268.13					0.737089	1.26291	0.967136	0.699531	0.833333	=Heat (42°C for 1 hour)/Cont (37°C)
Heat shock (1 hour)			5	2	2270.12					1.06746	0.93254	1.01389	1.04365	1.02877	=Heat (42°C for 1 hour)/Cont (37°C)
Heat shock (1 hour)			3	3	2282.06					1.6257	0.374298	0.514868	0.578915	0.546891	=Heat (42°C for 1 hour)/Cont (37°C)
Heat shock (1 hour)			3	2	2282.08					0.710686	1.28931	1.83029	0.985809	1.40805	=Heat (42°C for 1 hour)/Cont (37°C)
Heat shock (1 hour)			4	2	2304.09					0.884832	1.11517	0.807169	0.864919	0.836044	=Heat (42°C for 1 hour)/Cont (37°C)
Heat shock (1 hour)			3	1	2308.03					0.724165	1.27584	0.369852	1.38695	0.878399	=Heat (42°C for 1 hour)/Cont (37°C)
Heat shock (1 hour)			3	2	2311.26					1.0184	0.981604	0.97535	0.725166	0.850258	=Heat (42°C for 1 hour)/Cont (37°C)
Heat shock (1 hour)			3	2	2331					0.873701	1.1263	0.314695	0.946939	0.630817	=Heat (42°C for 1 hour)/Cont (37°C)
Heat shock (1 hour)			3	2	2347					1.0126	0.9874	0.432226	0.885834	0.65903	=Heat (42°C for 1 hour)/Cont (37°C)
Heat shock (1 hour)			3	2	2353.08					0.729478	1.27052	1.97948	1.94216	1.96082	=Heat (42°C for 1 hour)/Cont (37°C)
Heat shock (1 hour)			5	4	2368.18					1	nd	0.762597	0.92345	0.843023	=Heat (42°C for 1 hour)/Cont (37°C)
Heat shock (1 hour)			4	4	2376.35					1.51092	0.489078	0.744806	0.907832	0.826319	=Heat (42°C for 1 hour)/Cont (37°C)
Heat shock (1 hour)			3	2	2405.2					nd	1	0.951909	0.712871	0.83239	=Heat (42°C for 1 hour)/Cont (37°C)
Heat shock (1 hour)			3	3	2411.1					1.47026	0.529742	0.218855	0.925926	0.572391	=Heat (42°C for 1 hour)/Cont (37°C)
Heat shock (1 hour)			6	4	2430.26					nd	1	0.66474	0.734104	0.699422	=Heat (42°C for 1 hour)/Cont (37°C)
Heat shock (1 hour)			4	1	2454.22					0.857143	1.14286	1.34204	1.22122	1.28163	=Heat (42°C for 1 hour)/Cont (37°C)
Heat shock (1 hour)			3	3	2482.15					1.16464	0.835359	0.271823	0.81989	0.545856	=Heat (42°C for 1 hour)/Cont (37°C)
Heat shock (1 hour)			3	2	2489.11					0.880455	1.11954	0.721063	1.06641	0.893738	=Heat (42°C for 1 hour)/Cont (37°C)
Heat shock (1 hour)			3	2	2519.35					0.9701	1.0299	1.12292	0.810631	0.966777	=Heat (42°C for 1 hour)/Cont (37°C)
Heat shock (1 hour)			4	1	2525.25					0.796802	1.2032	1.17322	1.47368	1.32345	=Heat (42°C for 1 hour)/Cont (37°C)
Heat shock (1 hour)			4	2	2525.26					1.65036	0.349643	0.401481	0.735784	0.568633	=Heat (42°C for 1 hour)/Cont (37°C)
Heat shock (1 hour)			4	2	2525.26					1.70913	0.290868	0.45171	0.680195	0.565953	=Heat (42°C for 1 hour)/Cont (37°C)
Heat shock (1 hour)			3	1	2525.28					0.634006	1.36599	1.01441	1.57061	1.29251	=Heat (42°C for 1 hour)/Cont (37°C)
Heat shock (1 hour)			4	2	2537.29					0.503512	1.49649	1.29552	1.28255	1.28903	=Heat (42°C for 1 hour)/Cont (37°C)
Heat shock (1 hour)			4	2	2537.31					0.76819	1.23181	1.06486	1.348	1.20643	=Heat (42°C for 1 hour)/Cont (37°C)
Heat shock (1 hour)			3	1	2538.26					0.940431	1.05957	0.604563	0.885932	0.745247	=Heat (42°C for 1 hour)/Cont (37°C)
Heat shock (1 hour)			3	1	2576.18					1.1129	0.887097	0.96371	1.16532	1.06452	=Heat (42°C for 1 hour)/Cont (37°C)
Heat shock (1 hour)			3	1	2599.24					0.399261	1.60074	0.926063	0.957486	0.941774	=Heat (42°C for 1 hour)/Cont (37°C)
Heat shock (1 hour)			3	2	2599.27					1	nd	0.481638	0.50565	0.493644	=Heat (42°C for 1 hour)/Cont (37°C)
Heat shock (1 hour)			4	1	2613.31					0.871737	1.12826	0.76277	1.14188	0.952327	=Heat (42°C for 1 hour)/Cont (37°C)
Heat shock (1 hour)			4	1	2626.2					0.752834	1.24717	1.17914	0.893424	1.03628	=Heat (42°C for 1 hour)/Cont (37°C)
Heat shock (1 hour)			3	1	2631.15					1.34954	0.650463	0.710648	0.631944	0.671296	=Heat (42°C for 1 hour)/Cont (37°C)
Heat shock (1 hour)			4	1	2631.15					1.25796	0.742038	0.859873	0.75	0.804936	=Heat (42°C for 1 hour)/Cont (37°C)
Heat shock (1 hour)			3	2	2636.27					0.913828	1.08617	0.757515	1.23848	0.997996	=Heat (42°C for 1 hour)/Cont (37°C)
Heat shock (1 hour)			3	1	2636.3					1.06522	0.934783	1.04891	1.16848	1.1087	=Heat (42°C for 1 hour)/Cont (37°C)
Heat shock (1 hour)			4	1	2752.4					0.745935	1.25407	1.2622	1.44715	1.35467	=Heat (42°C for 1 hour)/Cont (37°C)
Heat shock (1 hour)			4	1	2774.37					0.980041	1.01996	0.973159	1.05712	1.01514	=Heat (42°C for 1 hour)/Cont (37°C)
Heat shock (1 hour)			3	1	2802.59					0.897959	1.10204	0.973761	0.950437	0.962099	=Heat (42°C for 1 hour)/Cont (37°C)
Heat shock (1 hour)			3	2	2847.49					1.06237	0.937634	1.10968	1.23441	1.17204	=Heat (42°C for 1 hour)/Cont (37°C)
Heat shock (1 hour)			6	1	2850.5					0.766164	1.23384	0.752552	1.08119	0.916869	=Heat (42°C for 1 hour)/Cont (37°C)
Heat shock (1 hour)			6	1	2850.5					0.766164	1.23384	0.752552	1.08119	0.916869	=Heat (42°C for 1 hour)/Cont (37°C)
Heat shock (1 hour)			4	2	2913.55					1.16228	0.837715	0.957389	0.870354	0.913871	=Heat (42°C for 1 hour)/Cont (37°C)
Heat shock (1 hour)			5	3	2925.33					1.5206	0.479396	1.10621	0.930934	1.01857	=Heat (42°C for 1 hour)/Cont (37°C)
Heat shock (1 hour)			6	3	2925.35					1.34868	0.651319	1.32488	1.19193	1.25841	=Heat (42°C for 1 hour)/Cont (37°C)
Heat shock (1 hour)			3	1	2939.41					0.854369	1.14563	0.860841	1.21467	1.03776	=Heat (42°C for 1 hour)/Cont (37°C)
Heat shock (1 hour)			5	4	2946.51					nd	1	0.840149	0.884758	0.862454	=Heat (42°C for 1 hour)/Cont (37°C)
Heat shock (1 hour)			4	3	2950.42					1.13735	0.862647	1.23953	1.28978	1.26466	=Heat (42°C for 1 hour)/Cont (37°C)
Heat shock (1 hour)			5	3	2950.45					1.11931	0.880686	1.23172	1.01596	1.12384	=Heat (42°C for 1 hour)/Cont (37°C)
Heat shock (1 hour)			5	1	2990.51					1.02793	0.972067	1.02458	1.35642	1.1905	=Heat (42°C for 1 hour)/Cont (37°C)
Heat shock (1 hour)			5	2	3036.32					1.12393	0.876066	1.13397	0.990467	1.06222	=Heat (42°C for 1 hour)/Cont (37°C)
Heat shock (1 hour)			4	2	3036.38					1.03677	0.963227	0.941874	0.979834	0.960854	=Heat (42°C for 1 hour)/Cont (37°C)
Heat shock (1 hour)			6	3	3054.36					0.869113	1.13089	0.415301	1.08925	0.752277	=Heat (42°C for 1 hour)/Cont (37°C)
Heat shock (1 hour)			4	1	3085.57					1.0057	0.994304	0.688365	1.29699	0.992677	=Heat (42°C for 1 hour)/Cont (37°C)
Heat shock (1 hour)			4	4	3088.48					1.22742	0.772579	0.977149	0.905332	0.94124	=Heat (42°C for 1 hour)/Cont (37°C)
Heat shock (1 hour)			4	4	3088.49					1.11097	0.889027	0.820449	0.815461	0.817955	=Heat (42°C for 1 hour)/Cont (37°C)
Heat shock (1 hour)			4	4	3106.5					1.02678	0.973223	0.811634	0.941828	0.876731	=Heat (42°C for 1 hour)/Cont (37°C)
Heat shock (1 hour)			4	2	3110.57					1.08079	0.919205	0.976159	0.663576	0.819868	=Heat (42°C for 1 hour)/Cont (37°C)
Heat shock (1 hour)			4	3	3114.46					1.12892	0.87108	0.854355	0.954704	0.90453	=Heat (42°C for 1 hour)/Cont (37°C)
Heat shock (1 hour)			5	2	3116.45					0.593241	1.40676	1.11571	1.18569	1.1507	=Heat (42°C for 1 hour)/Cont (37°C)
Heat shock (1 hour)			4	2	3116.46					0.524184	1.47582	1.37458	1.11811	1.24634	=Heat (42°C for 1 hour)/Cont (37°C)
Heat shock (1 hour)			4	3	3139.57					0.939759	1.06024	0.927711	0.804819	0.866265	=Heat (42°C for 1 hour)/Cont (37°C)
Heat shock (1 hour)			4	1	3171.51					0.521008	1.47899	1.13675	1.33537	1.23606	=Heat (42°C for 1 hour)/Cont (37°C)
Heat shock (1 hour)			6	5	3187.71					nd	1	0.781768	0.620166	0.700967	=Heat (42°C for 1 hour)/Cont (37°C)
Heat shock (1 hour)			4	1	3300.57					0.518742	1.48126	0.70133	0.877872	0.789601	=Heat (42°C for 1 hour)/Cont (37°C)
Heat shock (1 hour)			5	3	3364.58					0.844997	1.155	1.33028	1.10922	1.21975	=Heat (42°C for 1 hour)/Cont (37°C)
Heat shock (1 hour)			6	3	3364.61					0.98065	1.01935	0.943498	0.94969	0.946594	=Heat (42°C for 1 hour)/Cont (37°C)
Heat shock (1 hour)			4	2	3380.46					1.47368	0.526316	1.07018	1.91228	1.49123	=Heat (42°C for 1 hour)/Cont (37°C)
Heat shock (1 hour)			5	3	3380.61					nd	1	0.803598	0.763118	0.783358	=Heat (42°C for 1 hour)/Cont (37°C)
Heat shock (1 hour)			7	3	3380.62					0.562458	1.43754	1.35337	1.27722	1.3153	=Heat (42°C for 1 hour)/Cont (37°C)
Heat shock (1 hour)			6	3	3380.62					0.613274	1.38673	1.45841	1.19204	1.32522	=Heat (42°C for 1 hour)/Cont (37°C)
Heat shock (1 hour)			5	3	3381.6					0.479542	1.52046	1.15057	1.32406	1.23732	=Heat (42°C for 1 hour)/Cont (37°C)
Heat shock (1 hour)			7	3	3381.61					0.591631	1.40837	1.3865	1.18909	1.2878	=Heat (42°C for 1 hour)/Cont (37°C)
Heat shock (1 hour)			6	3	3381.61					0.46728	1.53272	1.51974	1.50784	1.51379	=Heat (42°C for 1 hour)/Cont (37°C)
Heat shock (1 hour)			4	3	3381.61					nd	1	1.03746	0.988473	1.01297	=Heat (42°C for 1 hour)/Cont (37°C)
Heat shock (1 hour)			5	3	3381.63					0.432209	1.56779	1.64487	1.298	1.47144	=Heat (42°C for 1 hour)/Cont (37°C)
Heat shock (1 hour)			5	3	3385.61					1	nd	1.28972	0.742056	1.01589	=Heat (42°C for 1 hour)/Cont (37°C)
Heat shock (1 hour)			4	1	3448.78					0.92275	1.07725	0.936924	1.67116	1.30404	=Heat (42°C for 1 hour)/Cont (37°C)
Heat shock (1 hour)			4	1	3448.79					1.03098	0.969023	0.521048	1.2645	0.892772	=Heat (42°C for 1 hour)/Cont (37°C)
Heat shock (1 hour)			4	2	3539.69					1.12177	0.878229	0.863469	1.04059	0.95203	=Heat (42°C for 1 hour)/Cont (37°C)
Heat shock (1 hour)			5	1	3578.87					1.0216	0.978399	0.80305	0.951292	0.877171	=Heat (42°C for 1 hour)/Cont (37°C)
Heat shock (1 hour)			4	1	3721.81					1.19897	0.801034	1.18346	1.18346	1.18346	=Heat (42°C for 1 hour)/Cont (37°C)
Heat shock (1 hour)			5	4	3787.84					1.00258	0.997424	1.0541	0.815044	0.93457	=Heat (42°C for 1 hour)/Cont (37°C)
Heat shock (1 hour)			5	4	3788.82					1.0441	0.955896	0.887489	0.752475	0.819982	=Heat (42°C for 1 hour)/Cont (37°C)
Heat shock (1 hour)			5	4	3788.82					1.05678	0.943223	1.16484	1.03846	1.10165	=Heat (42°C for 1 hour)/Cont (37°C)
Heat shock (1 hour)			4	4	3789.82					1.09649	0.903509	1.04386	1	1.02193	=Heat (42°C for 1 hour)/Cont (37°C)
Heat shock (1 hour)			4	4	3910.15					0.507519	1.49248	0.571429	0.834586	0.703008	=Heat (42°C for 1 hour)/Cont (37°C)
Heat shock (1 hour)			4	2	3935.71					1.48858	0.511416	1.3242	1.20548	1.26484	=Heat (42°C for 1 hour)/Cont (37°C)
Heat shock (1 hour)			4	1	4188.86					0.801105	1.1989	0.906077	0.820442	0.86326	=Heat (42°C for 1 hour)/Cont (37°C)
Heat shock (1 hour)			6	5	4296.12					1.2292	0.770798	1.20883	1.12394	1.16638	=Heat (42°C for 1 hour)/Cont (37°C)
Heat shock (1 hour)			8	8	4424.42					0.973607	1.02639	1.24927	0.902388	1.07583	=Heat (42°C for 1 hour)/Cont (37°C)
Heat shock (1 hour)			7	3	4433.09					0.921671	1.07833	1.22715	1.28198	1.25457	=Heat (42°C for 1 hour)/Cont (37°C)
Heat shock (1 hour)			6	3	4433.09					0.874251	1.12575	1.17365	1.28743	1.23054	=Heat (42°C for 1 hour)/Cont (37°C)
Heat shock (1 hour)			9	8	4619.38					1	nd	0.614082	0.459502	0.536792	=Heat (42°C for 1 hour)/Cont (37°C)
Heat shock (1 hour)			5	1	4713.12					0.94501	1.05499	0.725051	1.01426	0.869654	=Heat (42°C for 1 hour)/Cont (37°C)
Heat shock (1 hour)			6	1	4713.14					1.0948	0.905204	0.830661	0.922644	0.876653	=Heat (42°C for 1 hour)/Cont (37°C)
Heat shock (1 hour)			8	3	4770.24					0.942005	1.05799	0.913821	0.99187	0.952846	=Heat (42°C for 1 hour)/Cont (37°C)
Heat shock (1 hour)			6	4	4944.37					1.05321	0.946789	0.954128	0.862385	0.908257	=Heat (42°C for 1 hour)/Cont (37°C)
Heat shock (1 hour)			7	4	4944.38					1.15068	0.849315	0.761035	0.83105	0.796043	=Heat (42°C for 1 hour)/Cont (37°C)
Heat shock (1 hour)			5	4	5229.28					0.861538	1.13846	0.923077	0.984615	0.953846	=Heat (42°C for 1 hour)/Cont (37°C)
Heat shock (1 hour)			8	3	6052.91					0.761905	1.2381	1.40476	0.877551	1.14116	=Heat (42°C for 1 hour)/Cont (37°C)
Heat shock (20 min)	PSMC1	26S protease regulatory subunit 4	2	1	1035.55	1035.56	v	VGSELIQKY	l	1.3	0.7	1.2	1.02	1.11	=Heat (42°C for 20 min)/Cont (37°C)
Heat shock (20 min)	RPS12	40S ribosomal protein S12	2	1	2357.18	2357.18	*m	Ac-AEEGIAAGGVMDVNTALQEVLKT	a	0.928	1.072	1.168	1.36	1.264	=Heat (42°C for 20 min)/Cont (37°C)
Heat shock (20 min)	RPS21	40S Ribosomal protein S21	2	1	878.445	878.45	a	DGIVSKNF	*	1.1	0.9	1.3	1.3	1.3	=Heat (42°C for 20 min)/Cont (37°C)
Heat shock (20 min)	RPS21	40S Ribosomal protein S21	2	2	949.484	949.487	k	ADGIVSKNF	*	0.677165	1.32283	0.614173	0.771654	0.692913	=Heat (42°C for 20 min)/Cont (37°C)
Heat shock (20 min)	RPS21	40S Ribosomal protein S21	2,3	2,3	1077.58	1077.58	a	KADGIVSKNF	*	1.06065	0.93935	1.01091	0.853595	0.932251	=Heat (42°C for 20 min)/Cont (37°C)
Heat shock (20 min)	RPS21	40S Ribosomal protein S21	2,3	2,3	1148.61	1148.62	l	AKADGIVSKNF	*	1.06016	0.939843	1.08092	1.11318	1.09705	=Heat (42°C for 20 min)/Cont (37°C)
Heat shock (20 min)	RPS21	40S Ribosomal protein S21	4	3	2234.15	2234.15	m	GESDDSILRLAKADGIVSKNF	*	0.828571	1.17143	0.971429	1.14286	1.05714	=Heat (42°C for 20 min)/Cont (37°C)
Heat shock (20 min)	RPS21	40S Ribosomal protein S21	3,4	2	2381.18	2381.19	r	MoxGESDDSILRLAKADGIVSKNF	*	1.1773	0.822695	1.14184	1.16312	1.15248	=Heat (42°C for 20 min)/Cont (37°C)
Heat shock (20 min)	RPS28	40S Ribosomal protein S28	2	1	1328.71	1328.71	*	Ac-MDTSRVQPIKL	a	0.992593	1.00741	1.11111	1.15556	1.13333	=Heat (42°C for 20 min)/Cont (37°C)
Heat shock (20 min)	RPS28	40S Ribosomal protein S28	2	1	1344.7	1344.71	*	Ac-MoxDTSRVQPIKL	a	0.961832	1.03817	1.19084	1.22137	1.20611	=Heat (42°C for 20 min)/Cont (37°C)
Heat shock (20 min)	RPS28	40S Ribosomal protein S28	2	1	1399.75	1399.75	*	Ac-MDTSRVQPIKLA	r	1.03497	0.965035	1.16084	1.11888	1.13986	=Heat (42°C for 20 min)/Cont (37°C)
Heat shock (20 min)	RPS28	40S Ribosomal protein S28	2	1	1415.74	1415.75	*	Ac-MoxDTSRVQPIKLA	r	1.0566	0.943396	1.03145	1.01887	1.02516	=Heat (42°C for 20 min)/Cont (37°C)
Heat shock (20 min)	RPS28	40S Ribosomal protein S28	4	2	1983.13	1983.13	*	Ac-MDTSRVQPIKLARVTKV	l	1.07143	0.928571	1	0.928571	0.964286	=Heat (42°C for 20 min)/Cont (37°C)
Heat shock (20 min)	RPS28	40S Ribosomal protein S28	4	2	1999.13	1999.13	*	Ac-MoxDTSRVQPIKLARVTKV	l	1.15385	0.846154	1.15385	1.21538	1.18462	=Heat (42°C for 20 min)/Cont (37°C)
Heat shock (20 min)	RPS28	40S Ribosomal protein S28	4	1	2012.12	2012.11	e	GDVLTLLESEREARRLR	*	0.636364	1.36364	1	1.27273	1.13636	=Heat (42°C for 20 min)/Cont (37°C)
Heat shock (20 min)	RPS28	40S Ribosomal protein S28	4,5	2	2309.33	2309.34	*	Ac-MDTSRVQPIKLARVTKVLGR	t	0.964029	1.03597	1.01439	1.07194	1.04317	=Heat (42°C for 20 min)/Cont (37°C)
Heat shock (20 min)	RPS29	40S Ribosomal protein S29	3	2,3	1118.63	1118.63	y	AKDIGFIKLD	*	0.956098	1.0439	1.5122	1.70732	1.60976	=Heat (42°C for 20 min)/Cont (37°C)
Heat shock (20 min)	RPLP1	60S acidic ribosomal protein P1	2	1	1502.77	1502.76	a	AGVNVEPFWPGLFA	k	0.993377	1.00662	0.966887	1.03311	1	=Heat (42°C for 20 min)/Cont (37°C)
Heat shock (20 min)	RPLP1	60S acidic ribosomal protein P1	2	1,2	1701.89	1701.89	a	AGVNVEPFWPGLFAKA	l	1.0428	0.957198	0.92607	1.01946	0.972763	=Heat (42°C for 20 min)/Cont (37°C)
Heat shock (20 min)	RPLP1	60S acidic ribosomal protein P1	2	1,2	1814.97	1814.97	a	AGVNVEPFWPGLFAKAL	a	0.912409	1.08759	0.759124	1.22628	0.992701	=Heat (42°C for 20 min)/Cont (37°C)
Heat shock (20 min)	RPLP1	60S acidic ribosomal protein P1	4	3	2420.32	2420.32	s	ALILHDDEVTVTEDKINALIKA	a	0.617886	1.38211	0.650407	0.829268	0.739837	=Heat (42°C for 20 min)/Cont (37°C)
Heat shock (20 min)	RPLP2	60S acidic ribosomal protein P2 polymorphism	2,3	2	1668.9	1668.9	l	DGKNIEDVIAQGIGKL	a	1.41463	0.585366	1.49593	1.04065	1.26829	=Heat (42°C for 20 min)/Cont (37°C)
Heat shock (20 min)	ANP32A	Acidic nuclear phosphoprotein pp32	5	4	2466.42	2466.41	l	NLSGNKIKDLSTIEPLKKLENL	k	1.05882	0.941176	1.05882	0.941176	1	=Heat (42°C for 20 min)/Cont (37°C)
Heat shock (20 min)	ANP32A	Acidic nuclear phosphoprotein pp32	3	2	2882.38	2882.38	l	VLDNSRSNEGKLEGLTDEFEELEFL	s	0.568627	1.43137	0.823529	1.05882	0.941176	=Heat (42°C for 20 min)/Cont (37°C)
Heat shock (20 min)	SUB1	Activated RNA polymerase II transcriptional coactivator p15	3,4	2,3	1628.88	1628.87	l	KEQISDIDDAVRKL	*	1.03673	0.963265	0.922449	0.906122	0.914286	=Heat (42°C for 20 min)/Cont (37°C)
Heat shock (20 min)	SUB1	Activated RNA polymerase II transcriptional coactivator p15	4	2	1957.04	1957.05	w	SQLKEQISDIDDAVRKL	*	1.16667	0.833333	1.21667	1.05	1.13333	=Heat (42°C for 20 min)/Cont (37°C)
Heat shock (20 min)	SUB1	Activated RNA polymerase II transcriptional coactivator p15	4	2	2611.33	2611.32	l	NPEQWSQLKEQISDIDDAVRKL	*	1.11268	0.887324	1.07042	0.901408	0.985915	=Heat (42°C for 20 min)/Cont (37°C)
Heat shock (20 min)	BANF1	Barrier to autointegration factor 1	3	2	3094.44	3094.58	*m	Ac-TTSQKHRDFVAEPMGEKPVGSLAGIGEVL	g	0.944	1.056	0.96	1.104	1.032	=Heat (42°C for 20 min)/Cont (37°C)
Heat shock (20 min)	CTSD	Cathepsin D	2	2	851.511	851.512	e	GPIPEVLK	n	0.736842	1.26316	0.757895	1.36842	1.06316	=Heat (42°C for 20 min)/Cont (37°C)
Heat shock (20 min)	CD99	CD99 antigen	3	1	1353.76	1353.76	n	AEPAVQRTLLEK	*	1.5	0.5	1.4	1.2	1.3	=Heat (42°C for 20 min)/Cont (37°C)
Heat shock (20 min)	COX5A	Cytochrome c oxidase subunit 5a	2	1,2	1356.72	1356.71	l	GISTPEELGLDKV	*	1.02905	0.970954	0.962656	1.46888	1.21577	=Heat (42°C for 20 min)/Cont (37°C)
Heat shock (20 min)	COX6B1	Cytochrome c oxidase subunit 6b	2	2	1382.64	1382.64	*m	Ac-AEDMETKIKNY	k	1.07514	0.924855	0.971098	0.843931	0.907514	=Heat (42°C for 20 min)/Cont (37°C)
Heat shock (20 min)	COX6B1	Cytochrome c oxidase subunit 6b	2,3	3	1611.78	1611.78	*m	Ac-AEDMETKIKNYKT	a	1.125	0.875	1.03125	1.06875	1.05	=Heat (42°C for 20 min)/Cont (37°C)
Heat shock (20 min)	COX6B1	Cytochrome c oxidase subunit 6b	2,3	3	1627.77	1627.78	*m	Ac-AEDMoxETKIKNYKT	a	1.28571	0.714286	0.802198	0.824176	0.813187	=Heat (42°C for 20 min)/Cont (37°C)
Heat shock (20 min)	COX7C	Cytochrome c oxidase subunit 7c	2,3	1	1092.69	1092.68	l	VVRHQLLKT	*	1.29473	0.705267	1.08534	1.20572	1.14553	=Heat (42°C for 20 min)/Cont (37°C)
Heat shock (20 min)	EEF1B2	Elongation factor 1 beta	2	1,2	1287.68	1287.68	*m	GFGDLKSPAGLQV	l	1.1897	0.810295	1.04942	1.34929	1.19936	=Heat (42°C for 20 min)/Cont (37°C)
Heat shock (20 min)	EEF1B2	Elongation factor 1 beta	2	1,2	1400.76	1400.77	*m	GFGDLKSPAGLQVL	n	1.125	0.875	1.09167	1.26667	1.17917	=Heat (42°C for 20 min)/Cont (37°C)
Heat shock (20 min)	EEF1B2	Elongation factor 1 beta	2	2	1629.84	1629.84	*m	GFGDLKSPAGLQVLND	y	0.872093	1.12791	0.77907	0.976744	0.877907	=Heat (42°C for 20 min)/Cont (37°C)
Heat shock (20 min)	EEF1B2	Elongation factor 1 beta	4	3	1830.07	1830.08	l	VWGSSKLVPVGYGIKKL	q	1.21569	0.784314	1.05882	1.29412	1.17647	=Heat (42°C for 20 min)/Cont (37°C)
Heat shock (20 min)	EEF1B2	Elongation factor 1 beta	2	1,2	1905.98	1905.98	*m	GFGDLKSPAGLQVLNDYL	a	1.08661	0.913386	0.968504	1.20472	1.08661	=Heat (42°C for 20 min)/Cont (37°C)
Heat shock (20 min)	ERH	Enhancer of rudimentary homolog	2,3	1	1433.84	1433.84	*m	Ac-SHTILLVQPTKR	p	0.960317	1.03968	1.00794	1.29365	1.15079	=Heat (42°C for 20 min)/Cont (37°C)
Heat shock (20 min)	ERH	Enhancer of rudimentary homolog	2,3,4	1	2137.17	2137.16	*m	Ac-SHTILLVQPTKRPEGRTY	a	0.881081	1.11892	1.11892	1.44865	1.28378	=Heat (42°C for 20 min)/Cont (37°C)
Heat shock (20 min)	ERH	Enhancer of rudimentary homolog	3,4	1	2801.43	2801.43	*m	Ac-SHTILLVQPTKRPEGRTYADYESV	n	0.899628	1.10037	1.0855	1.32342	1.20446	=Heat (42°C for 20 min)/Cont (37°C)
Heat shock (20 min)	EIF1	Eukaryotic translation initiation factor 1	4	3	1256.65	1256.65	l	AKDDQLKVHGF	*	0.535357	1.46464	0.569137	1.08146	0.825296	=Heat (42°C for 20 min)/Cont (37°C)
Heat shock (20 min)	EIF1	Eukaryotic translation initiation factor 1	2,3	2,3	1426.75	1426.76	i	GLAKDDQLKVHGF	*	1.06156	0.938438	1.00974	1.16823	1.08899	=Heat (42°C for 20 min)/Cont (37°C)
Heat shock (20 min)	EIF4B	Eukaryotic translation initiation factor 4B	2	1,2	1999.95	1999.98	f	LGNLPYDVTEESIKEFF	r	0.804979	1.19502	0.921162	0.987552	0.954357	=Heat (42°C for 20 min)/Cont (37°C)
Heat shock (20 min)	EIF4H	Eukaryotic translation initiation factor 4H	3	1	1775.94	1775.94	v	QGDIDAIFKDLSIRSV	r	1.08333	0.916667	1.04167	1.27778	1.15972	=Heat (42°C for 20 min)/Cont (37°C)
Heat shock (20 min)	EIF4H	Eukaryotic translation initiation factor 4H	2,3,4	1,2	2525.21	2525.26	v	ANPNSAIFGGARPREEVVQKEQE	*	0.932996	1.067	0.996207	1.04172	1.01896	=Heat (42°C for 20 min)/Cont (37°C)
Heat shock (20 min)	EIF4H	Eukaryotic translation initiation factor 4H	3,4	1	2624.33	2624.33	q	VANPNSAIFGGARPREEVVQKEQE	*	1.12545	0.874552	1.29749	1.29032	1.29391	=Heat (42°C for 20 min)/Cont (37°C)
Heat shock (20 min)	EIF4H	Eukaryotic translation initiation factor 4H	3,4	1,2	3248.67	3248.65	v	ATPLNQVANPNSAIFGGARPREEVVQKEQE	*	0.8	1.2	0.958333	1.27083	1.11458	=Heat (42°C for 20 min)/Cont (37°C)
Heat shock (20 min)	EIF5A	Eukaryotic translation initiation factor 5A	2,3	1	1461.7	1461.7	h	NMDVPNIKRNDF	q	1.10383	0.896175	1.18033	0.939891	1.06011	=Heat (42°C for 20 min)/Cont (37°C)
Heat shock (20 min)	EIF5A	Eukaryotic translation initiation factor 5A	3	2,3	1462.75	1462.75	a	MTEEAAVAIKAMAK	*	0.909226	1.09077	0.828793	0.966456	0.897624	=Heat (42°C for 20 min)/Cont (37°C)
Heat shock (20 min)	EIF5A	Eukaryotic translation initiation factor 5A	2,3	2,3	1620.83	1620.82	l	SAMTEEAAVAIKAMAK	*	1.05189	0.948113	0.95283	0.948113	0.950472	=Heat (42°C for 20 min)/Cont (37°C)
Heat shock (20 min)	EIF5A	Eukaryotic translation initiation factor 5A	2,3	2	1636.81	1636.82	l	SAMoxTEEAAVAIKAMAK + 16 (Met-oxide on M3)	*	1.26941	0.730594	1.06849	0.931507	1	=Heat (42°C for 20 min)/Cont (37°C)
Heat shock (20 min)	EIF5A	Eukaryotic translation initiation factor 5A	3	1	1986.03	1986.04	h	NMDVPNIKRNDFQLIGI	q	0.986486	1.01351	1.2027	1.13514	1.16892	=Heat (42°C for 20 min)/Cont (37°C)
Heat shock (20 min)	EIF5A	Eukaryotic translation initiation factor 5A	3	1	2002.03	2002.04	h	NMDVPNIKRNDFQLIGI + Mox	q	1.07407	0.925926	1.18519	1.16049	1.17284	=Heat (42°C for 20 min)/Cont (37°C)
Heat shock (20 min)	KHSRP	Far upstream element-binding protein 2	2	1	1254.74	1254.73	a	ARIINDLLQSL	r	0.628099	1.3719	0.743802	1.17355	0.958678	=Heat (42°C for 20 min)/Cont (37°C)
Heat shock (20 min)	FKBP1A	FK506 Binding Protein	1	1	833.455	833.453	l	VFDVELL	k	0.478873	1.52113	0.56338	0.957746	0.760563	=Heat (42°C for 20 min)/Cont (37°C)
Heat shock (20 min)	FKBP1A	FK506 Binding Protein	2	1	957.542	957.538	f	DVELLKLE	*	1.22034	0.779661	1.13559	1.0339	1.08475	=Heat (42°C for 20 min)/Cont (37°C)
Heat shock (20 min)	FKBP1A	FK506 Binding Protein	2	1	1104.61	1104.61	v	FDVELLKLE	*	1.21379	0.786207	1.07586	0.786207	0.931034	=Heat (42°C for 20 min)/Cont (37°C)
Heat shock (20 min)	FKBP1A	FK506 Binding Protein	2	1,2	1203.67	1203.67	l	VFDVELLKLE	*	0.883333	1.11667	0.908333	1.125	1.01667	=Heat (42°C for 20 min)/Cont (37°C)
Heat shock (20 min)	FKBP1A	FK506 Binding Protein	2	1,2	1316.75	1316.76	t	LVFDVELLKLE	*	0.958801	1.0412	0.951311	0.794007	0.872659	=Heat (42°C for 20 min)/Cont (37°C)
Heat shock (20 min)	FKBP1A	FK506 Binding Protein	2,3	1	1604.85	1604.85	m	SVGQRAKLTISPDYA	y	1.17526	0.824742	1.1134	1.07904	1.09622	=Heat (42°C for 20 min)/Cont (37°C)
Heat shock (20 min)	HSPE1	Heat shock 10kDa protein 1 (chaperonin 10)	2	1	1078.6	1078.59	*m	Ac-AGQAFRKFL	p	0.870968	1.12903	0.951613	1.20968	1.08065	=Heat (42°C for 20 min)/Cont (37°C)
Heat shock (20 min)	HSPE1	Heat shock 10kDa protein 1 (chaperonin 10)	2,3	1,2	1249.64	1249.63	f	RDGDILGKYVD	*	0.827757	1.17224	0.783109	0.907018	0.845063	=Heat (42°C for 20 min)/Cont (37°C)
Heat shock (20 min)	HSPE1	Heat shock 10kDa protein 1 (chaperonin 10)	2,3	3	1485.78	1485.78	v	GSGSKGKGGEIQPVSV	k	0.612245	1.38776	0.628571	0.840816	0.734694	=Heat (42°C for 20 min)/Cont (37°C)
Heat shock (20 min)	HSPE1	Heat shock 10kDa protein 1 (chaperonin 10)	2	1	1550.81	1550.82	*m	Ac-AGQAFRKFLPLFD	r	0.909091	1.09091	0.954545	1.22727	1.09091	=Heat (42°C for 20 min)/Cont (37°C)
Heat shock (20 min)	HSPE1	Heat shock 10kDa protein 1 (chaperonin 10)	2,3	2,3	1584.85	1584.85	a	VGSGSKGKGGEIQPVSV	k	0.967914	1.03209	0.839572	0.989305	0.914439	=Heat (42°C for 20 min)/Cont (37°C)
Heat shock (20 min)	HSPE1	Heat shock 10kDa protein 1 (chaperonin 10)	2,3	2,3	1655.88	1655.88	v	AVGSGSKGKGGEIQPVSV	k	0.988142	1.01186	0.964427	0.98419	0.974308	=Heat (42°C for 20 min)/Cont (37°C)
Heat shock (20 min)	HSPE1	Heat shock 10kDa protein 1 (chaperonin 10)	2,3	2	1754.96	1754.95	v	VAVGSGSKGKGGEIQPVSV	k	1.18705	0.81295	0.870504	1.03597	0.953237	=Heat (42°C for 20 min)/Cont (37°C)
Heat shock (20 min)	HSPE1	Heat shock 10kDa protein 1 (chaperonin 10)	3	1	1805.99	1805.99	*m	Ac-AGQAFRKFLPLFDRV	l	0.90566	1.09434	1.04403	1.19497	1.1195	=Heat (42°C for 20 min)/Cont (37°C)
Heat shock (20 min)	HSPE1	Heat shock 10kDa protein 1 (chaperonin 10)	2,3	2,3	1955.07	1955.07	a	TVVAVGSGSKGKGGEIQPVSV	k	0.91866	1.08134	0.933014	1.04306	0.988038	=Heat (42°C for 20 min)/Cont (37°C)
Heat shock (20 min)	HSPE1	Heat shock 10kDa protein 1 (chaperonin 10)	4	3	2182.22	2182.23	a	TVVAVGSGSKGKGGEIQPVSVKV	g	1.05806	0.941935	1.01935	1.09677	1.05806	=Heat (42°C for 20 min)/Cont (37°C)
Heat shock (20 min)	HSPE1	Heat shock 10kDa protein 1 (chaperonin 10)	3,4	3,4	2355.29	2355.28	s	AAETVTKGGIMLPEKSQGKVLQA	t	0.782334	1.21767	0.876972	0.971609	0.92429	=Heat (42°C for 20 min)/Cont (37°C)
Heat shock (20 min)	HSPE1	Heat shock 10kDa protein 1 (chaperonin 10)	3,4	3	2442.32	2442.32	r	SAAETVTKGGIMLPEKSQGKVLQA	t	1.11027	0.889734	1.21673	1.04943	1.13308	=Heat (42°C for 20 min)/Cont (37°C)
Heat shock (20 min)	HSPE1	Heat shock 10kDa protein 1 (chaperonin 10)	4	3	2505.26	2505.24	v	VLDDKDYFLFRDGDILGKYVD	*	0.513761	1.48624	0.550459	0.917431	0.733945	=Heat (42°C for 20 min)/Cont (37°C)
Heat shock (20 min)	HSPE1	Heat shock 10kDa protein 1 (chaperonin 10)	4	4	2654.47	2654.47	s	AAETVTKGGIMLPEKSQGKVLQATVV	a	0.550459	1.44954	0.623853	0.990826	0.807339	=Heat (42°C for 20 min)/Cont (37°C)
Heat shock (20 min)	HSPE1	Heat shock 10kDa protein 1 (chaperonin 10)	3,4	3	2741.5	2741.5	r	SAAETVTKGGIMLPEKSQGKVLQATVV	a	1.12598	0.874016	1.16535	1.00787	1.08661	=Heat (42°C for 20 min)/Cont (37°C)
Heat shock (20 min)	HN1	Hematological and neurological expressed 1 protein	2,3	1	2009.98	2009.98	*m	Ac-TTTTTFKGVDPNSRNSSR	d	0.963563	1.03644	1.07692	1.05263	1.06478	=Heat (42°C for 20 min)/Cont (37°C)
Heat shock (20 min)	HNRNPDL	Heterogeneous nuclear ribonucleoprotein D-like	2,3	2,3	1286.71	1286.71	f	KDAASVDKVLEL	k	1.0774	0.922601	1.04025	1.13313	1.08669	=Heat (42°C for 20 min)/Cont (37°C)
Heat shock (20 min)	HNRNPDL	Heterogeneous nuclear ribonucleoprotein D-like	3	2	1433.77	1433.78	l	FKDAASVDKVLEL	k	1.09677	0.903226	1.12903	1.19355	1.16129	=Heat (42°C for 20 min)/Cont (37°C)
Heat shock (20 min)	HINT1	Histidine triad nucleotide-binding protein 1	2	1	1212.65	1212.65	*m	Ac-ADEIAKAQVAR	p	0.97479	1.02521	1.0084	1.37815	1.19328	=Heat (42°C for 20 min)/Cont (37°C)
Heat shock (20 min)	HINT1	Histidine triad nucleotide-binding protein 1	2	1	1712.8	1712.79	v	AEDDDESLLGHLMIVG	k	0.692308	1.30769	1	1.33846	1.16923	=Heat (42°C for 20 min)/Cont (37°C)
Heat shock (20 min)	HINT1	Histidine triad nucleotide-binding protein 1	4,5	2	2505.37	2505.39	f	HDISPQAPTHFLVIPKKHISQI	s	1.0855	0.914498	1.0855	1.04089	1.0632	=Heat (42°C for 20 min)/Cont (37°C)
Heat shock (20 min)	HINT1	Histidine triad nucleotide-binding protein 1	5	3	2595.45	2595.45	*m	Ac-ADEIAKAQVARPGGDTIFGKIIRK	e	1.10569	0.894309	0.943089	1.13821	1.04065	=Heat (42°C for 20 min)/Cont (37°C)
Heat shock (20 min)	MIF	Macrophage migration inhibitory factor	3	1	1677.92	1677.92	l	AQATGKPPQYIAVHVV	p	1.21739	0.782609	1.11594	1.28986	1.2029	=Heat (42°C for 20 min)/Cont (37°C)
Heat shock (20 min)	MIF	Macrophage migration inhibitory factor	3	1	1861.01	1861.01	a	TGKPPQYIAVHVVPDQL	m	0.770642	1.22936	0.807339	1.3211	1.06422	=Heat (42°C for 20 min)/Cont (37°C)
Heat shock (20 min)	MIF	Macrophage migration inhibitory factor	2,3	1,2	2131.14	2131.14	l	AQATGKPPQYIAVHVVPDQL	m	0.994286	1.00571	1.02286	1.43429	1.22857	=Heat (42°C for 20 min)/Cont (37°C)
Heat shock (20 min)	MIF	Macrophage migration inhibitory factor	3	1	2333.22	2333.22	l	AQATGKPPQYIAVHVVPDQLMA	f	1.03529	0.964706	1.43529	1.64706	1.54118	=Heat (42°C for 20 min)/Cont (37°C)
Heat shock (20 min)	MAPK1IP1L	MAPK-interacting and spindle-stabilizing protein-like	2	1	1728.77	1728.77	v	PSGPSGAPPMPGGPHSYH	*	0.567164	1.43284	0.985075	1.28358	1.13433	=Heat (42°C for 20 min)/Cont (37°C)
Heat shock (20 min)	MAPK1IP1L	MAPK-interacting and spindle-stabilizing protein-like	2	1	2213.07	2213.05	*m	Ac-SDEFSLADALPEHSPAKTSAV	s	0.568807	1.43119	1.59633	1.68807	1.6422	=Heat (42°C for 20 min)/Cont (37°C)
Heat shock (20 min)	CLNS1A	Methylosome subunit pICln (AltName: Chloride channel, nucleotide sensitive 1A)	2	1	1306.67	1306.67	s	RLSWLDGSGLGF	s	0.672414	1.32759	0.758621	0.862069	0.810345	=Heat (42°C for 20 min)/Cont (37°C)
Heat shock (20 min)	CLNS1A	Methylosome subunit pICln (AltName: Chloride channel, nucleotide sensitive 1A)	2	1	2110.11	2110.12	*m	Ac-SFLKSFPPPGPAEGLLRQQ	p	0.972222	1.02778	1.08333	1.29167	1.1875	=Heat (42°C for 20 min)/Cont (37°C)
Heat shock (20 min)	NDUFA3	NADH dehydrogenase [ubiquinone] 1 alpha subcomplex subunit 3	5	3	4157.02	4157.03	k	ATPYNYPVPVRDDGNMPDVPSHPQDPQGPSLEWLKKL	*	0.846154	1.15385	0.661538	0.784615	0.723077	=Heat (42°C for 20 min)/Cont (37°C)
Heat shock (20 min)	NDUFA8	NADH dehydrogenase 1 alpha subcomplex, 8	2	1	1308.72	1308.72	*m	PGIVELPTLEEL	k	0.840336	1.15966	0.789916	0.92437	0.857143	=Heat (42°C for 20 min)/Cont (37°C)
Heat shock (20 min)	NDUFA8	NADH dehydrogenase 1 alpha subcomplex, 8	2	1,2	1879.02	1879.02	*m	PGIVELPTLEELKVDEV	k	0.879725	1.12027	0.749141	0.989691	0.869416	=Heat (42°C for 20 min)/Cont (37°C)
Heat shock (20 min)	NHP2L1	NHP2 non-histone chromosome protein 2-like 1	2	1	1332.74	1332.73	a	ADAEPLEIILHL	p	0.584071	1.41593	0.690265	1.13274	0.911504	=Heat (42°C for 20 min)/Cont (37°C)
Heat shock (20 min)	NUTF2	Nuclear transport factor 2	2	1	1882.92	1882.92	*m	Ac-GDKPIWEQIGSSFIQH	y	0.847458	1.15254	1.16949	1.54237	1.35593	=Heat (42°C for 20 min)/Cont (37°C)
Heat shock (20 min)	NPM1	Nucleophosmin	2	1	1396.81	1396.81	l	GGFEITPPVVLRL	k	0.731707	1.26829	0.99187	1.17073	1.0813	=Heat (42°C for 20 min)/Cont (37°C)
Heat shock (20 min)	NPM1	Nucleophosmin	4	3	2050.11	2050.11	q	ASIEKGGSLPKVEAKFINY	v	1.38983	0.610169	1.44068	1.0678	1.25424	=Heat (42°C for 20 min)/Cont (37°C)
Heat shock (20 min)	NPM1	Nucleophosmin	3	1	2147.04	2147.05	r	MTDQEAIQDLWQWRKSL	*	1.20863	0.791367	1.30935	0.848921	1.07914	=Heat (42°C for 20 min)/Cont (37°C)
Heat shock (20 min)	PDLIM1	PDZ and LIM domain 1 (elfin)	2	1	1272.67	1272.67	l	VGGKDFEQPLAI	s	1.05682	0.943182	0.965909	0.784091	0.875	=Heat (42°C for 20 min)/Cont (37°C)
Heat shock (20 min)	PPIA	Peptidylprolyl isomerase A	1	1	1050.54	1050.54	*m	VNPTVFFDI	a	0.661157	1.33884	0.512397	0.809917	0.661157	=Heat (42°C for 20 min)/Cont (37°C)
Heat shock (20 min)	PPIA	Peptidylprolyl isomerase A	2	1	1145.63	1145.62	v	PKTAENFRAL	s	1.28	0.72	1.008	0.96	0.984	=Heat (42°C for 20 min)/Cont (37°C)
Heat shock (20 min)	PPIA	Peptidylprolyl isomerase A	3	3	1218.61	1218.62	f	ADKVPKTAENF	r	0.6	1.4	0.8	0.9	0.85	=Heat (42°C for 20 min)/Cont (37°C)
Heat shock (20 min)	PPIA	Peptidylprolyl isomerase A	2	1	1245.63	1245.64	i	AVDGEPLGRVSF	e	0.606557	1.39344	0.770492	1	0.885246	=Heat (42°C for 20 min)/Cont (37°C)
Heat shock (20 min)	PPIA	Peptidylprolyl isomerase A	2,3	2,3	1256.66	1256.64	r	ALSTGEKGFGYK	g	1.09091	0.909091	0.91796	1.0643	0.991131	=Heat (42°C for 20 min)/Cont (37°C)
Heat shock (20 min)	PPIA	Peptidylprolyl isomerase A	2,3,4	2,3	1558.83	1558.85	f	ADKVPKTAENFRAL	s	1.01925	0.98075	0.949991	0.958028	0.95401	=Heat (42°C for 20 min)/Cont (37°C)
Heat shock (20 min)	PPIA	Peptidylprolyl isomerase A	3	2	1607.82	1607.82	f	ELFADKVPKTAENF	r	1.42857	0.571429	1.29323	0.962406	1.12782	=Heat (42°C for 20 min)/Cont (37°C)
Heat shock (20 min)	PPIA	Peptidylprolyl isomerase A	2	1	1634.83	1634.83	i	AVDGEPLGRVSFELF	a	0.636364	1.36364	0.757576	1.01515	0.886364	=Heat (42°C for 20 min)/Cont (37°C)
Heat shock (20 min)	PPIA	Peptidylprolyl isomerase A	2,3	1,2	1899.93	1899.94	f	EDENFILKHTGPGILSM	a	0.974446	1.02555	1.0146	1.07659	1.04559	=Heat (42°C for 20 min)/Cont (37°C)
Heat shock (20 min)	PPIA	Peptidylprolyl isomerase A	2,3	1,2	1915.95	1915.94	f	EDENFILKHTGPGILSMox	a	0.96789	1.03211	1.02752	1.08716	1.05734	=Heat (42°C for 20 min)/Cont (37°C)
Heat shock (20 min)	PPIA	Peptidylprolyl isomerase A	3,4	2,3	1948.03	1948.04	f	ELFADKVPKTAENFRAL	s	1.12113	0.878873	1.01972	1.02535	1.02254	=Heat (42°C for 20 min)/Cont (37°C)
Heat shock (20 min)	PRDX1	Peroxiredoxin 1	2,3	2	1737.88	1737.88	*m	Ac-SSGNAKIGHPAPNFKAT	a	1.01205	0.987952	1.01205	1.15663	1.08434	=Heat (42°C for 20 min)/Cont (37°C)
Heat shock (20 min)	PEBP1	Phosphatidylethanolamine-binding protein 1	2	1,2	1397.75	1397.76	*m	PVDLSKWSGPLSL	q	1.01818	0.981818	0.836364	0.890909	0.863636	=Heat (42°C for 20 min)/Cont (37°C)
Heat shock (20 min)	PEBP1	Phosphatidylethanolamine-binding protein 1	3	2	1968.95	1968.95	a	EWDDYVPKLYEQLSGK	*	1.30579	0.694215	1.23967	1.40496	1.32231	=Heat (42°C for 20 min)/Cont (37°C)
Heat shock (20 min)	PEBP1	Phosphatidylethanolamine-binding protein 1	2	2	2151.02	2151.03	y	pyroE-AEWDDYVPKLYEQLSGK	*	1.19708	0.80292	0.963504	1.18248	1.07299	=Heat (42°C for 20 min)/Cont (37°C)
Heat shock (20 min)	PEBP1	Phosphatidylethanolamine-binding protein 1	3	2	2168.05	2168.04	y	QAEWDDYVPKLYEQLSGK	*	1.23529	0.764706	1.04412	1.22059	1.13235	=Heat (42°C for 20 min)/Cont (37°C)
Heat shock (20 min)	PEBP1	Phosphatidylethanolamine-binding protein 1	4	2	3022.61	3022.61	y	AGAAVDELGKVLTPTQVKNRPTSISWDGL	d	1.3012	0.698795	1.27711	1.3012	1.28916	=Heat (42°C for 20 min)/Cont (37°C)
Heat shock (20 min)	PFDN1	Prefoldin subunit 1	2	2	1685.93	1685.92	*m	Ac-AAPVDLELKKAFTEL	q	1.03185	0.968153	1.05732	1.0828	1.07006	=Heat (42°C for 20 min)/Cont (37°C)
Heat shock (20 min)	PFDN1	Prefoldin subunit 1	2	2	1885.02	1885.02	*m	Ac-AAPVDLELKKAFTELQA	k	1.05521	0.944785	1.10429	1.04294	1.07362	=Heat (42°C for 20 min)/Cont (37°C)
Heat shock (20 min)	PFDN5	Prefoldin subunit 5	2	1	1072.58	1072.59	l	TALGAAQATAKA	*	1.03093	0.969072	1.07216	1.1134	1.09278	=Heat (42°C for 20 min)/Cont (37°C)
Heat shock (20 min)	ISY1	Pre-mRNA-splicing factor ISY1 homolog	3	1	2021.03	2021.02	y	ASETLQAQSEEARRLLGY	*	0.711111	1.28889	1.11111	1.18519	1.14815	=Heat (42°C for 20 min)/Cont (37°C)
Heat shock (20 min)	PFN1	Profilin 1	2,3	2	1687.89	1687.89	y	KDSPSVWAAVPGKTFV	n	1.27083	0.729167	1.125	0.979167	1.05208	=Heat (42°C for 20 min)/Cont (37°C)
Heat shock (20 min)	PHB	Prohibitin	2	2	1478.82	1478.81	*m	Ac-AAKVFESIGKFGLA	l	1.01351	0.986486	0.905405	1.24324	1.07432	=Heat (42°C for 20 min)/Cont (37°C)
Heat shock (20 min)	PHB	Prohibitin	2	2	1662.94	1662.93	*m	Ac-AAKVFESIGKFGLALA	v	1.01149	0.988506	1.01149	1.14943	1.08046	=Heat (42°C for 20 min)/Cont (37°C)
Heat shock (20 min)	PHB2	Prohibitin-2	4	3	2008.04	2008.06	n	LQDESFTRGSDSLIKGKK	*	1.42857	0.571429	1.04762	1.04762	1.04762	=Heat (42°C for 20 min)/Cont (37°C)
Heat shock (20 min)	POMP	Proteasome maturation protein	2	1	2071.07	2071.06	*	Ac-MNARGLGSELKDSIPVTEL	s	1.00592	0.994083	1.00592	1.04142	1.02367	=Heat (42°C for 20 min)/Cont (37°C)
Heat shock (20 min)	PARK7	Protein DJ-1 (Parkinson disease protein 7)	2	1	1011.65	1011.63	*m	Ac-ASKRALVIL	a	1.16667	0.833333	1	1.08333	1.04167	=Heat (42°C for 20 min)/Cont (37°C)
Heat shock (20 min)	PARK7	Protein DJ-1 (Parkinson disease protein 7)	2	1	1082.67	1082.67	*m	Ac-ASKRALVILA	k	1.03077	0.969231	1.07692	1.21538	1.14615	=Heat (42°C for 20 min)/Cont (37°C)
Heat shock (20 min)	SET	Protein SET (Phosphatase 2A inhibitor I2PP2A) - isoform 2	3	3	1269.72	1269.73	*m	Ac-SAPAAKVSKKEL	n	1.13821	0.861789	0.878049	0.813008	0.845528	=Heat (42°C for 20 min)/Cont (37°C)
Heat shock (20 min)	RBM3	RNA binding motif protein 3	1	1	787.392	787.39	r	GFGFITF	t	0.758621	1.24138	0.741379	0.87931	0.810345	=Heat (42°C for 20 min)/Cont (37°C)
Heat shock (20 min)	RBM3	RNA binding motif protein 3	2	1	1524.76	1524.75	*m	Ac-SSEEGKLFVGGLNF	n	0.921348	1.07865	1.01124	1.19101	1.10112	=Heat (42°C for 20 min)/Cont (37°C)
Heat shock (20 min)	RBM3	RNA binding motif protein 3	2,3	1	2824.31	2824.28	*m	Ac-SSEEGKLFVGGLNFNTDEQALEDHF	s	0.856031	1.14397	1.09728	1.21401	1.15564	=Heat (42°C for 20 min)/Cont (37°C)
Heat shock (20 min)	SUMO2	Small ubiquitin-related modifier 2	4	4	2419.23	2419.23	*m	Ac-ADEKPKEGVKTENNDHINLKV	a	1.08867	0.91133	0.970443	1.02956	1	=Heat (42°C for 20 min)/Cont (37°C)
Heat shock (20 min)	SRI	Sorcin	3	1	2409.15	2409.15	f	DTDRSGTVDPQELQKALTTMGF	r	0.987179	1.01282	1.17949	1.17949	1.17949	=Heat (42°C for 20 min)/Cont (37°C)
Heat shock (20 min)	SF3B5	Splicing factor 3B subunit 5	4	1	2160.06	2160.06	*m	Ac-TDRYTIHSQLEHLQSKY	i	1.02655	0.973451	1.32743	1.32743	1.32743	=Heat (42°C for 20 min)/Cont (37°C)
Heat shock (20 min)	SRSF1	Splicing factor, arginine/serine-rich 1	2,3	2,3	1318.63	1318.64	t	KDIEDVFYKY	g	1.06452	0.935484	1.03226	0.973118	1.00269	=Heat (42°C for 20 min)/Cont (37°C)
Heat shock (20 min)	SRSF1	Splicing factor, arginine/serine-rich 1	3,4	2	2225.14	2225.14	g	NLPPDIRTKDIEDVFYKY	g	1.0684	0.931596	1.0228	1.03583	1.02932	=Heat (42°C for 20 min)/Cont (37°C)
Heat shock (20 min)	SRSF1	Splicing factor, arginine/serine-rich 1	5	2	2474.34	2474.32	y	GAIRDIDLKNRRGGPPFAFVEF	e	0.733333	1.26667	0.766667	1.01667	0.891667	=Heat (42°C for 20 min)/Cont (37°C)
Heat shock (20 min)	SRSF2	Splicing factor, arginine/serine-rich 2	2	1	2216.08	2216.08	*m	Ac-SYGRPPPDVEGMTSLKVDNL	t	0.916667	1.08333	1.11905	1.02381	1.07143	=Heat (42°C for 20 min)/Cont (37°C)
Heat shock (20 min)	TXN	Thioredoxin	4	3	2820.48	2820.49	*m	VKQIESKTAFQEALDAAGDKLVVVDF	s	1.08571	0.914286	0.914286	1.77143	1.34286	=Heat (42°C for 20 min)/Cont (37°C)
Heat shock (20 min)	TMSB10	Thymosin beta-10	2,3,4	2	1988.05	1988.04	n	TLPTKETIEQEKRSEIS	*	1.18692	0.813084	0.892523	0.929907	0.911215	=Heat (42°C for 20 min)/Cont (37°C)
Heat shock (20 min)	TMSB10	Thymosin beta-10	4,5,6,7,8,9	8	4933.49	4933.52	*m	Ac-ADKPDMGEIASFDKAKLKKTETQEKNTLPTKETIEQEKRSEIS	*	1.11111	0.888889	1.03535	0.987374	1.01136	=Heat (42°C for 20 min)/Cont (37°C)
Heat shock (20 min)	TMSB4X	Thymosin beta-4	5,6,7,8	9	4960.47	4960.49	*m	Ac-SDKPDMAEIEKFDKSKLKKTETQEKNPLPSKETIEQEKQAGES	*	1.08041	0.919588	1.01856	0.927835	0.973196	=Heat (42°C for 20 min)/Cont (37°C)
Heat shock (20 min)	TPI1	Triosephosphate isomerase 1	2	2	825.495	825.496	k	LDPKIAVA	a	0.442268	1.55773	0.418945	1.12553	0.772239	=Heat (42°C for 20 min)/Cont (37°C)
Heat shock (20 min)	TPI1	Triosephosphate isomerase 1	3,4	3,4	1712.97	1712.98	t	KVIADNVKDWSKVVL	a	0.954048	1.04595	0.997812	1.37418	1.186	=Heat (42°C for 20 min)/Cont (37°C)
Heat shock (20 min)	TPI1	Triosephosphate isomerase 1	2,3	1,2	2658.37	2658.35	l	ASQPDVDGFLVGGASLKPEFVDIINA	k	0.84188	1.15812	0.944444	1.35897	1.15171	=Heat (42°C for 20 min)/Cont (37°C)
Heat shock (20 min)	TPI1	Triosephosphate isomerase 1	3,4,5	3,4	2765.35	2765.36	a	AKVPADTEVVCAPPTAYIDFARQK + glutathione lacking Glu (176.04)	l	0.983148	1.01685	0.996964	0.931085	0.964025	=Heat (42°C for 20 min)/Cont (37°C)
Heat shock (20 min)	TPI1	Triosephosphate isomerase 1	3,4	2,3	2851.46	2851.45	l	AYEPVWAIGTGKTATPQQAQEVHEKL	r	1.15132	0.848684	1.09211	1.16447	1.12829	=Heat (42°C for 20 min)/Cont (37°C)
Heat shock (20 min)	TPI1	Triosephosphate isomerase 1	5	3	2894.43	2894.41	a	AKVPADTEVVCAPPTAYIDFARQK + glutathione (305.08)	l	1.16216	0.837838	1.43243	2.02703	1.72973	=Heat (42°C for 20 min)/Cont (37°C)
Heat shock (20 min)	TPI1	Triosephosphate isomerase 1	2,3	2,3	2914.52	2914.51	l	ASQPDVDGFLVGGASLKPEFVDIINAKQ	*	1.08989	0.910112	1.09551	1.27528	1.18539	=Heat (42°C for 20 min)/Cont (37°C)
Heat shock (20 min)	UBA52	Ubiquitin-60S ribosomal protein L40	2	1	1067.63	1067.63	g	IIEPSLRQL	a	0.457143	1.54286	0.552381	0.838095	0.695238	=Heat (42°C for 20 min)/Cont (37°C)
Heat shock (20 min)	UBAP2L	Ubiquitin-associated protein 2-like	2,3	2	1890.99	1891	y	GPAVFPVAPTSSKQHGVNV	s	0.818898	1.1811	1.08661	1.14961	1.11811	=Heat (42°C for 20 min)/Cont (37°C)
Heat shock (20 min)	VIM	Vimentin	3,4	1	2776.36	2776.36	l	LIKTVETRDGQVINETSQHHDDLE	*	1.06504	0.934959	1.21951	1.38211	1.30081	=Heat (42°C for 20 min)/Cont (37°C)
Heat shock (20 min)	VIM	Vimentin	3,4,5	1	2889.44	2889.45	t	LLIKTVETRDGQVINETSQHHDDLE	*	1.09036	0.909639	1.24096	1.33133	1.28614	=Heat (42°C for 20 min)/Cont (37°C)
Heat shock (20 min)			1	1	386.175					0.627451	1.37255	0.784314	0.823529	0.803922	=Heat (42°C for 20 min)/Cont (37°C)
Heat shock (20 min)			2	1	896.438					1.03093	0.969072	1.03093	1.40206	1.21649	=Heat (42°C for 20 min)/Cont (37°C)
Heat shock (20 min)			2	1	915.525					0.795455	1.20455	1.20455	1.18182	1.19318	=Heat (42°C for 20 min)/Cont (37°C)
Heat shock (20 min)			2	2	939.533					0.923077	1.07692	0.846154	0.923077	0.884615	=Heat (42°C for 20 min)/Cont (37°C)
Heat shock (20 min)			2	2	983.6					1.0274	0.972603	0.986301	1.0274	1.00685	=Heat (42°C for 20 min)/Cont (37°C)
Heat shock (20 min)			2	1	1048.55					1.15873	0.84127	1.19048	1	1.09524	=Heat (42°C for 20 min)/Cont (37°C)
Heat shock (20 min)			2	1	1074.63					1.30709	0.692913	1.2126	1.16535	1.18898	=Heat (42°C for 20 min)/Cont (37°C)
Heat shock (20 min)			2	1	1115.53					0.297872	1.70213	0.12766	<0.2	0.12766	=Heat (42°C for 20 min)/Cont (37°C)
Heat shock (20 min)			2	1	1137.57					1.14545	0.854545	1.18182	1.6	1.39091	=Heat (42°C for 20 min)/Cont (37°C)
Heat shock (20 min)			2	1	1138.63					1.26718	0.732824	1.1145	1.23664	1.17557	=Heat (42°C for 20 min)/Cont (37°C)
Heat shock (20 min)			3	4	1172.55					1.10345	0.896552	<0.2	<0.2	<0.2	=Heat (42°C for 20 min)/Cont (37°C)
Heat shock (20 min)			2	1	1188.59					0.875	1.125	1.29167	1.20833	1.25	=Heat (42°C for 20 min)/Cont (37°C)
Heat shock (20 min)			2	2	1216.61					0.993377	1.00662	0.966887	0.993377	0.980132	=Heat (42°C for 20 min)/Cont (37°C)
Heat shock (20 min)			2	3	1238.58					1.30986	0.690141	1.04225	1.05634	1.0493	=Heat (42°C for 20 min)/Cont (37°C)
Heat shock (20 min)			3	2	1282.7					0.625	1.375	0.5	0.875	0.6875	=Heat (42°C for 20 min)/Cont (37°C)
Heat shock (20 min)			2	2	1294.69					1.14286	0.857143	0.844156	0.883117	0.863636	=Heat (42°C for 20 min)/Cont (37°C)
Heat shock (20 min)			2	1	1297.68					1.25191	0.748092	0.961832	0.717557	0.839695	=Heat (42°C for 20 min)/Cont (37°C)
Heat shock (20 min)			2	1	1298.66					1.09756	0.902439	1.02439	0.731707	0.878049	=Heat (42°C for 20 min)/Cont (37°C)
Heat shock (20 min)			2	3	1304.47					1.28125	0.71875	0.390625	<0.2	0.390625	=Heat (42°C for 20 min)/Cont (37°C)
Heat shock (20 min)			2	1	1306.62					1.44882	0.551181	0.362205	0.551181	0.456693	=Heat (42°C for 20 min)/Cont (37°C)
Heat shock (20 min)			2	2	1308.78					1.38211	0.617886	1.36585	1.52846	1.44715	=Heat (42°C for 20 min)/Cont (37°C)
Heat shock (20 min)			3	2	1308.79					1.44444	0.555556	1.66667	1.44444	1.55556	=Heat (42°C for 20 min)/Cont (37°C)
Heat shock (20 min)			2	1	1329.71					1.18519	0.814815	1.0963	0.681481	0.888889	=Heat (42°C for 20 min)/Cont (37°C)
Heat shock (20 min)			2	1	1382.76					0.928571	1.07143	1.04286	1.02857	1.03571	=Heat (42°C for 20 min)/Cont (37°C)
Heat shock (20 min)			2	1	1393.64					1.19672	0.803279	1.22951	0.770492	1	=Heat (42°C for 20 min)/Cont (37°C)
Heat shock (20 min)			2	2	1393.65					0.803419	1.19658	1.09402	0.905983	1	=Heat (42°C for 20 min)/Cont (37°C)
Heat shock (20 min)			3	1	1395.63					1.30081	0.699187	1.21951	1.21951	1.21951	=Heat (42°C for 20 min)/Cont (37°C)
Heat shock (20 min)			3	2	1397.62					1	1	0.942857	0.657143	0.8	=Heat (42°C for 20 min)/Cont (37°C)
Heat shock (20 min)			2	2	1398.64					1.03704	0.962963	0.888889	0.814815	0.851852	=Heat (42°C for 20 min)/Cont (37°C)
Heat shock (20 min)			2	1	1403.76					0.671533	1.32847	0.80292	1.09489	0.948905	=Heat (42°C for 20 min)/Cont (37°C)
Heat shock (20 min)			2	2	1407.77					0.926471	1.07353	0.852941	1.29412	1.07353	=Heat (42°C for 20 min)/Cont (37°C)
Heat shock (20 min)			2	1	1413.75					1.22388	0.776119	1.04478	0.940299	0.992537	=Heat (42°C for 20 min)/Cont (37°C)
Heat shock (20 min)			3	1	1415.72					0.806452	1.19355	0.83871	0.919355	0.879032	=Heat (42°C for 20 min)/Cont (37°C)
Heat shock (20 min)			2	3	1424.67					1.21333	0.786667	1.2	0.786667	0.993333	=Heat (42°C for 20 min)/Cont (37°C)
Heat shock (20 min)			2	2	1426.6					0.727273	1.27273	1.68182	1.31818	1.5	=Heat (42°C for 20 min)/Cont (37°C)
Heat shock (20 min)			2	1	1433.75					1.104	0.896	1.28	1.072	1.176	=Heat (42°C for 20 min)/Cont (37°C)
Heat shock (20 min)			3	1	1433.78					1.15254	0.847458	1.15254	1.22034	1.18644	=Heat (42°C for 20 min)/Cont (37°C)
Heat shock (20 min)			2	1	1451.81					1.10526	0.894737	1.02632	0.881579	0.953947	=Heat (42°C for 20 min)/Cont (37°C)
Heat shock (20 min)			2	1	1453.78					0.786667	1.21333	0.746667	0.746667	0.746667	=Heat (42°C for 20 min)/Cont (37°C)
Heat shock (20 min)			3	2	1457.75					1.16667	0.833333	1.21667	1.16667	1.19167	=Heat (42°C for 20 min)/Cont (37°C)
Heat shock (20 min)			3	1	1459.72					1.09353	0.906475	1.15108	1.17986	1.16547	=Heat (42°C for 20 min)/Cont (37°C)
Heat shock (20 min)			3	2	1465.8					1.38144	0.618557	0.989691	0.865979	0.927835	=Heat (42°C for 20 min)/Cont (37°C)
Heat shock (20 min)			3	1	1476.73					1.1215	0.878505	1.1028	1.45794	1.28037	=Heat (42°C for 20 min)/Cont (37°C)
Heat shock (20 min)			2	1	1477.7					0.918919	1.08108	1.01351	1.02703	1.02027	=Heat (42°C for 20 min)/Cont (37°C)
Heat shock (20 min)			3	1	1477.71					0.869565	1.13043	1.3913	1.30435	1.34783	=Heat (42°C for 20 min)/Cont (37°C)
Heat shock (20 min)			3	2	1477.76					1.29204	0.707965	0.955752	0.778761	0.867257	=Heat (42°C for 20 min)/Cont (37°C)
Heat shock (20 min)			3	2	1511.88					0.941176	1.05882	0.96732	1.11111	1.03922	=Heat (42°C for 20 min)/Cont (37°C)
Heat shock (20 min)			2	1	1521.79					1.06087	0.93913	1.33913	0.956522	1.14783	=Heat (42°C for 20 min)/Cont (37°C)
Heat shock (20 min)			2	2	1526.66					0.928	1.072	0.928	1.424	1.176	=Heat (42°C for 20 min)/Cont (37°C)
Heat shock (20 min)			3	2	1526.67					0.888889	1.11111	1.11111	1.71111	1.41111	=Heat (42°C for 20 min)/Cont (37°C)
Heat shock (20 min)			3	2	1540.83					1.10714	0.892857	1	0.988095	0.994048	=Heat (42°C for 20 min)/Cont (37°C)
Heat shock (20 min)			3	1	1554.83					1.07692	0.923077	0.384615	1	0.692308	=Heat (42°C for 20 min)/Cont (37°C)
Heat shock (20 min)			3	2	1563.91					1.26718	0.732824	1.12977	0.900763	1.01527	=Heat (42°C for 20 min)/Cont (37°C)
Heat shock (20 min)			2	1	1575.73					1.04636	0.953642	1.01987	1.08609	1.05298	=Heat (42°C for 20 min)/Cont (37°C)
Heat shock (20 min)			3	2	1580.73					1.05455	0.945455	1.23636	1.23636	1.23636	=Heat (42°C for 20 min)/Cont (37°C)
Heat shock (20 min)			2	1	1587.83					0.947368	1.05263	1.03947	0.842105	0.940789	=Heat (42°C for 20 min)/Cont (37°C)
Heat shock (20 min)			3	1	1590.86					1.11111	0.888889	1.04575	1.0719	1.05882	=Heat (42°C for 20 min)/Cont (37°C)
Heat shock (20 min)			2	1	1591.72					1.09202	0.907975	0.883436	0.981595	0.932515	=Heat (42°C for 20 min)/Cont (37°C)
Heat shock (20 min)			2	3	1593.83					0.914286	1.08571	0.914286	0.571429	0.742857	=Heat (42°C for 20 min)/Cont (37°C)
Heat shock (20 min)			3	2	1600.78					0.681159	1.31884	0.695652	1.04348	0.869565	=Heat (42°C for 20 min)/Cont (37°C)
Heat shock (20 min)			2	1	1600.79					1.29688	0.703125	1.32812	1.23438	1.28125	=Heat (42°C for 20 min)/Cont (37°C)
Heat shock (20 min)			2	1	1615.83					1.36283	0.637168	1.00885	0.79646	0.902655	=Heat (42°C for 20 min)/Cont (37°C)
Heat shock (20 min)			2	2	1618.74					0.852941	1.14706	0.647059	1.20588	0.926471	=Heat (42°C for 20 min)/Cont (37°C)
Heat shock (20 min)			2	2	1621.91					1.22642	0.773585	1.24528	1.18868	1.21698	=Heat (42°C for 20 min)/Cont (37°C)
Heat shock (20 min)			2	2	1622.77					1	1	0.943662	1.16901	1.05634	=Heat (42°C for 20 min)/Cont (37°C)
Heat shock (20 min)			3	1	1622.89					1.15385	0.846154	1.07692	1.07692	1.07692	=Heat (42°C for 20 min)/Cont (37°C)
Heat shock (20 min)			2	1	1622.89					1.11111	0.888889	1.2381	1.30159	1.26984	=Heat (42°C for 20 min)/Cont (37°C)
Heat shock (20 min)			2	2	1626.69					0.780488	1.21951	1.43902	1.53659	1.4878	=Heat (42°C for 20 min)/Cont (37°C)
Heat shock (20 min)			3	2	1636.81					1.18919	0.810811	1.05405	0.932432	0.993243	=Heat (42°C for 20 min)/Cont (37°C)
Heat shock (20 min)			3	2	1636.83					1.06667	0.933333	0.853333	0.853333	0.853333	=Heat (42°C for 20 min)/Cont (37°C)
Heat shock (20 min)			2	2	1636.84					1.11429	0.885714	0.614286	1	0.807143	=Heat (42°C for 20 min)/Cont (37°C)
Heat shock (20 min)			2	2	1637.87					0.980392	1.01961	0.888889	1.03268	0.960784	=Heat (42°C for 20 min)/Cont (37°C)
Heat shock (20 min)			3	1	1637.88					1.04412	0.955882	0.955882	1.17647	1.06618	=Heat (42°C for 20 min)/Cont (37°C)
Heat shock (20 min)			2	1	1648.79					1.28261	0.717391	1.30435	1.26087	1.28261	=Heat (42°C for 20 min)/Cont (37°C)
Heat shock (20 min)			2	2	1648.8					0.689655	1.31034	0.524138	0.937931	0.731034	=Heat (42°C for 20 min)/Cont (37°C)
Heat shock (20 min)			2	2	1652.81					1.08876	0.911243	0.970414	0.887574	0.928994	=Heat (42°C for 20 min)/Cont (37°C)
Heat shock (20 min)			3	2	1652.81					1.30612	0.693878	1.14286	0.965986	1.05442	=Heat (42°C for 20 min)/Cont (37°C)
Heat shock (20 min)			2	2	1659.78					1.37681	0.623188	0.637681	0.376812	0.507246	=Heat (42°C for 20 min)/Cont (37°C)
Heat shock (20 min)			2	1	1661.8					1.16129	0.83871	0.941935	0.916129	0.929032	=Heat (42°C for 20 min)/Cont (37°C)
Heat shock (20 min)			2	2	1667.91					0.523077	1.47692	0.461538	1.15385	0.807692	=Heat (42°C for 20 min)/Cont (37°C)
Heat shock (20 min)			2	1	1667.91					1.2807	0.719298	1.40351	1.64912	1.52632	=Heat (42°C for 20 min)/Cont (37°C)
Heat shock (20 min)			3	3	1668.9					0.569231	1.43077	0.584615	0.846154	0.715385	=Heat (42°C for 20 min)/Cont (37°C)
Heat shock (20 min)			3	2	1668.9					1.09091	0.909091	0.969697	1.09091	1.0303	=Heat (42°C for 20 min)/Cont (37°C)
Heat shock (20 min)			3	1	1670.85					1.11111	0.888889	1.2	1.46667	1.33333	=Heat (42°C for 20 min)/Cont (37°C)
Heat shock (20 min)			3	1	1670.91					0.952381	1.04762	0.968254	1.03175	1	=Heat (42°C for 20 min)/Cont (37°C)
Heat shock (20 min)			3	1	1673.83					0.916667	1.08333	0.847222	0.763889	0.805556	=Heat (42°C for 20 min)/Cont (37°C)
Heat shock (20 min)			3	3	1673.92					1.46	0.54	1.04	0.98	1.01	=Heat (42°C for 20 min)/Cont (37°C)
Heat shock (20 min)			2	1	1679.81					1.0229	0.977099	1.0687	1.08397	1.07634	=Heat (42°C for 20 min)/Cont (37°C)
Heat shock (20 min)			3	3	1682.82					1.1039	0.896104	1.02597	1.01299	1.01948	=Heat (42°C for 20 min)/Cont (37°C)
Heat shock (20 min)			2	1	1684.92					1.04348	0.956522	1.21739	1.31884	1.26812	=Heat (42°C for 20 min)/Cont (37°C)
Heat shock (20 min)			2	2	1686.89					0.787097	1.2129	0.83871	1.05806	0.948387	=Heat (42°C for 20 min)/Cont (37°C)
Heat shock (20 min)			2	1	1692.82					1.49606	0.503937	1.27559	1.19685	1.23622	=Heat (42°C for 20 min)/Cont (37°C)
Heat shock (20 min)			3	2	1692.82					0.754717	1.24528	0.830189	2.5283	1.67925	=Heat (42°C for 20 min)/Cont (37°C)
Heat shock (20 min)			2	2	1692.83					0.686131	1.31387	0.80292	1.24088	1.0219	=Heat (42°C for 20 min)/Cont (37°C)
Heat shock (20 min)			3	1	1692.83					1.55357	0.446429	1.17857	0.946429	1.0625	=Heat (42°C for 20 min)/Cont (37°C)
Heat shock (20 min)			2	1	1696.81					1.17117	0.828829	1.27928	1.56757	1.42342	=Heat (42°C for 20 min)/Cont (37°C)
Heat shock (20 min)			3	3	1698.81					1.10345	0.896552	0.896552	0.855172	0.875862	=Heat (42°C for 20 min)/Cont (37°C)
Heat shock (20 min)			3	1	1698.86					1.14483	0.855172	1.31034	1.17241	1.24138	=Heat (42°C for 20 min)/Cont (37°C)
Heat shock (20 min)			3	2	1700.91					1.27536	0.724638	1.34783	0.84058	1.0942	=Heat (42°C for 20 min)/Cont (37°C)
Heat shock (20 min)			3	5	1700.99					1.42169	0.578313	1.08434	2.09639	1.59036	=Heat (42°C for 20 min)/Cont (37°C)
Heat shock (20 min)			4	5	1701					1.53846	0.461538	1.07692	2.46154	1.76923	=Heat (42°C for 20 min)/Cont (37°C)
Heat shock (20 min)			3	2	1709.78					1.12644	0.873563	1.49425	2.16092	1.82759	=Heat (42°C for 20 min)/Cont (37°C)
Heat shock (20 min)			2	1	1719.79					0.990476	1.00952	1.02857	0.609524	0.819048	=Heat (42°C for 20 min)/Cont (37°C)
Heat shock (20 min)			3	1	1727.99					1.11656	0.883436	1.06748	1.0184	1.04294	=Heat (42°C for 20 min)/Cont (37°C)
Heat shock (20 min)			2	1	1728.81					1.08075	0.919255	1.00621	1.18012	1.09317	=Heat (42°C for 20 min)/Cont (37°C)
Heat shock (20 min)			3	1	1734.85					1.16564	0.834356	1.12883	1.06748	1.09816	=Heat (42°C for 20 min)/Cont (37°C)
Heat shock (20 min)			4	3	1740.01					1.36667	0.633333	1.16667	1	1.08333	=Heat (42°C for 20 min)/Cont (37°C)
Heat shock (20 min)			2	1	1740.82					1.25758	0.742424	1.21212	1.42424	1.31818	=Heat (42°C for 20 min)/Cont (37°C)
Heat shock (20 min)			2	1	1741.95					0.970588	1.02941	1.13235	1.04412	1.08824	=Heat (42°C for 20 min)/Cont (37°C)
Heat shock (20 min)			3	1	1746.75					1.09091	0.909091	1.36364	3.63636	2.5	=Heat (42°C for 20 min)/Cont (37°C)
Heat shock (20 min)			2	1	1747.75					1.37097	0.629032	1	0.806452	0.903226	=Heat (42°C for 20 min)/Cont (37°C)
Heat shock (20 min)			2	1	1747.92					1.13772	0.862275	0.802395	0.407186	0.60479	=Heat (42°C for 20 min)/Cont (37°C)
Heat shock (20 min)			2	1	1756.88					0.826446	1.17355	1.40496	1.28926	1.34711	=Heat (42°C for 20 min)/Cont (37°C)
Heat shock (20 min)			2	1	1756.89					0.781457	1.21854	0.715232	0.781457	0.748344	=Heat (42°C for 20 min)/Cont (37°C)
Heat shock (20 min)			2	1	1758.92					0.993464	1.00654	1.1634	1.24183	1.20261	=Heat (42°C for 20 min)/Cont (37°C)
Heat shock (20 min)			3	2	1759.89					1.13699	0.863014	1.12329	1.12329	1.12329	=Heat (42°C for 20 min)/Cont (37°C)
Heat shock (20 min)			3	1	1759.89					0.833333	1.16667	0.847222	0.944444	0.895833	=Heat (42°C for 20 min)/Cont (37°C)
Heat shock (20 min)			3	1	1761.77					0.915033	1.08497	1.11111	1.2549	1.18301	=Heat (42°C for 20 min)/Cont (37°C)
Heat shock (20 min)			2	2	1761.87					0.576	1.424	0.528	0.992	0.76	=Heat (42°C for 20 min)/Cont (37°C)
Heat shock (20 min)			2	1	1761.88					1.3617	0.638298	1.1773	1.16312	1.17021	=Heat (42°C for 20 min)/Cont (37°C)
Heat shock (20 min)			2	1	1761.9					1.12162	0.878378	1.2027	1.04054	1.12162	=Heat (42°C for 20 min)/Cont (37°C)
Heat shock (20 min)			3	2	1762.87					1.15888	0.841121	1.1028	0.785047	0.943925	=Heat (42°C for 20 min)/Cont (37°C)
Heat shock (20 min)			3	1	1762.9					1.34146	0.658537	0.756098	0.390244	0.573171	=Heat (42°C for 20 min)/Cont (37°C)
Heat shock (20 min)			2	1	1765.96					1.03226	0.967742	1.17419	1.03226	1.10323	=Heat (42°C for 20 min)/Cont (37°C)
Heat shock (20 min)			3	1	1765.96					1.07692	0.923077	1.23077	1.15385	1.19231	=Heat (42°C for 20 min)/Cont (37°C)
Heat shock (20 min)			3	1	1770.81					0.9375	1.0625	1.0625	1.04688	1.05469	=Heat (42°C for 20 min)/Cont (37°C)
Heat shock (20 min)			3	3	1772.99					1.28713	0.712871	1.62376	1.16832	1.39604	=Heat (42°C for 20 min)/Cont (37°C)
Heat shock (20 min)			3	1	1777.75					0.887417	1.11258	1.00662	1.01987	1.01325	=Heat (42°C for 20 min)/Cont (37°C)
Heat shock (20 min)			3	1	1779.91					1.02381	0.97619	1.07143	0.892857	0.982143	=Heat (42°C for 20 min)/Cont (37°C)
Heat shock (20 min)			2	1	1779.91					1.10345	0.896552	1.15862	1.04828	1.10345	=Heat (42°C for 20 min)/Cont (37°C)
Heat shock (20 min)			2	1	1780.89					0.919708	1.08029	1.09489	1.10949	1.10219	=Heat (42°C for 20 min)/Cont (37°C)
Heat shock (20 min)			2	1	1781.88					0.897059	1.10294	0.941176	1.05882	1	=Heat (42°C for 20 min)/Cont (37°C)
Heat shock (20 min)			3	2	1781.99					1.27536	0.724638	1.18841	1.15942	1.17391	=Heat (42°C for 20 min)/Cont (37°C)
Heat shock (20 min)			3	1	1784.87					0.824324	1.17568	1.04054	1.06757	1.05405	=Heat (42°C for 20 min)/Cont (37°C)
Heat shock (20 min)			3	2	1785.91					0.884615	1.11538	0.794872	1.08974	0.942308	=Heat (42°C for 20 min)/Cont (37°C)
Heat shock (20 min)			3	1	1786.84					1.38053	0.619469	0.495575	0.849558	0.672566	=Heat (42°C for 20 min)/Cont (37°C)
Heat shock (20 min)			2	1	1796.89					1.07895	0.921053	1.02632	1.07895	1.05263	=Heat (42°C for 20 min)/Cont (37°C)
Heat shock (20 min)			3	1	1797.91					0.966887	1.03311	1.17881	0.966887	1.07285	=Heat (42°C for 20 min)/Cont (37°C)
Heat shock (20 min)			2	1	1797.92					1.12583	0.874172	1.01987	0.874172	0.94702	=Heat (42°C for 20 min)/Cont (37°C)
Heat shock (20 min)			2	1	1803.88					0.878505	1.1215	1.43925	1.38318	1.41121	=Heat (42°C for 20 min)/Cont (37°C)
Heat shock (20 min)			3	1	1808.85					1	1	0.769231	0.738462	0.753846	=Heat (42°C for 20 min)/Cont (37°C)
Heat shock (20 min)			3	1	1811.94					1.16071	0.839286	1.23214	1.46429	1.34821	=Heat (42°C for 20 min)/Cont (37°C)
Heat shock (20 min)			3	1	1813.91					1.08844	0.911565	0.870748	0.884354	0.877551	=Heat (42°C for 20 min)/Cont (37°C)
Heat shock (20 min)			2	1	1813.91					1.08537	0.914634	0.987805	0.939024	0.963415	=Heat (42°C for 20 min)/Cont (37°C)
Heat shock (20 min)			3	3	1815.81					1	1	1.01852	0.944444	0.981481	=Heat (42°C for 20 min)/Cont (37°C)
Heat shock (20 min)			2	1	1817.75					1.19444	0.805556	1.11111	0.888889	1	=Heat (42°C for 20 min)/Cont (37°C)
Heat shock (20 min)			2	1	1821.87					1.26761	0.732394	0.901408	0.816901	0.859155	=Heat (42°C for 20 min)/Cont (37°C)
Heat shock (20 min)			2	1	1823.04					1.02655	0.973451	1.15044	1.23894	1.19469	=Heat (42°C for 20 min)/Cont (37°C)
Heat shock (20 min)			3	2	1828.81					0.840764	1.15924	1.03185	0.509554	0.770701	=Heat (42°C for 20 min)/Cont (37°C)
Heat shock (20 min)			3	2	1828.81					0.921212	1.07879	0.933333	0.424242	0.678788	=Heat (42°C for 20 min)/Cont (37°C)
Heat shock (20 min)			3	2	1831.89					0.637168	1.36283	0.584071	0.690265	0.637168	=Heat (42°C for 20 min)/Cont (37°C)
Heat shock (20 min)			2	1	1841.86					1.10769	0.892308	1.01538	0.676923	0.846154	=Heat (42°C for 20 min)/Cont (37°C)
Heat shock (20 min)			3	2	1843.82					0.826667	1.17333	0.8	0.386667	0.593333	=Heat (42°C for 20 min)/Cont (37°C)
Heat shock (20 min)			3	2	1843.88					0.786207	1.21379	0.882759	1.02069	0.951724	=Heat (42°C for 20 min)/Cont (37°C)
Heat shock (20 min)			3	1	1847.94					1	1	1.04167	1.09722	1.06944	=Heat (42°C for 20 min)/Cont (37°C)
Heat shock (20 min)			3	2	1850.87					0.84472	1.15528	0.981366	0.670807	0.826087	=Heat (42°C for 20 min)/Cont (37°C)
Heat shock (20 min)			2	2	1852.92					0.59375	1.40625	0.578125	0.953125	0.765625	=Heat (42°C for 20 min)/Cont (37°C)
Heat shock (20 min)			2	1	1852.92					1.33333	0.666667	1.33333	1.26241	1.29787	=Heat (42°C for 20 min)/Cont (37°C)
Heat shock (20 min)			2	1	1861.91					1.04396	0.956044	0.945055	0.615385	0.78022	=Heat (42°C for 20 min)/Cont (37°C)
Heat shock (20 min)			3	1	1873.9					1.07483	0.92517	1.02041	0.884354	0.952381	=Heat (42°C for 20 min)/Cont (37°C)
Heat shock (20 min)			2	1	1873.92					0.958084	1.04192	1.04192	1.1497	1.09581	=Heat (42°C for 20 min)/Cont (37°C)
Heat shock (20 min)			2	1	1885.97					0.957265	1.04274	1.16239	1.23077	1.19658	=Heat (42°C for 20 min)/Cont (37°C)
Heat shock (20 min)			2	2	1886.9					0.744828	1.25517	0.841379	1.08966	0.965517	=Heat (42°C for 20 min)/Cont (37°C)
Heat shock (20 min)			2	1	1887.78					0.942529	1.05747	1.02299	0.965517	0.994253	=Heat (42°C for 20 min)/Cont (37°C)
Heat shock (20 min)			2	2	1888.77					0.471545	1.52846	0.780488	0.585366	0.682927	=Heat (42°C for 20 min)/Cont (37°C)
Heat shock (20 min)			2	1	1888.78					1.06433	0.935673	1.00585	0.935673	0.97076	=Heat (42°C for 20 min)/Cont (37°C)
Heat shock (20 min)			2	1	1888.78					1.07263	0.927374	1.01676	0.860335	0.938547	=Heat (42°C for 20 min)/Cont (37°C)
Heat shock (20 min)			3	2	1888.94					1.34752	0.652482	1.04965	0.737589	0.893617	=Heat (42°C for 20 min)/Cont (37°C)
Heat shock (20 min)			2	1	1888.98					0.837607	1.16239	1.02564	1.36752	1.19658	=Heat (42°C for 20 min)/Cont (37°C)
Heat shock (20 min)			2	1	1889.92					0.851351	1.14865	1.01351	1.22973	1.12162	=Heat (42°C for 20 min)/Cont (37°C)
Heat shock (20 min)			2	1	1890.03					1.42424	0.575758	1.28788	1.07576	1.18182	=Heat (42°C for 20 min)/Cont (37°C)
Heat shock (20 min)			2	2	1890.03					0.956522	1.04348	0.782609	0.981366	0.881988	=Heat (42°C for 20 min)/Cont (37°C)
Heat shock (20 min)			4	3	1893.1					1.42857	0.571429	1.04762	1.04762	1.04762	=Heat (42°C for 20 min)/Cont (37°C)
Heat shock (20 min)			2	1	1895.9					1.1134	0.886598	1.91753	1.56701	1.74227	=Heat (42°C for 20 min)/Cont (37°C)
Heat shock (20 min)			3	1	1899.02					1.19178	0.808219	1.24658	1.12329	1.18493	=Heat (42°C for 20 min)/Cont (37°C)
Heat shock (20 min)			3	2	1907.96					1.04828	0.951724	1.11724	1.08966	1.10345	=Heat (42°C for 20 min)/Cont (37°C)
Heat shock (20 min)			3	1	1911.97					1.02273	0.977273	1.02273	1.86364	1.44318	=Heat (42°C for 20 min)/Cont (37°C)
Heat shock (20 min)			3	2	1912.02					0.976471	1.02353	0.8	0.964706	0.882353	=Heat (42°C for 20 min)/Cont (37°C)
Heat shock (20 min)			4	1	1925.87					1.26984	0.730159	1.11111	0.825397	0.968254	=Heat (42°C for 20 min)/Cont (37°C)
Heat shock (20 min)			3	1	1928.01					1.01408	0.985915	1.11268	1.11268	1.11268	=Heat (42°C for 20 min)/Cont (37°C)
Heat shock (20 min)			3	2	1930.03					1.13158	0.868421	1.09211	1.02632	1.05921	=Heat (42°C for 20 min)/Cont (37°C)
Heat shock (20 min)			2	1	1936.92					0.878788	1.12121	1.09091	1.27273	1.18182	=Heat (42°C for 20 min)/Cont (37°C)
Heat shock (20 min)			2	2	1937.06					0.993711	1.00629	0.90566	1.08176	0.993711	=Heat (42°C for 20 min)/Cont (37°C)
Heat shock (20 min)			3	1	1940.99					1	1	1.02941	1.10294	1.06618	=Heat (42°C for 20 min)/Cont (37°C)
Heat shock (20 min)			4	1	1943.99					1.08333	0.916667	1.38333	1.45	1.41667	=Heat (42°C for 20 min)/Cont (37°C)
Heat shock (20 min)			2	1	1947.93					1.09934	0.900662	0.913907	0.807947	0.860927	=Heat (42°C for 20 min)/Cont (37°C)
Heat shock (20 min)			3	1	1947.95					1.21569	0.784314	1.09804	1.1634	1.13072	=Heat (42°C for 20 min)/Cont (37°C)
Heat shock (20 min)			3	1	1954.92					1.02703	0.972973	1.71171	1.2973	1.5045	=Heat (42°C for 20 min)/Cont (37°C)
Heat shock (20 min)			3	1	1956.03					1.13907	0.860927	1.15232	1.07285	1.11258	=Heat (42°C for 20 min)/Cont (37°C)
Heat shock (20 min)			3	3	1956.85					0.666667	1.33333	0.622222	0.903704	0.762963	=Heat (42°C for 20 min)/Cont (37°C)
Heat shock (20 min)			3	2	1956.86					1.24031	0.75969	1.14729	0.914729	1.03101	=Heat (42°C for 20 min)/Cont (37°C)
Heat shock (20 min)			3	2	1956.87					0.756757	1.24324	1.10811	0.72973	0.918919	=Heat (42°C for 20 min)/Cont (37°C)
Heat shock (20 min)			3	1	1956.87					1.09317	0.906832	0.919255	0.583851	0.751553	=Heat (42°C for 20 min)/Cont (37°C)
Heat shock (20 min)			3	1	1957.86					1.06145	0.938547	1.02793	0.659218	0.843575	=Heat (42°C for 20 min)/Cont (37°C)
Heat shock (20 min)			3	2	1957.87					0.814815	1.18519	1.23457	0.938272	1.08642	=Heat (42°C for 20 min)/Cont (37°C)
Heat shock (20 min)			3	2	1957.87					0.857143	1.14286	1.0068	0.829932	0.918367	=Heat (42°C for 20 min)/Cont (37°C)
Heat shock (20 min)			4	1	1959.12					1.01515	0.984848	0.848485	0.909091	0.878788	=Heat (42°C for 20 min)/Cont (37°C)
Heat shock (20 min)			3	3	1959.96					0.671329	1.32867	0.727273	0.755245	0.741259	=Heat (42°C for 20 min)/Cont (37°C)
Heat shock (20 min)			4	2	1959.98					1.42857	0.571429	1.38776	1.12245	1.2551	=Heat (42°C for 20 min)/Cont (37°C)
Heat shock (20 min)			4	3	1959.98					0.622951	1.37705	0.57377	0.819672	0.696721	=Heat (42°C for 20 min)/Cont (37°C)
Heat shock (20 min)			3	1	1967					1.34021	0.659794	0.474227	0.206186	0.340206	=Heat (42°C for 20 min)/Cont (37°C)
Heat shock (20 min)			2	2	1968.93					1.34815	0.651852	1.05185	0.962963	1.00741	=Heat (42°C for 20 min)/Cont (37°C)
Heat shock (20 min)			3	3	1968.94					0.477064	1.52294	0.550459	1.00917	0.779817	=Heat (42°C for 20 min)/Cont (37°C)
Heat shock (20 min)			3	1	1969.07					0.965517	1.03448	1.07586	1.31034	1.1931	=Heat (42°C for 20 min)/Cont (37°C)
Heat shock (20 min)			3	1	1970.98					1.04348	0.956522	1.17391	1.5	1.33696	=Heat (42°C for 20 min)/Cont (37°C)
Heat shock (20 min)			3	2	1972.02					1.05882	0.941176	0.941176	0.779412	0.860294	=Heat (42°C for 20 min)/Cont (37°C)
Heat shock (20 min)			3	2	1972.87					0.766234	1.23377	1.06494	0.727273	0.896104	=Heat (42°C for 20 min)/Cont (37°C)
Heat shock (20 min)			3	2	1972.94					0.793651	1.20635	1.06349	0.952381	1.00794	=Heat (42°C for 20 min)/Cont (37°C)
Heat shock (20 min)			3	2	1973.04					0.991597	1.0084	0.991597	1.56303	1.27731	=Heat (42°C for 20 min)/Cont (37°C)
Heat shock (20 min)			2	2	1973.04					1.21053	0.789474	0.947368	1.54386	1.24561	=Heat (42°C for 20 min)/Cont (37°C)
Heat shock (20 min)			3	1	1973.85					1.09722	0.902778	1.09722	0.638889	0.868056	=Heat (42°C for 20 min)/Cont (37°C)
Heat shock (20 min)			3	2	1973.86					0.910256	1.08974	1.15385	0.897436	1.02564	=Heat (42°C for 20 min)/Cont (37°C)
Heat shock (20 min)			3	1	1973.87					1.08725	0.912752	1.14094	0.832215	0.986577	=Heat (42°C for 20 min)/Cont (37°C)
Heat shock (20 min)			2	2	1977.02					1.07955	0.920455	0.818182	0.931818	0.875	=Heat (42°C for 20 min)/Cont (37°C)
Heat shock (20 min)			3	2	1979.91					0.722222	1.27778	1.31481	1.25926	1.28704	=Heat (42°C for 20 min)/Cont (37°C)
Heat shock (20 min)			3	1	1987.08					1.05195	0.948052	1.18182	1.16883	1.17532	=Heat (42°C for 20 min)/Cont (37°C)
Heat shock (20 min)			2	1	1987.98					1.04762	0.952381	1.08844	1.21088	1.14966	=Heat (42°C for 20 min)/Cont (37°C)
Heat shock (20 min)			2	1	1989.94					0.992593	1.00741	1.18519	1.00741	1.0963	=Heat (42°C for 20 min)/Cont (37°C)
Heat shock (20 min)			2	1	1989.94					1.0073	0.992701	1.16788	1.0073	1.08759	=Heat (42°C for 20 min)/Cont (37°C)
Heat shock (20 min)			3	2	1998.12					1.18519	0.814815	1.27407	1.15556	1.21481	=Heat (42°C for 20 min)/Cont (37°C)
Heat shock (20 min)			4	1	1999.95					0.770492	1.22951	1.16393	0.95082	1.05738	=Heat (42°C for 20 min)/Cont (37°C)
Heat shock (20 min)			3	2	2003.05					1.27152	0.728477	1.08609	0.807947	0.94702	=Heat (42°C for 20 min)/Cont (37°C)
Heat shock (20 min)			3	1	2010					0.931298	1.0687	1.43511	0.778626	1.10687	=Heat (42°C for 20 min)/Cont (37°C)
Heat shock (20 min)			3	1	2011.03					1.0274	0.972603	1.20548	1.30137	1.25342	=Heat (42°C for 20 min)/Cont (37°C)
Heat shock (20 min)			2	1	2011.03					1.10667	0.893333	1.17333	1.17333	1.17333	=Heat (42°C for 20 min)/Cont (37°C)
Heat shock (20 min)			4	1	2011.03					1.11111	0.888889	<0.2	1.18519	1.18519	=Heat (42°C for 20 min)/Cont (37°C)
Heat shock (20 min)			3	1	2016					1.10791	0.892086	1.13669	1.2518	1.19424	=Heat (42°C for 20 min)/Cont (37°C)
Heat shock (20 min)			2	1	2016.82					0.807453	1.19255	0.993789	0.89441	0.944099	=Heat (42°C for 20 min)/Cont (37°C)
Heat shock (20 min)			2	1	2017.84					0.901408	1.09859	1.15493	1.23944	1.19718	=Heat (42°C for 20 min)/Cont (37°C)
Heat shock (20 min)			4	1	2020.99					1.05882	0.941176	1.41176	1.81176	1.61176	=Heat (42°C for 20 min)/Cont (37°C)
Heat shock (20 min)			3	1	2028.11					1.06475	0.935252	1.20863	1.10791	1.15827	=Heat (42°C for 20 min)/Cont (37°C)
Heat shock (20 min)			3	1	2030.06					1.17881	0.821192	1.2053	1.24503	1.22517	=Heat (42°C for 20 min)/Cont (37°C)
Heat shock (20 min)			2	1	2030.07					1.18519	0.814815	1.2	0.933333	1.06667	=Heat (42°C for 20 min)/Cont (37°C)
Heat shock (20 min)			3	1	2034.02					1.08621	0.913793	1.5	1.13793	1.31897	=Heat (42°C for 20 min)/Cont (37°C)
Heat shock (20 min)			4	1	2045.13					0.980392	1.01961	0.980392	1.45098	1.21569	=Heat (42°C for 20 min)/Cont (37°C)
Heat shock (20 min)			3	1	2052.94					0.666667	1.33333	0.926829	1.47967	1.20325	=Heat (42°C for 20 min)/Cont (37°C)
Heat shock (20 min)			2	2	2058.08					0.943396	1.0566	0.930818	0.943396	0.937107	=Heat (42°C for 20 min)/Cont (37°C)
Heat shock (20 min)			3	1	2060.02					0.934307	1.06569	1.08029	1.08029	1.08029	=Heat (42°C for 20 min)/Cont (37°C)
Heat shock (20 min)			2	1	2062.06					1.11565	0.884354	1.06122	1.15646	1.10884	=Heat (42°C for 20 min)/Cont (37°C)
Heat shock (20 min)			4	3	2064.03					1.21739	0.782609	1.13043	1.09565	1.11304	=Heat (42°C for 20 min)/Cont (37°C)
Heat shock (20 min)			4	3	2073.05					0.536585	1.46341	0.682927	0.910569	0.796748	=Heat (42°C for 20 min)/Cont (37°C)
Heat shock (20 min)			3	2	2073.09					1.04545	0.954545	1.01515	1.31818	1.16667	=Heat (42°C for 20 min)/Cont (37°C)
Heat shock (20 min)			3	3	2073.09					0.875912	1.12409	0.861314	1.35766	1.10949	=Heat (42°C for 20 min)/Cont (37°C)
Heat shock (20 min)			3	2	2077.11					0.903226	1.09677	1.29032	1.11828	1.2043	=Heat (42°C for 20 min)/Cont (37°C)
Heat shock (20 min)			3	2	2085.92					1.34694	0.653061	1.59184	1.32653	1.45918	=Heat (42°C for 20 min)/Cont (37°C)
Heat shock (20 min)			3	1	2090.15					0.825806	1.17419	1.03226	1.08387	1.05806	=Heat (42°C for 20 min)/Cont (37°C)
Heat shock (20 min)			4	3	2091.08					0.592593	1.40741	0.548148	1.00741	0.777778	=Heat (42°C for 20 min)/Cont (37°C)
Heat shock (20 min)			3	1	2092.04					0.9	1.1	1.2	1.36	1.28	=Heat (42°C for 20 min)/Cont (37°C)
Heat shock (20 min)			2	1	2096.13					0.971014	1.02899	1.31884	1.21739	1.26812	=Heat (42°C for 20 min)/Cont (37°C)
Heat shock (20 min)			3	1	2097.01					0.965517	1.03448	1.06207	1.06207	1.06207	=Heat (42°C for 20 min)/Cont (37°C)
Heat shock (20 min)			3	1	2100.9					0.839286	1.16071	1.26786	1.69643	1.48214	=Heat (42°C for 20 min)/Cont (37°C)
Heat shock (20 min)			4	2	2104.09					1.03448	0.965517	1.17241	2.48276	1.82759	=Heat (42°C for 20 min)/Cont (37°C)
Heat shock (20 min)			2	1	2110.13					0.929577	1.07042	1.07042	1.14085	1.10563	=Heat (42°C for 20 min)/Cont (37°C)
Heat shock (20 min)			4	4	2113.13					1.34921	0.650794	0.68254	0.619048	0.650794	=Heat (42°C for 20 min)/Cont (37°C)
Heat shock (20 min)			5	3	2116.19					1.33333	0.666667	1.6	1.6	1.6	=Heat (42°C for 20 min)/Cont (37°C)
Heat shock (20 min)			3	3	2116.19					1.27731	0.722689	0.957983	1.15966	1.05882	=Heat (42°C for 20 min)/Cont (37°C)
Heat shock (20 min)			3	1	2121.98					0.900585	1.09942	0.947368	0.818713	0.883041	=Heat (42°C for 20 min)/Cont (37°C)
Heat shock (20 min)			3	1	2127.17					0.987013	1.01299	1.03896	1.22078	1.12987	=Heat (42°C for 20 min)/Cont (37°C)
Heat shock (20 min)			3	1	2129.08					1.02564	0.974359	1.14103	1.15385	1.14744	=Heat (42°C for 20 min)/Cont (37°C)
Heat shock (20 min)			4	1	2133.08					1.21622	0.783784	0.702703	0.527027	0.614865	=Heat (42°C for 20 min)/Cont (37°C)
Heat shock (20 min)			3	3	2141.16					1.1134	0.886598	1.07216	1.15464	1.1134	=Heat (42°C for 20 min)/Cont (37°C)
Heat shock (20 min)			4	2	2144.09					1.42342	0.576577	1.31532	1.08108	1.1982	=Heat (42°C for 20 min)/Cont (37°C)
Heat shock (20 min)			4	3	2144.1					0.717557	1.28244	0.610687	0.916031	0.763359	=Heat (42°C for 20 min)/Cont (37°C)
Heat shock (20 min)			4	1	2144.19					1.01449	0.985507	1.23188	1.27536	1.25362	=Heat (42°C for 20 min)/Cont (37°C)
Heat shock (20 min)			4	2	2149.15					1.04918	0.95082	1.04918	1.03279	1.04098	=Heat (42°C for 20 min)/Cont (37°C)
Heat shock (20 min)			3	2	2164.08					0.99115	1.00885	1.13274	0.707965	0.920354	=Heat (42°C for 20 min)/Cont (37°C)
Heat shock (20 min)			4	2	2164.09					0.923077	1.07692	1.26154	0.615385	0.938462	=Heat (42°C for 20 min)/Cont (37°C)
Heat shock (20 min)			4	1	2164.09					0.96	1.04	1.2	0.88	1.04	=Heat (42°C for 20 min)/Cont (37°C)
Heat shock (20 min)			3	2	2167.17					1.29293	0.707071	1.35354	1.11111	1.23232	=Heat (42°C for 20 min)/Cont (37°C)
Heat shock (20 min)			4	2	2169.22					1.10526	0.894737	1.10526	0.828947	0.967105	=Heat (42°C for 20 min)/Cont (37°C)
Heat shock (20 min)			3	1	2171.17					0.644628	1.35537	0.942149	1.17355	1.05785	=Heat (42°C for 20 min)/Cont (37°C)
Heat shock (20 min)			4	2	2173.09					1.01124	0.988764	1.02247	0.988764	1.00562	=Heat (42°C for 20 min)/Cont (37°C)
Heat shock (20 min)			2	1	2178.98					0.943182	1.05682	1.02273	0.761364	0.892045	=Heat (42°C for 20 min)/Cont (37°C)
Heat shock (20 min)			3	1	2178.99					0.86747	1.13253	1.0241	0.746988	0.885542	=Heat (42°C for 20 min)/Cont (37°C)
Heat shock (20 min)			3	1	2181.03					1.07407	0.925926	0.814815	0.790123	0.802469	=Heat (42°C for 20 min)/Cont (37°C)
Heat shock (20 min)			3	1	2181.05					0.725806	1.27419	1.04839	1.14516	1.09677	=Heat (42°C for 20 min)/Cont (37°C)
Heat shock (20 min)			3	1	2182.13					1.17105	0.828947	1.13158	1.18421	1.15789	=Heat (42°C for 20 min)/Cont (37°C)
Heat shock (20 min)			4	2	2183.09					1.17188	0.828125	1.0625	1.17188	1.11719	=Heat (42°C for 20 min)/Cont (37°C)
Heat shock (20 min)			2	2	2183.09					1.07383	0.926174	1.11409	1.12752	1.12081	=Heat (42°C for 20 min)/Cont (37°C)
Heat shock (20 min)			3	2	2183.09					1.05714	0.942857	1.02857	1.18571	1.10714	=Heat (42°C for 20 min)/Cont (37°C)
Heat shock (20 min)			3	3	2186.17					1.30508	0.694915	1	0.881356	0.940678	=Heat (42°C for 20 min)/Cont (37°C)
Heat shock (20 min)			4	3	2192.06					1.06667	0.933333	0.866667	1.04	0.953333	=Heat (42°C for 20 min)/Cont (37°C)
Heat shock (20 min)			3	3	2192.07					1.025	0.975	1	1.0625	1.03125	=Heat (42°C for 20 min)/Cont (37°C)
Heat shock (20 min)			2	3	2192.08					1.10692	0.893082	1.10692	0.943396	1.02516	=Heat (42°C for 20 min)/Cont (37°C)
Heat shock (20 min)			3	3	2193.05					1.16071	0.839286	1.03571	1.32143	1.17857	=Heat (42°C for 20 min)/Cont (37°C)
Heat shock (20 min)			4	3	2193.08					1.1453	0.854701	1.23077	1.4188	1.32479	=Heat (42°C for 20 min)/Cont (37°C)
Heat shock (20 min)			3	1	2197.04					0.75	1.25	1.11111	1.38889	1.25	=Heat (42°C for 20 min)/Cont (37°C)
Heat shock (20 min)			2	1	2199.15					1.02098	0.979021	0.867133	1.18881	1.02797	=Heat (42°C for 20 min)/Cont (37°C)
Heat shock (20 min)			2	2	2201.97					0.914286	1.08571	1.18571	0.642857	0.914286	=Heat (42°C for 20 min)/Cont (37°C)
Heat shock (20 min)			3	2	2201.97					0.925	1.075	1.0375	0.7	0.86875	=Heat (42°C for 20 min)/Cont (37°C)
Heat shock (20 min)			4	2	2203					1.47917	0.520833	1.10417	0.729167	0.916667	=Heat (42°C for 20 min)/Cont (37°C)
Heat shock (20 min)			3	2	2213.09					0.810345	1.18966	0.896552	1.41379	1.15517	=Heat (42°C for 20 min)/Cont (37°C)
Heat shock (20 min)			4	2	2214.11					0.949495	1.05051	0.868687	0.888889	0.878788	=Heat (42°C for 20 min)/Cont (37°C)
Heat shock (20 min)			4	2	2214.11					0.958333	1.04167	0.895833	0.916667	0.90625	=Heat (42°C for 20 min)/Cont (37°C)
Heat shock (20 min)			3	2	2217.95					0.95122	1.04878	0.987805	0.719512	0.853659	=Heat (42°C for 20 min)/Cont (37°C)
Heat shock (20 min)			3	2	2217.95					0.97619	1.02381	1.14286	0.690476	0.916667	=Heat (42°C for 20 min)/Cont (37°C)
Heat shock (20 min)			2	2	2217.96					0.910448	1.08955	1	0.641791	0.820896	=Heat (42°C for 20 min)/Cont (37°C)
Heat shock (20 min)			5	3	2218.01					0.916667	1.08333	1.21667	0.916667	1.06667	=Heat (42°C for 20 min)/Cont (37°C)
Heat shock (20 min)			4	3	2218.01					0.909091	1.09091	1.09091	0.818182	0.954545	=Heat (42°C for 20 min)/Cont (37°C)
Heat shock (20 min)			3	3	2218.03					0.948718	1.05128	1.05128	0.641026	0.846154	=Heat (42°C for 20 min)/Cont (37°C)
Heat shock (20 min)			4	2	2222.1					0.941176	1.05882	1.50588	1.08235	1.29412	=Heat (42°C for 20 min)/Cont (37°C)
Heat shock (20 min)			4	3	2226.2					1.16	0.84	1.2	1.52	1.36	=Heat (42°C for 20 min)/Cont (37°C)
Heat shock (20 min)			3	3	2226.2					1.16981	0.830189	1.15094	1.58491	1.36792	=Heat (42°C for 20 min)/Cont (37°C)
Heat shock (20 min)			2	1	2232.07					0.882353	1.11765	1.10588	1	1.05294	=Heat (42°C for 20 min)/Cont (37°C)
Heat shock (20 min)			3	3	2232.99					0.930233	1.06977	0.895349	0.872093	0.883721	=Heat (42°C for 20 min)/Cont (37°C)
Heat shock (20 min)			3	2	2239.03					1.19231	0.807692	1.09615	1.05769	1.07692	=Heat (42°C for 20 min)/Cont (37°C)
Heat shock (20 min)			2	2	2239.04					1.21429	0.785714	1.18571	1.04286	1.11429	=Heat (42°C for 20 min)/Cont (37°C)
Heat shock (20 min)			4	2	2239.05					1.14094	0.85906	1.24832	1.07383	1.16107	=Heat (42°C for 20 min)/Cont (37°C)
Heat shock (20 min)			4	2	2239.05					1.15232	0.847682	1.21854	1.0596	1.13907	=Heat (42°C for 20 min)/Cont (37°C)
Heat shock (20 min)			5	4	2239.27					1.15789	0.842105	1.15789	1.36842	1.26316	=Heat (42°C for 20 min)/Cont (37°C)
Heat shock (20 min)			2	1	2246.04					0.961538	1.03846	1.0641	1.08974	1.07692	=Heat (42°C for 20 min)/Cont (37°C)
Heat shock (20 min)			5	3	2247.21					0.877193	1.12281	1.08772	1.17544	1.13158	=Heat (42°C for 20 min)/Cont (37°C)
Heat shock (20 min)			4	2	2256.05					1.13514	0.864865	1.09459	1.13514	1.11486	=Heat (42°C for 20 min)/Cont (37°C)
Heat shock (20 min)			2	2	2256.05					1.1875	0.8125	1.17188	1.09375	1.13281	=Heat (42°C for 20 min)/Cont (37°C)
Heat shock (20 min)			3	2	2256.05					1.25926	0.740741	1.0963	0.962963	1.02963	=Heat (42°C for 20 min)/Cont (37°C)
Heat shock (20 min)			4	2	2256.06					1.24615	0.753846	1.18462	1	1.09231	=Heat (42°C for 20 min)/Cont (37°C)
Heat shock (20 min)			5	2	2256.07					1.21739	0.782609	1.18261	1.04348	1.11304	=Heat (42°C for 20 min)/Cont (37°C)
Heat shock (20 min)			3	1	2262.05					1.0297	0.970297	0.910891	1.08911	1	=Heat (42°C for 20 min)/Cont (37°C)
Heat shock (20 min)			3	2	2270.13					1.13939	0.860606	0.884848	0.957576	0.921212	=Heat (42°C for 20 min)/Cont (37°C)
Heat shock (20 min)			4	2	2270.13					1.25	0.75	0.964286	1.07143	1.01786	=Heat (42°C for 20 min)/Cont (37°C)
Heat shock (20 min)			3	4	2272.23					0.646617	1.35338	1.15789	1.2782	1.21805	=Heat (42°C for 20 min)/Cont (37°C)
Heat shock (20 min)			4	4	2272.24					0.618557	1.38144	0.886598	0.886598	0.886598	=Heat (42°C for 20 min)/Cont (37°C)
Heat shock (20 min)			3	2	2276.17					0.785714	1.21429	0.738095	2.09524	1.41667	=Heat (42°C for 20 min)/Cont (37°C)
Heat shock (20 min)			3	2	2279.14					0.833333	1.16667	1	1.27778	1.13889	=Heat (42°C for 20 min)/Cont (37°C)
Heat shock (20 min)			3	3	2281.05					0.56	1.44	0.624	0.8	0.712	=Heat (42°C for 20 min)/Cont (37°C)
Heat shock (20 min)			3	2	2282.05					1.16901	0.830986	1.23944	0.985915	1.11268	=Heat (42°C for 20 min)/Cont (37°C)
Heat shock (20 min)			2	2	2282.06					1.17557	0.824427	1.09924	1.1145	1.10687	=Heat (42°C for 20 min)/Cont (37°C)
Heat shock (20 min)			3	1	2284.07					0.677165	1.32283	1.35433	1.38583	1.37008	=Heat (42°C for 20 min)/Cont (37°C)
Heat shock (20 min)			2	1	2285.11					0.776119	1.22388	0.835821	0.850746	0.843284	=Heat (42°C for 20 min)/Cont (37°C)
Heat shock (20 min)			4	2	2293.12					0.979592	1.02041	1.42857	1.22449	1.32653	=Heat (42°C for 20 min)/Cont (37°C)
Heat shock (20 min)			5	2	2293.13					1.14286	0.857143	1.57143	1.85714	1.71429	=Heat (42°C for 20 min)/Cont (37°C)
Heat shock (20 min)			3	2	2293.13					1.072	0.928	1.168	1.392	1.28	=Heat (42°C for 20 min)/Cont (37°C)
Heat shock (20 min)			4	1	2293.13					1.31481	0.685185	1.33333	1.16667	1.25	=Heat (42°C for 20 min)/Cont (37°C)
Heat shock (20 min)			2	1	2302.14					1.05556	0.944444	0.819444	0.972222	0.895833	=Heat (42°C for 20 min)/Cont (37°C)
Heat shock (20 min)			4	2	2304.08					0.99187	1.00813	1.28455	1.26829	1.27642	=Heat (42°C for 20 min)/Cont (37°C)
Heat shock (20 min)			3	1	2308.03					0.833333	1.16667	1.26667	1.56667	1.41667	=Heat (42°C for 20 min)/Cont (37°C)
Heat shock (20 min)			2	1	2308.04					0.897959	1.10204	1.34694	1.81633	1.58163	=Heat (42°C for 20 min)/Cont (37°C)
Heat shock (20 min)			3	2	2311.26					1	1	0.8375	1.2	1.01875	=Heat (42°C for 20 min)/Cont (37°C)
Heat shock (20 min)			4	1	2319.13					1.03448	0.965517	1.17241	1.22759	1.2	=Heat (42°C for 20 min)/Cont (37°C)
Heat shock (20 min)			4	2	2325.32					0.921348	1.07865	0.932584	0.932584	0.932584	=Heat (42°C for 20 min)/Cont (37°C)
Heat shock (20 min)			4	1	2327.16					0.870229	1.12977	1.08397	1.0687	1.07634	=Heat (42°C for 20 min)/Cont (37°C)
Heat shock (20 min)			2	1	2330.99					1.23894	0.761062	1.50442	1.20354	1.35398	=Heat (42°C for 20 min)/Cont (37°C)
Heat shock (20 min)			3	1	2331					1.25926	0.740741	1.33333	1.0963	1.21481	=Heat (42°C for 20 min)/Cont (37°C)
Heat shock (20 min)			2	2	2331					1.00826	0.991736	1.00826	1.2562	1.13223	=Heat (42°C for 20 min)/Cont (37°C)
Heat shock (20 min)			3	2	2331					0.884956	1.11504	1.22124	1.48673	1.35398	=Heat (42°C for 20 min)/Cont (37°C)
Heat shock (20 min)			3	1	2340.16					1.02521	0.97479	1.0084	1.2605	1.13445	=Heat (42°C for 20 min)/Cont (37°C)
Heat shock (20 min)			4	1	2340.17					1.02899	0.971014	1.24638	1.3913	1.31884	=Heat (42°C for 20 min)/Cont (37°C)
Heat shock (20 min)			3	2	2342.24					1.01818	0.981818	0.254545	<0.2	0.254545	=Heat (42°C for 20 min)/Cont (37°C)
Heat shock (20 min)			3	2	2346.99					0.900901	1.0991	1.24324	1.53153	1.38739	=Heat (42°C for 20 min)/Cont (37°C)
Heat shock (20 min)			2	2	2347					0.884615	1.11538	1.25	1.76923	1.50962	=Heat (42°C for 20 min)/Cont (37°C)
Heat shock (20 min)			4	3	2347.06					1.18367	0.816327	1.10204	1.04082	1.07143	=Heat (42°C for 20 min)/Cont (37°C)
Heat shock (20 min)			3	3	2347.07					0.81203	1.18797	0.902256	0.857143	0.879699	=Heat (42°C for 20 min)/Cont (37°C)
Heat shock (20 min)			3	1	2348.17					0.746269	1.25373	0.701493	0.507463	0.604478	=Heat (42°C for 20 min)/Cont (37°C)
Heat shock (20 min)			3	3	2353.09					0.694444	1.30556	0.541667	0.763889	0.652778	=Heat (42°C for 20 min)/Cont (37°C)
Heat shock (20 min)			3	2	2353.1					1.19672	0.803279	1.27869	1.04918	1.16393	=Heat (42°C for 20 min)/Cont (37°C)
Heat shock (20 min)			2	1	2357.14					1.09934	0.900662	1.09934	1.12583	1.11258	=Heat (42°C for 20 min)/Cont (37°C)
Heat shock (20 min)			3	2	2357.2					1.14634	0.853659	0.963415	0.853659	0.908537	=Heat (42°C for 20 min)/Cont (37°C)
Heat shock (20 min)			4	2	2357.22					1.00741	0.992593	0.948148	1.2	1.07407	=Heat (42°C for 20 min)/Cont (37°C)
Heat shock (20 min)			2	1	2358.21					0.943396	1.0566	1.01887	1.10692	1.06289	=Heat (42°C for 20 min)/Cont (37°C)
Heat shock (20 min)			2	1	2359.12					1.2	0.8	1.15385	1.4	1.27692	=Heat (42°C for 20 min)/Cont (37°C)
Heat shock (20 min)			3	2	2360.03					0.835616	1.16438	0.931507	0.657534	0.794521	=Heat (42°C for 20 min)/Cont (37°C)
Heat shock (20 min)			4	1	2364.1					0.75	1.25	1.47727	1.59091	1.53409	=Heat (42°C for 20 min)/Cont (37°C)
Heat shock (20 min)			3	1	2364.12					0.934211	1.06579	1.23684	1.15789	1.19737	=Heat (42°C for 20 min)/Cont (37°C)
Heat shock (20 min)			4	2	2365.19					1.21805	0.781955	1.14286	1.08271	1.11278	=Heat (42°C for 20 min)/Cont (37°C)
Heat shock (20 min)			3	2	2365.2					1.20611	0.793893	1.16031	1.00763	1.08397	=Heat (42°C for 20 min)/Cont (37°C)
Heat shock (20 min)			3	2	2365.31					1.38596	0.614035	1.10526	1.10526	1.10526	=Heat (42°C for 20 min)/Cont (37°C)
Heat shock (20 min)			4	4	2371.27					0.495575	1.50442	0.548673	0.849558	0.699115	=Heat (42°C for 20 min)/Cont (37°C)
Heat shock (20 min)			4	3	2371.28					1.4087	0.591304	1.53043	1.0087	1.26957	=Heat (42°C for 20 min)/Cont (37°C)
Heat shock (20 min)			3	3	2371.28					1.55769	0.442308	1.40385	0.903846	1.15385	=Heat (42°C for 20 min)/Cont (37°C)
Heat shock (20 min)			2	1	2373.18					0.8375	1.1625	1.125	1.15	1.1375	=Heat (42°C for 20 min)/Cont (37°C)
Heat shock (20 min)			2	1	2373.18					0.902439	1.09756	1.14634	1.0122	1.07927	=Heat (42°C for 20 min)/Cont (37°C)
Heat shock (20 min)			3	3	2376.17					1	1	0.844828	1.27586	1.06034	=Heat (42°C for 20 min)/Cont (37°C)
Heat shock (20 min)			5	2	2380.14					0.482759	1.51724	1.27586	1.12069	1.19828	=Heat (42°C for 20 min)/Cont (37°C)
Heat shock (20 min)			4	1	2397.17					1	1	1.26984	1.15873	1.21429	=Heat (42°C for 20 min)/Cont (37°C)
Heat shock (20 min)			3	2	2405.2					1.13889	0.861111	1	1.05556	1.02778	=Heat (42°C for 20 min)/Cont (37°C)
Heat shock (20 min)			4	3	2406.03					1.02609	0.973913	1.09565	1.13043	1.11304	=Heat (42°C for 20 min)/Cont (37°C)
Heat shock (20 min)			3	1	2409.32					1.06931	0.930693	1.08911	1.26733	1.17822	=Heat (42°C for 20 min)/Cont (37°C)
Heat shock (20 min)			3	3	2410.12					0.526316	1.47368	0.754386	1.54386	1.14912	=Heat (42°C for 20 min)/Cont (37°C)
Heat shock (20 min)			3	2	2411.1					1.10843	0.891566	1.56627	1.75904	1.66265	=Heat (42°C for 20 min)/Cont (37°C)
Heat shock (20 min)			2	1	2430.16					0.94186	1.05814	1.0814	0.709302	0.895349	=Heat (42°C for 20 min)/Cont (37°C)
Heat shock (20 min)			3	1	2435.27					0.822581	1.17742	1.17742	1.27419	1.22581	=Heat (42°C for 20 min)/Cont (37°C)
Heat shock (20 min)			3	1	2440.02					0.870968	1.12903	0.983871	1.45161	1.21774	=Heat (42°C for 20 min)/Cont (37°C)
Heat shock (20 min)			3	1	2441.16					0.992701	1.0073	1.09489	1.21168	1.15328	=Heat (42°C for 20 min)/Cont (37°C)
Heat shock (20 min)			3	1	2449.13					1.19084	0.80916	1.22137	1.31298	1.26718	=Heat (42°C for 20 min)/Cont (37°C)
Heat shock (20 min)			4	1	2449.15					1.21348	0.786517	1.39326	1.46067	1.42697	=Heat (42°C for 20 min)/Cont (37°C)
Heat shock (20 min)			4	1	2454.22					1.03448	0.965517	1.04598	0.942529	0.994253	=Heat (42°C for 20 min)/Cont (37°C)
Heat shock (20 min)			4	3	2458.31					0.932331	1.06767	0.932331	1.02256	0.977444	=Heat (42°C for 20 min)/Cont (37°C)
Heat shock (20 min)			3	3	2460.97					0.392857	1.60714	1.69643	0.267857	0.982143	=Heat (42°C for 20 min)/Cont (37°C)
Heat shock (20 min)			4	1	2466.35					1.05306	0.946945	0.829465	0.923496	0.87648	=Heat (42°C for 20 min)/Cont (37°C)
Heat shock (20 min)			4	1	2467.13					1.25275	0.747253	1.71429	1.20879	1.46154	=Heat (42°C for 20 min)/Cont (37°C)
Heat shock (20 min)			3	1	2467.18					1.01639	0.983607	1.54098	1.2459	1.39344	=Heat (42°C for 20 min)/Cont (37°C)
Heat shock (20 min)			2	1	2480.18					0.907975	1.09202	1.16564	0.981595	1.07362	=Heat (42°C for 20 min)/Cont (37°C)
Heat shock (20 min)			3	2	2482.15					1.06122	0.938776	1.26531	1.69388	1.47959	=Heat (42°C for 20 min)/Cont (37°C)
Heat shock (20 min)			3	2	2489.12					0.899225	1.10078	1.41085	1.39535	1.4031	=Heat (42°C for 20 min)/Cont (37°C)
Heat shock (20 min)			2	1	2496.19					1.05426	0.945736	1.37984	0.96124	1.17054	=Heat (42°C for 20 min)/Cont (37°C)
Heat shock (20 min)			5	3	2496.38					1.04348	0.956522	0.782609	0.956522	0.869565	=Heat (42°C for 20 min)/Cont (37°C)
Heat shock (20 min)			3	2	2505.25					1.27559	0.724409	1.10236	0.913386	1.00787	=Heat (42°C for 20 min)/Cont (37°C)
Heat shock (20 min)			4	2	2505.25					1.38053	0.619469	1.15044	1.55752	1.35398	=Heat (42°C for 20 min)/Cont (37°C)
Heat shock (20 min)			4	2	2507.33					1.30827	0.691729	0.857143	0.721805	0.789474	=Heat (42°C for 20 min)/Cont (37°C)
Heat shock (20 min)			3	1	2510.04					1.0922	0.907801	0.822695	0.964539	0.893617	=Heat (42°C for 20 min)/Cont (37°C)
Heat shock (20 min)			4	2	2518.36					0.769231	1.23077	0.661538	0.861538	0.761538	=Heat (42°C for 20 min)/Cont (37°C)
Heat shock (20 min)			4	2	2525.33					0.864865	1.13514	0.918919	1.02703	0.972973	=Heat (42°C for 20 min)/Cont (37°C)
Heat shock (20 min)			3	2	2537.28					1.41667	0.583333	1.18333	0.8	0.991667	=Heat (42°C for 20 min)/Cont (37°C)
Heat shock (20 min)			3	1	2538.26					1.10938	0.890625	0.9375	1.0625	1	=Heat (42°C for 20 min)/Cont (37°C)
Heat shock (20 min)			3	2	2548.38					1.46429	0.535714	1.25	1.19643	1.22321	=Heat (42°C for 20 min)/Cont (37°C)
Heat shock (20 min)			3	3	2548.39					0.639344	1.36066	0.655738	0.786885	0.721311	=Heat (42°C for 20 min)/Cont (37°C)
Heat shock (20 min)			3	2	2548.41					1.09565	0.904348	1.04348	1.09565	1.06957	=Heat (42°C for 20 min)/Cont (37°C)
Heat shock (20 min)			4	3	2579.33					1.11429	0.885714	1	1.01429	1.00714	=Heat (42°C for 20 min)/Cont (37°C)
Heat shock (20 min)			3	3	2579.36					1.05155	0.948454	1.34021	1.13402	1.23711	=Heat (42°C for 20 min)/Cont (37°C)
Heat shock (20 min)			5	4	2581.45					1.03509	0.964912	1	0.789474	0.894737	=Heat (42°C for 20 min)/Cont (37°C)
Heat shock (20 min)			3	2	2599.23					0.714286	1.28571	0.650794	0.857143	0.753968	=Heat (42°C for 20 min)/Cont (37°C)
Heat shock (20 min)			3	1	2599.24					1.21538	0.784615	1.30769	1.29231	1.3	=Heat (42°C for 20 min)/Cont (37°C)
Heat shock (20 min)			3	1	2610.24					0.878981	1.12102	0.878981	0.942675	0.910828	=Heat (42°C for 20 min)/Cont (37°C)
Heat shock (20 min)			4	1	2613.32					0.962963	1.03704	1.24444	1.21481	1.22963	=Heat (42°C for 20 min)/Cont (37°C)
Heat shock (20 min)			3	1	2613.32					0.941176	1.05882	1.13725	1.05882	1.09804	=Heat (42°C for 20 min)/Cont (37°C)
Heat shock (20 min)			3	1	2615.23					1.09489	0.905109	1.21168	1.29927	1.25547	=Heat (42°C for 20 min)/Cont (37°C)
Heat shock (20 min)			3	1	2626.19					0.992366	1.00763	1.23664	1.28244	1.25954	=Heat (42°C for 20 min)/Cont (37°C)
Heat shock (20 min)			4	1	2626.2					0.947368	1.05263	1.17293	1.21805	1.19549	=Heat (42°C for 20 min)/Cont (37°C)
Heat shock (20 min)			2	1	2626.2					0.868687	1.13131	1.61616	1.89899	1.75758	=Heat (42°C for 20 min)/Cont (37°C)
Heat shock (20 min)			3	2	2636.26					1.11724	0.882759	1.06207	1.03448	1.04828	=Heat (42°C for 20 min)/Cont (37°C)
Heat shock (20 min)			3	1	2636.29					0.918919	1.08108	1.08108	1.08108	1.08108	=Heat (42°C for 20 min)/Cont (37°C)
Heat shock (20 min)			2	1	2645.16					1.12329	0.876712	1.19178	0.863014	1.0274	=Heat (42°C for 20 min)/Cont (37°C)
Heat shock (20 min)			3	3	2653.26					1.30357	0.696429	1.26786	1.33929	1.30357	=Heat (42°C for 20 min)/Cont (37°C)
Heat shock (20 min)			4	4	2661.29					0.661538	1.33846	0.738462	1.04615	0.892308	=Heat (42°C for 20 min)/Cont (37°C)
Heat shock (20 min)			3	1	2670.23					0.906475	1.09353	1.2518	1.2518	1.2518	=Heat (42°C for 20 min)/Cont (37°C)
Heat shock (20 min)			4	1	2678.33					1	1	1.125	1.1875	1.15625	=Heat (42°C for 20 min)/Cont (37°C)
Heat shock (20 min)			3	1	2682.26					0.818898	1.1811	1.14961	1.29134	1.22047	=Heat (42°C for 20 min)/Cont (37°C)
Heat shock (20 min)			5	2	2701.26					1.25203	0.747967	0.99187	0.813008	0.902439	=Heat (42°C for 20 min)/Cont (37°C)
Heat shock (20 min)			5	2	2711.37					1.15789	0.842105	0.947368	0.947368	0.947368	=Heat (42°C for 20 min)/Cont (37°C)
Heat shock (20 min)			5	2	2711.37					1.19626	0.803738	0.971963	0.953271	0.962617	=Heat (42°C for 20 min)/Cont (37°C)
Heat shock (20 min)			3	2	2726.41					0.96063	1.03937	1.05512	1.22835	1.14173	=Heat (42°C for 20 min)/Cont (37°C)
Heat shock (20 min)			3	1	2736.34					0.715447	1.28455	1.23577	1.30081	1.26829	=Heat (42°C for 20 min)/Cont (37°C)
Heat shock (20 min)			4	3	2739.16					1.0069	0.993103	0.965517	0.951724	0.958621	=Heat (42°C for 20 min)/Cont (37°C)
Heat shock (20 min)			3	3	2739.17					0.972222	1.02778	0.944444	1.04167	0.993056	=Heat (42°C for 20 min)/Cont (37°C)
Heat shock (20 min)			4	1	2749.24					0.913793	1.08621	1.39655	1.46552	1.43103	=Heat (42°C for 20 min)/Cont (37°C)
Heat shock (20 min)			3	1	2749.26					0.942857	1.05714	0.942857	1.08571	1.01429	=Heat (42°C for 20 min)/Cont (37°C)
Heat shock (20 min)			3	1	2751.37					0.9	1.1	0.983333	1.41667	1.2	=Heat (42°C for 20 min)/Cont (37°C)
Heat shock (20 min)			4	1	2752.39					0.894309	1.10569	1.46341	1.36585	1.41463	=Heat (42°C for 20 min)/Cont (37°C)
Heat shock (20 min)			3	1	2757.44					0.863309	1.13669	0.978417	1.22302	1.10072	=Heat (42°C for 20 min)/Cont (37°C)
Heat shock (20 min)			4	3	2757.49					1.03597	0.964029	1.09353	0.935252	1.01439	=Heat (42°C for 20 min)/Cont (37°C)
Heat shock (20 min)			3	3	2758.5					1.09317	0.906832	0.931677	1.0559	0.993789	=Heat (42°C for 20 min)/Cont (37°C)
Heat shock (20 min)			2	1	2764.29					1.02667	0.973333	0.893333	1.09333	0.993333	=Heat (42°C for 20 min)/Cont (37°C)
Heat shock (20 min)			4	1	2764.33					1	1	1.53846	1.61538	1.57692	=Heat (42°C for 20 min)/Cont (37°C)
Heat shock (20 min)			4	1	2765.35					0.848101	1.1519	0.936709	0.860759	0.898734	=Heat (42°C for 20 min)/Cont (37°C)
Heat shock (20 min)			4	1	2775.36					1	1	1.38983	1.37288	1.38136	=Heat (42°C for 20 min)/Cont (37°C)
Heat shock (20 min)			4	3	2776.58					1.42857	0.571429	0.839286	0.910714	0.875	=Heat (42°C for 20 min)/Cont (37°C)
Heat shock (20 min)			5	2	2792.24					1.0625	0.9375	0.9375	1.09375	1.01562	=Heat (42°C for 20 min)/Cont (37°C)
Heat shock (20 min)			3	2	2792.25					0.973333	1.02667	1.06667	1.08	1.07333	=Heat (42°C for 20 min)/Cont (37°C)
Heat shock (20 min)			3	3	2794.27					0.521739	1.47826	0.417391	0.782609	0.6	=Heat (42°C for 20 min)/Cont (37°C)
Heat shock (20 min)			3	2	2795.32					1.07586	0.924138	0.827586	0.841379	0.834483	=Heat (42°C for 20 min)/Cont (37°C)
Heat shock (20 min)			3	1	2800.07					0.940476	1.05952	0.940476	0.904762	0.922619	=Heat (42°C for 20 min)/Cont (37°C)
Heat shock (20 min)			4	2	2802.4					1.25843	0.741573	1.57303	1.4382	1.50562	=Heat (42°C for 20 min)/Cont (37°C)
Heat shock (20 min)			3	1	2802.56					0.793893	1.20611	1.45038	1.29771	1.37405	=Heat (42°C for 20 min)/Cont (37°C)
Heat shock (20 min)			5	2	2806.46					1.2	0.8	1.52	0.96	1.24	=Heat (42°C for 20 min)/Cont (37°C)
Heat shock (20 min)			5	4	2827.49					1.11392	0.886076	0.936709	0.936709	0.936709	=Heat (42°C for 20 min)/Cont (37°C)
Heat shock (20 min)			4	1	2827.53					0.888889	1.11111	1.21481	1.3037	1.25926	=Heat (42°C for 20 min)/Cont (37°C)
Heat shock (20 min)			4	1	2830.32					0.9	1.1	1.15	1.25	1.2	=Heat (42°C for 20 min)/Cont (37°C)
Heat shock (20 min)			3	1	2836.17					1	1	0.868421	0.526316	0.697368	=Heat (42°C for 20 min)/Cont (37°C)
Heat shock (20 min)			3	2	2843.45					1.13043	0.869565	1.25217	1.26957	1.26087	=Heat (42°C for 20 min)/Cont (37°C)
Heat shock (20 min)			6	1	2850.52					1.03704	0.962963	1.18519	1.18519	1.18519	=Heat (42°C for 20 min)/Cont (37°C)
Heat shock (20 min)			3	1	2851.36					1.13274	0.867257	1.32743	1.45133	1.38938	=Heat (42°C for 20 min)/Cont (37°C)
Heat shock (20 min)			4	2	2851.36					0.661017	1.33898	0.779661	0.983051	0.881356	=Heat (42°C for 20 min)/Cont (37°C)
Heat shock (20 min)			4	1	2851.36					1.05785	0.942149	1.28926	1.53719	1.41322	=Heat (42°C for 20 min)/Cont (37°C)
Heat shock (20 min)			3	2	2851.38					0.817391	1.18261	0.869565	1.25217	1.06087	=Heat (42°C for 20 min)/Cont (37°C)
Heat shock (20 min)			4	1	2851.55					1.02128	0.978723	1.31915	1.07801	1.19858	=Heat (42°C for 20 min)/Cont (37°C)
Heat shock (20 min)			6	3	2861.51					0.521739	1.47826	0.608696	0.521739	0.565217	=Heat (42°C for 20 min)/Cont (37°C)
Heat shock (20 min)			5	2	2861.52					1.40952	0.590476	1.31429	1.04762	1.18095	=Heat (42°C for 20 min)/Cont (37°C)
Heat shock (20 min)			2	1	2862.35					0.964029	1.03597	1.03597	1.26619	1.15108	=Heat (42°C for 20 min)/Cont (37°C)
Heat shock (20 min)			5	3	2877.5					0.607143	1.39286	0.839286	1.07143	0.955357	=Heat (42°C for 20 min)/Cont (37°C)
Heat shock (20 min)			5	2	2877.51					1.47273	0.527273	1.4	1.09091	1.24545	=Heat (42°C for 20 min)/Cont (37°C)
Heat shock (20 min)			6	3	2877.51					0.568421	1.43158	0.568421	0.8	0.684211	=Heat (42°C for 20 min)/Cont (37°C)
Heat shock (20 min)			3	1	2882.39					1.09091	0.909091	1.3719	1.45455	1.41322	=Heat (42°C for 20 min)/Cont (37°C)
Heat shock (20 min)			3	1	2897.34					0.979866	1.02013	1.18121	1.27517	1.22819	=Heat (42°C for 20 min)/Cont (37°C)
Heat shock (20 min)			5	1	2899.44					1.16071	0.839286	1.10714	1.44643	1.27679	=Heat (42°C for 20 min)/Cont (37°C)
Heat shock (20 min)			4	4	2924.64					1.1625	0.8375	1.1625	1.0875	1.125	=Heat (42°C for 20 min)/Cont (37°C)
Heat shock (20 min)			4	3	2925.32					1	1	0.808511	0.680851	0.744681	=Heat (42°C for 20 min)/Cont (37°C)
Heat shock (20 min)			3	3	2925.32					1.0219	0.978102	1.12409	0.715328	0.919708	=Heat (42°C for 20 min)/Cont (37°C)
Heat shock (20 min)			5	3	2925.33					1.04167	0.958333	0.819444	0.625	0.722222	=Heat (42°C for 20 min)/Cont (37°C)
Heat shock (20 min)			5	3	2939.62					1.39216	0.607843	1.23529	1.05882	1.14706	=Heat (42°C for 20 min)/Cont (37°C)
Heat shock (20 min)			4	1	2954.33					0.812903	1.1871	1.13548	1.04516	1.09032	=Heat (42°C for 20 min)/Cont (37°C)
Heat shock (20 min)			3	1	2955.45					0.952381	1.04762	1.39048	1.29524	1.34286	=Heat (42°C for 20 min)/Cont (37°C)
Heat shock (20 min)			3	1	2960.63					1.13684	0.863158	1.36842	1.47368	1.42105	=Heat (42°C for 20 min)/Cont (37°C)
Heat shock (20 min)			3	1	2963.52					0.938272	1.06173	1.62963	0.617284	1.12346	=Heat (42°C for 20 min)/Cont (37°C)
Heat shock (20 min)			4	1	2970.34					0.901734	1.09827	0.947977	0.867052	0.907514	=Heat (42°C for 20 min)/Cont (37°C)
Heat shock (20 min)			3	1	2975.32					1.17647	0.823529	1.2605	1.36134	1.31092	=Heat (42°C for 20 min)/Cont (37°C)
Heat shock (20 min)			4	1	2975.33					1.05185	0.948148	1.15556	0.992593	1.07407	=Heat (42°C for 20 min)/Cont (37°C)
Heat shock (20 min)			4	2	2975.35					0.623853	1.37615	0.715596	0.954128	0.834862	=Heat (42°C for 20 min)/Cont (37°C)
Heat shock (20 min)			3	1	2989.41					0.884058	1.11594	1.13043	1.34783	1.23913	=Heat (42°C for 20 min)/Cont (37°C)
Heat shock (20 min)			5	1	2990.5					0.721311	1.27869	1.29508	1.54098	1.41803	=Heat (42°C for 20 min)/Cont (37°C)
Heat shock (20 min)			4	1	2990.51					0.980392	1.01961	1.04575	0.954248	1	=Heat (42°C for 20 min)/Cont (37°C)
Heat shock (20 min)			3	1	2996.48					0.946565	1.05344	1.29771	1.09924	1.19847	=Heat (42°C for 20 min)/Cont (37°C)
Heat shock (20 min)			4	3	3006.44					0.761905	1.2381	0.936508	0.587302	0.761905	=Heat (42°C for 20 min)/Cont (37°C)
Heat shock (20 min)			6	3	3006.45					0.833333	1.16667	1.16667	0.833333	1	=Heat (42°C for 20 min)/Cont (37°C)
Heat shock (20 min)			3	1	3015.41					1.0229	0.977099	1.31298	1.34351	1.32824	=Heat (42°C for 20 min)/Cont (37°C)
Heat shock (20 min)			4	1	3033.59					1.24051	0.759494	0.962025	0.708861	0.835443	=Heat (42°C for 20 min)/Cont (37°C)
Heat shock (20 min)			5	2	3036.36					1.05882	0.941176	1.08824	1.10294	1.09559	=Heat (42°C for 20 min)/Cont (37°C)
Heat shock (20 min)			3	2	3036.37					1.05952	0.940476	1.09524	0.97619	1.03571	=Heat (42°C for 20 min)/Cont (37°C)
Heat shock (20 min)			4	2	3036.37					0.990991	1.00901	0.990991	1.08108	1.03604	=Heat (42°C for 20 min)/Cont (37°C)
Heat shock (20 min)			5	2	3041.59					1.15385	0.846154	1.04615	0.769231	0.907692	=Heat (42°C for 20 min)/Cont (37°C)
Heat shock (20 min)			5	2	3052.37					1.08642	0.91358	1.01235	0.864198	0.938272	=Heat (42°C for 20 min)/Cont (37°C)
Heat shock (20 min)			3	2	3052.38					1.09091	0.909091	1.03896	1	1.01948	=Heat (42°C for 20 min)/Cont (37°C)
Heat shock (20 min)			6	3	3054.36					0.972222	1.02778	1.11111	1.80556	1.45833	=Heat (42°C for 20 min)/Cont (37°C)
Heat shock (20 min)			5	3	3054.36					0.978723	1.02128	1.08511	1.38298	1.23404	=Heat (42°C for 20 min)/Cont (37°C)
Heat shock (20 min)			4	3	3054.37					0.952381	1.04762	1.40476	1.69048	1.54762	=Heat (42°C for 20 min)/Cont (37°C)
Heat shock (20 min)			3	3	3055.37					0.91358	1.08642	1.38272	2.17284	1.77778	=Heat (42°C for 20 min)/Cont (37°C)
Heat shock (20 min)			4	1	3076.57					0.977778	1.02222	1.0963	1.39259	1.24444	=Heat (42°C for 20 min)/Cont (37°C)
Heat shock (20 min)			4	2	3076.58					0.48	1.52	0.52	0.98	0.75	=Heat (42°C for 20 min)/Cont (37°C)
Heat shock (20 min)			3	1	3076.59					0.918919	1.08108	1.01351	1.24324	1.12838	=Heat (42°C for 20 min)/Cont (37°C)
Heat shock (20 min)			3	1	3076.59					0.933333	1.06667	1.02667	1.24	1.13333	=Heat (42°C for 20 min)/Cont (37°C)
Heat shock (20 min)			3	2	3076.59					0.641509	1.35849	0.698113	1.16981	0.933962	=Heat (42°C for 20 min)/Cont (37°C)
Heat shock (20 min)			4	1	3083.38					0.727273	1.27273	1.55556	1.65657	1.60606	=Heat (42°C for 20 min)/Cont (37°C)
Heat shock (20 min)			4	1	3085.55					0.89172	1.10828	0.942675	1.0828	1.01274	=Heat (42°C for 20 min)/Cont (37°C)
Heat shock (20 min)			4	1	3086.49					1.05426	0.945736	0.837209	0.713178	0.775194	=Heat (42°C for 20 min)/Cont (37°C)
Heat shock (20 min)			4	4	3088.47					0.969697	1.0303	0.969697	0.909091	0.939394	=Heat (42°C for 20 min)/Cont (37°C)
Heat shock (20 min)			4	1	3091.55					0.765625	1.23438	1.29688	1.28125	1.28906	=Heat (42°C for 20 min)/Cont (37°C)
Heat shock (20 min)			4	2	3093.43					1.08475	0.915254	1.01695	1.0678	1.04237	=Heat (42°C for 20 min)/Cont (37°C)
Heat shock (20 min)			3	3	3100.4					1	1	1.09375	1.09375	1.09375	=Heat (42°C for 20 min)/Cont (37°C)
Heat shock (20 min)			5	3	3100.4					0.954128	1.04587	1.2844	0.807339	1.04587	=Heat (42°C for 20 min)/Cont (37°C)
Heat shock (20 min)			4	1	3104.48					0.877193	1.12281	1.31579	1.2807	1.29825	=Heat (42°C for 20 min)/Cont (37°C)
Heat shock (20 min)			3	4	3106.51					1.0922	0.907801	0.893617	0.865248	0.879433	=Heat (42°C for 20 min)/Cont (37°C)
Heat shock (20 min)			4	4	3106.51					1.18248	0.817518	0.905109	0.817518	0.861314	=Heat (42°C for 20 min)/Cont (37°C)
Heat shock (20 min)			4	2	3110.58					1.01639	0.983607	1.04918	0.967213	1.0082	=Heat (42°C for 20 min)/Cont (37°C)
Heat shock (20 min)			4	3	3114.49					1.26316	0.736842	1.23684	1.39474	1.31579	=Heat (42°C for 20 min)/Cont (37°C)
Heat shock (20 min)			4	2	3115.48					1.19626	0.803738	1.3271	1.00935	1.16822	=Heat (42°C for 20 min)/Cont (37°C)
Heat shock (20 min)			5	2	3116.46					1.125	0.875	1.16667	1	1.08333	=Heat (42°C for 20 min)/Cont (37°C)
Heat shock (20 min)			3	2	3116.47					1.09489	0.905109	1.13869	1.0073	1.07299	=Heat (42°C for 20 min)/Cont (37°C)
Heat shock (20 min)			4	4	3121.71					1.2	0.8	1.38333	1	1.19167	=Heat (42°C for 20 min)/Cont (37°C)
Heat shock (20 min)			5	1	3133.55					1.15873	0.84127	1.12698	0.793651	0.960317	=Heat (42°C for 20 min)/Cont (37°C)
Heat shock (20 min)			4	3	3134.51					0.743243	1.25676	1.14865	1.21622	1.18243	=Heat (42°C for 20 min)/Cont (37°C)
Heat shock (20 min)			5	2	3135.49					1	1	1.31148	0.95082	1.13115	=Heat (42°C for 20 min)/Cont (37°C)
Heat shock (20 min)			3	3	3135.5					0.928571	1.07143	1.17143	1.15714	1.16429	=Heat (42°C for 20 min)/Cont (37°C)
Heat shock (20 min)			4	3	3139.6					1	1	0.965517	0.965517	0.965517	=Heat (42°C for 20 min)/Cont (37°C)
Heat shock (20 min)			3	1	3145.44					0.849558	1.15044	1.41593	1.23894	1.32743	=Heat (42°C for 20 min)/Cont (37°C)
Heat shock (20 min)			4	1	3153.41					0.831169	1.16883	1.06494	0.909091	0.987013	=Heat (42°C for 20 min)/Cont (37°C)
Heat shock (20 min)			3	1	3162.45					0.782609	1.21739	1.26957	1.3913	1.33043	=Heat (42°C for 20 min)/Cont (37°C)
Heat shock (20 min)			5	4	3168.48					1.1453	0.854701	1.1453	1.17949	1.16239	=Heat (42°C for 20 min)/Cont (37°C)
Heat shock (20 min)			4	4	3168.49					1	1	1.10204	0.897959	1	=Heat (42°C for 20 min)/Cont (37°C)
Heat shock (20 min)			3	1	3170.6					0.883333	1.11667	1.23333	1.16667	1.2	=Heat (42°C for 20 min)/Cont (37°C)
Heat shock (20 min)			4	1	3171.51					0.90566	1.09434	1.15094	1.30189	1.22642	=Heat (42°C for 20 min)/Cont (37°C)
Heat shock (20 min)			4	1	3177.62					0.931034	1.06897	1.2069	1.34483	1.27586	=Heat (42°C for 20 min)/Cont (37°C)
Heat shock (20 min)			3	1	3179.59					0.928571	1.07143	1.01786	0.428571	0.723214	=Heat (42°C for 20 min)/Cont (37°C)
Heat shock (20 min)			3	1	3184.5					0.769231	1.23077	1.30769	1.30769	1.30769	=Heat (42°C for 20 min)/Cont (37°C)
Heat shock (20 min)			3	1	3187.63					1.01613	0.983871	1.04839	1.37097	1.20968	=Heat (42°C for 20 min)/Cont (37°C)
Heat shock (20 min)			3	2	3197.58					0.563107	1.43689	0.737864	1.30097	1.01942	=Heat (42°C for 20 min)/Cont (37°C)
Heat shock (20 min)			3	1	3198.59					1.11888	0.881119	0.993007	1.28671	1.13986	=Heat (42°C for 20 min)/Cont (37°C)
Heat shock (20 min)			4	1	3198.61					1.07965	0.920354	1.07965	1.50442	1.29204	=Heat (42°C for 20 min)/Cont (37°C)
Heat shock (20 min)			5	2	3202.5					0.641509	1.35849	0.792453	0.867925	0.830189	=Heat (42°C for 20 min)/Cont (37°C)
Heat shock (20 min)			4	1	3214.54					0.796875	1.20312	1.32812	1.3125	1.32031	=Heat (42°C for 20 min)/Cont (37°C)
Heat shock (20 min)			4	2	3215.48					0.842105	1.15789	1.26316	0.863158	1.06316	=Heat (42°C for 20 min)/Cont (37°C)
Heat shock (20 min)			4	3	3229.43					1.0678	0.932203	1.15254	1.15254	1.15254	=Heat (42°C for 20 min)/Cont (37°C)
Heat shock (20 min)			3	3	3229.43					1.28682	0.713178	1.08527	1.28682	1.18605	=Heat (42°C for 20 min)/Cont (37°C)
Heat shock (20 min)			6	3	3229.44					1	1	1.44898	1.61224	1.53061	=Heat (42°C for 20 min)/Cont (37°C)
Heat shock (20 min)			3	3	3284.73					1.29412	0.705882	1.37815	1.51261	1.44538	=Heat (42°C for 20 min)/Cont (37°C)
Heat shock (20 min)			5	1	3295.51					0.926829	1.07317	1.28455	1.39837	1.34146	=Heat (42°C for 20 min)/Cont (37°C)
Heat shock (20 min)			6	2	3295.56					1	1	0.909091	0.727273	0.818182	=Heat (42°C for 20 min)/Cont (37°C)
Heat shock (20 min)			3	1	3296.52					0.955224	1.04478	1.01493	1.04478	1.02985	=Heat (42°C for 20 min)/Cont (37°C)
Heat shock (20 min)			3	1	3298.61					0.263158	1.73684	2.44737	2.31579	2.38158	=Heat (42°C for 20 min)/Cont (37°C)
Heat shock (20 min)			4	1	3300.55					0.880597	1.1194	1.19403	1.07463	1.13433	=Heat (42°C for 20 min)/Cont (37°C)
Heat shock (20 min)			4	1	3324.64					0.810458	1.18954	0.954248	0.705882	0.830065	=Heat (42°C for 20 min)/Cont (37°C)
Heat shock (20 min)			5	1	3351.49					1.06667	0.933333	1.2	1.33333	1.26667	=Heat (42°C for 20 min)/Cont (37°C)
Heat shock (20 min)			4	1	3359.54					0.5	1.5	1.54762	1.28571	1.41667	=Heat (42°C for 20 min)/Cont (37°C)
Heat shock (20 min)			6	3	3363.62					1.06667	0.933333	1.28333	1.1	1.19167	=Heat (42°C for 20 min)/Cont (37°C)
Heat shock (20 min)			3	3	3364.57					1.12987	0.87013	1.12987	1.05195	1.09091	=Heat (42°C for 20 min)/Cont (37°C)
Heat shock (20 min)			4	3	3364.58					1.09091	0.909091	1.50909	0.727273	1.11818	=Heat (42°C for 20 min)/Cont (37°C)
Heat shock (20 min)			4	3	3364.58					1.18841	0.811594	1.42029	1.07246	1.24638	=Heat (42°C for 20 min)/Cont (37°C)
Heat shock (20 min)			5	3	3364.6					1.25424	0.745763	1.01695	0.898305	0.957627	=Heat (42°C for 20 min)/Cont (37°C)
Heat shock (20 min)			6	3	3364.61					1.11504	0.884956	1.13274	1.20354	1.16814	=Heat (42°C for 20 min)/Cont (37°C)
Heat shock (20 min)			5	1	3366.55					0.888889	1.11111	0.717949	1.26496	0.991453	=Heat (42°C for 20 min)/Cont (37°C)
Heat shock (20 min)			4	2	3380.49					0.847682	1.15232	0.966887	0.966887	0.966887	=Heat (42°C for 20 min)/Cont (37°C)
Heat shock (20 min)			3	2	3380.52					0.892857	1.10714	0.839286	0.857143	0.848214	=Heat (42°C for 20 min)/Cont (37°C)
Heat shock (20 min)			4	4	3381.58					0.731343	1.26866	0.641791	0.835821	0.738806	=Heat (42°C for 20 min)/Cont (37°C)
Heat shock (20 min)			6	4	3381.58					0.609524	1.39048	0.780952	0.971429	0.87619	=Heat (42°C for 20 min)/Cont (37°C)
Heat shock (20 min)			5	3	3381.6					1.09836	0.901639	1.11475	1.09836	1.10656	=Heat (42°C for 20 min)/Cont (37°C)
Heat shock (20 min)			6	3	3381.61					1.2807	0.719298	1.14035	1.01754	1.07895	=Heat (42°C for 20 min)/Cont (37°C)
Heat shock (20 min)			7	3	3381.61					1.2	0.8	1.46667	1.2	1.33333	=Heat (42°C for 20 min)/Cont (37°C)
Heat shock (20 min)			7	3	3381.61					1.27711	0.722892	1.3253	0.963855	1.14458	=Heat (42°C for 20 min)/Cont (37°C)
Heat shock (20 min)			4	3	3381.61					1.19672	0.803279	1.45902	1.08197	1.27049	=Heat (42°C for 20 min)/Cont (37°C)
Heat shock (20 min)			3	3	3381.62					1.1358	0.864198	0.802469	0.901235	0.851852	=Heat (42°C for 20 min)/Cont (37°C)
Heat shock (20 min)			4	1	3387.66					0.907216	1.09278	1.62887	1.58763	1.60825	=Heat (42°C for 20 min)/Cont (37°C)
Heat shock (20 min)			3	1	3396.69					0.890909	1.10909	1.16364	1.72727	1.44545	=Heat (42°C for 20 min)/Cont (37°C)
Heat shock (20 min)			4	1	3412.7					0.857143	1.14286	1.31868	1.42857	1.37363	=Heat (42°C for 20 min)/Cont (37°C)
Heat shock (20 min)			4	3	3412.72					0.652174	1.34783	1.13043	4.08696	2.6087	=Heat (42°C for 20 min)/Cont (37°C)
Heat shock (20 min)			3	1	3431.75					0.96	1.04	1.2	1.328	1.264	=Heat (42°C for 20 min)/Cont (37°C)
Heat shock (20 min)			4	4	3436.68					0.807692	1.19231	0.980769	0.673077	0.826923	=Heat (42°C for 20 min)/Cont (37°C)
Heat shock (20 min)			5	4	3437.82					1.00709	0.992908	0.950355	1.19149	1.07092	=Heat (42°C for 20 min)/Cont (37°C)
Heat shock (20 min)			4	2	3453.69					1.1831	0.816901	1.32394	1.08451	1.20423	=Heat (42°C for 20 min)/Cont (37°C)
Heat shock (20 min)			4	3	3454.7					0.61194	1.38806	0.567164	0.626866	0.597015	=Heat (42°C for 20 min)/Cont (37°C)
Heat shock (20 min)			4	1	3460.64					0.681818	1.31818	1.22727	1.40909	1.31818	=Heat (42°C for 20 min)/Cont (37°C)
Heat shock (20 min)			3	1	3498.64					0.766917	1.23308	1.12782	1.42857	1.2782	=Heat (42°C for 20 min)/Cont (37°C)
Heat shock (20 min)			5	1	3506.6					1.01149	0.988506	2.09195	1.54023	1.81609	=Heat (42°C for 20 min)/Cont (37°C)
Heat shock (20 min)			4	3	3520.78					1.27692	0.723077	1.12308	1.03077	1.07692	=Heat (42°C for 20 min)/Cont (37°C)
Heat shock (20 min)			4	2	3561.84					1.03704	0.962963	1.33333	0.938272	1.1358	=Heat (42°C for 20 min)/Cont (37°C)
Heat shock (20 min)			3	2	3564.55					0.846715	1.15328	0.817518	0.540146	0.678832	=Heat (42°C for 20 min)/Cont (37°C)
Heat shock (20 min)			4	2	3566.74					1.21854	0.781457	1.19205	0.847682	1.01987	=Heat (42°C for 20 min)/Cont (37°C)
Heat shock (20 min)			4	3	3566.79					0.647059	1.35294	1.07843	1.09804	1.08824	=Heat (42°C for 20 min)/Cont (37°C)
Heat shock (20 min)			6	2	3577.64					0.666667	1.33333	1.04444	0.711111	0.877778	=Heat (42°C for 20 min)/Cont (37°C)
Heat shock (20 min)			6	1	3577.65					0.943396	1.0566	1.24528	1.22642	1.23585	=Heat (42°C for 20 min)/Cont (37°C)
Heat shock (20 min)			4	1	3578.65					1.2	0.8	1.232	1.104	1.168	=Heat (42°C for 20 min)/Cont (37°C)
Heat shock (20 min)			5	1	3578.65					1.09924	0.900763	1.25191	0.916031	1.08397	=Heat (42°C for 20 min)/Cont (37°C)
Heat shock (20 min)			4	1	3578.86					1.01695	0.983051	0.949153	1	0.974576	=Heat (42°C for 20 min)/Cont (37°C)
Heat shock (20 min)			5	1	3578.87					0.954128	1.04587	1.37615	0.990826	1.18349	=Heat (42°C for 20 min)/Cont (37°C)
Heat shock (20 min)			5	3	3619.68					1.10417	0.895833	1.25	0.958333	1.10417	=Heat (42°C for 20 min)/Cont (37°C)
Heat shock (20 min)			3	2	3644.62					1.07965	0.920354	0.902655	1.41593	1.15929	=Heat (42°C for 20 min)/Cont (37°C)
Heat shock (20 min)			5	1	3658.79					0.753623	1.24638	1.23188	1.02899	1.13043	=Heat (42°C for 20 min)/Cont (37°C)
Heat shock (20 min)			6	1	3662.7					0.823529	1.17647	1.41176	2	1.70588	=Heat (42°C for 20 min)/Cont (37°C)
Heat shock (20 min)			4	1	3692.66					0.986667	1.01333	1.05333	1.05333	1.05333	=Heat (42°C for 20 min)/Cont (37°C)
Heat shock (20 min)			6	1	3692.67					0.780142	1.21986	1.14894	1.2766	1.21277	=Heat (42°C for 20 min)/Cont (37°C)
Heat shock (20 min)			5	5	3692.8					0.858974	1.14103	0.769231	0.705128	0.737179	=Heat (42°C for 20 min)/Cont (37°C)
Heat shock (20 min)			5	4	3692.81					1.2381	0.761905	1.08571	0.704762	0.895238	=Heat (42°C for 20 min)/Cont (37°C)
Heat shock (20 min)			5	1	3693.65					1.16279	0.837209	1.02326	0.744186	0.883721	=Heat (42°C for 20 min)/Cont (37°C)
Heat shock (20 min)			3	2	3694.63					0.87037	1.12963	1.05556	1.25926	1.15741	=Heat (42°C for 20 min)/Cont (37°C)
Heat shock (20 min)			4	1	3720.79					0.777778	1.22222	1.5	1.35185	1.42593	=Heat (42°C for 20 min)/Cont (37°C)
Heat shock (20 min)			3	1	3729.76					0.734375	1.26562	1	1.4375	1.21875	=Heat (42°C for 20 min)/Cont (37°C)
Heat shock (20 min)			6	1	3733.75					1.01786	0.982143	1.39286	1.46429	1.42857	=Heat (42°C for 20 min)/Cont (37°C)
Heat shock (20 min)			6	2	3766.86					1.05983	0.940171	0.854701	0.940171	0.897436	=Heat (42°C for 20 min)/Cont (37°C)
Heat shock (20 min)			4	2	3775.85					1.25373	0.746269	1.01493	1.0597	1.03731	=Heat (42°C for 20 min)/Cont (37°C)
Heat shock (20 min)			6	2	3780.78					1.1358	0.864198	0.839506	1.80247	1.32099	=Heat (42°C for 20 min)/Cont (37°C)
Heat shock (20 min)			4	4	3787.82					1.08974	0.910256	0.923077	0.74359	0.833333	=Heat (42°C for 20 min)/Cont (37°C)
Heat shock (20 min)			4	4	3788.82					1.19708	0.80292	1.13869	0.905109	1.0219	=Heat (42°C for 20 min)/Cont (37°C)
Heat shock (20 min)			5	4	3788.82					1.06061	0.939394	0.939394	1.13636	1.03788	=Heat (42°C for 20 min)/Cont (37°C)
Heat shock (20 min)			5	4	3788.82					1.27152	0.728477	0.940397	0.728477	0.834437	=Heat (42°C for 20 min)/Cont (37°C)
Heat shock (20 min)			4	4	3788.83					1.08475	0.915254	0.966102	1.11864	1.04237	=Heat (42°C for 20 min)/Cont (37°C)
Heat shock (20 min)			7	3	3813.83					1.29412	0.705882	0.705882	0.588235	0.647059	=Heat (42°C for 20 min)/Cont (37°C)
Heat shock (20 min)			6	3	3813.86					1.16505	0.834951	0.932039	0.815534	0.873786	=Heat (42°C for 20 min)/Cont (37°C)
Heat shock (20 min)			6	1	3818.81					0.741573	1.25843	1.41573	1.75281	1.58427	=Heat (42°C for 20 min)/Cont (37°C)
Heat shock (20 min)			7	1	3818.81					0.777778	1.22222	1.44444	1.88889	1.66667	=Heat (42°C for 20 min)/Cont (37°C)
Heat shock (20 min)			4	1	3819.8					0.99187	1.00813	1.5122	1.04065	1.27642	=Heat (42°C for 20 min)/Cont (37°C)
Heat shock (20 min)			3	1	3820.81					1.17241	0.827586	1.17241	1.63218	1.4023	=Heat (42°C for 20 min)/Cont (37°C)
Heat shock (20 min)			4	2	3833.8					1.38843	0.61157	1.30579	1.04132	1.17355	=Heat (42°C for 20 min)/Cont (37°C)
Heat shock (20 min)			4	2	3889.82					0.539683	1.46032	0.666667	0.920635	0.793651	=Heat (42°C for 20 min)/Cont (37°C)
Heat shock (20 min)			7	1	3889.83					0.8	1.2	1.12	1.28	1.2	=Heat (42°C for 20 min)/Cont (37°C)
Heat shock (20 min)			5	1	3889.84					0.789474	1.21053	1.19298	1.2807	1.23684	=Heat (42°C for 20 min)/Cont (37°C)
Heat shock (20 min)			8	2	3889.84					0.470588	1.52941	0.588235	0.847059	0.717647	=Heat (42°C for 20 min)/Cont (37°C)
Heat shock (20 min)			6	1	3889.84					0.852713	1.14729	1.17829	1.30233	1.24031	=Heat (42°C for 20 min)/Cont (37°C)
Heat shock (20 min)			8	1	3889.84					0.916667	1.08333	1	1.33333	1.16667	=Heat (42°C for 20 min)/Cont (37°C)
Heat shock (20 min)			3	1	3889.84					0.92437	1.07563	1.46218	1.41176	1.43697	=Heat (42°C for 20 min)/Cont (37°C)
Heat shock (20 min)			7	1	3889.85					0.842975	1.15702	1.02479	1.40496	1.21488	=Heat (42°C for 20 min)/Cont (37°C)
Heat shock (20 min)			4	1	3889.86					0.866667	1.13333	1.06667	1.17333	1.12	=Heat (42°C for 20 min)/Cont (37°C)
Heat shock (20 min)			4	2	3889.88					0.945455	1.05455	0.8	0.690909	0.745455	=Heat (42°C for 20 min)/Cont (37°C)
Heat shock (20 min)			4	3	3912.73					0.969231	1.03077	0.969231	1.13846	1.05385	=Heat (42°C for 20 min)/Cont (37°C)
Heat shock (20 min)			4	1	3934.7					0.884058	1.11594	1.02899	1.26087	1.14493	=Heat (42°C for 20 min)/Cont (37°C)
Heat shock (20 min)			4	2	3934.7					0.909091	1.09091	1	1.1039	1.05195	=Heat (42°C for 20 min)/Cont (37°C)
Heat shock (20 min)			3	2	3935.69					1.0303	0.969697	0.833333	1.25758	1.04545	=Heat (42°C for 20 min)/Cont (37°C)
Heat shock (20 min)			4	2	3936.7					0.697248	1.30275	1.00917	0.954128	0.981651	=Heat (42°C for 20 min)/Cont (37°C)
Heat shock (20 min)			5	2	3943.1					1.17241	0.827586	1.03448	0.741379	0.887931	=Heat (42°C for 20 min)/Cont (37°C)
Heat shock (20 min)			6	2	3943.12					1.17431	0.825688	1.13761	0.917431	1.02752	=Heat (42°C for 20 min)/Cont (37°C)
Heat shock (20 min)			6	2	3999.04					1.29412	0.705882	1.16176	1.08824	1.125	=Heat (42°C for 20 min)/Cont (37°C)
Heat shock (20 min)			6	4	4018.77					0.857143	1.14286	1.00952	1.04762	1.02857	=Heat (42°C for 20 min)/Cont (37°C)
Heat shock (20 min)			5	2	4084.97					0.990099	1.0099	1.68317	1.48515	1.58416	=Heat (42°C for 20 min)/Cont (37°C)
Heat shock (20 min)			5	3	4120.98					1.14035	0.859649	1.17544	1.19298	1.18421	=Heat (42°C for 20 min)/Cont (37°C)
Heat shock (20 min)			7	3	4132.99					1.07895	0.921053	1.07895	0.710526	0.894737	=Heat (42°C for 20 min)/Cont (37°C)
Heat shock (20 min)			5	2	4135.92					1.00885	0.99115	1.20354	1.25664	1.23009	=Heat (42°C for 20 min)/Cont (37°C)
Heat shock (20 min)			5	3	4136.97					1.19512	0.804878	1.29268	1.12195	1.20732	=Heat (42°C for 20 min)/Cont (37°C)
Heat shock (20 min)			6	3	4136.97					1.1	0.9	1.06	1	1.03	=Heat (42°C for 20 min)/Cont (37°C)
Heat shock (20 min)			4	3	4136.97					1.18056	0.819444	1.08333	0.930556	1.00694	=Heat (42°C for 20 min)/Cont (37°C)
Heat shock (20 min)			5	3	4137.95					1.09677	0.903226	1.12903	1.19355	1.16129	=Heat (42°C for 20 min)/Cont (37°C)
Heat shock (20 min)			4	3	4138.99					1.20661	0.793388	0.92562	0.92562	0.92562	=Heat (42°C for 20 min)/Cont (37°C)
Heat shock (20 min)			6	3	4153.97					1	1	0.978261	1.04348	1.01087	=Heat (42°C for 20 min)/Cont (37°C)
Heat shock (20 min)			5	3	4153.98					1.27152	0.728477	1.08609	0.887417	0.986755	=Heat (42°C for 20 min)/Cont (37°C)
Heat shock (20 min)			7	3	4153.99					1.26027	0.739726	0.986301	0.931507	0.958904	=Heat (42°C for 20 min)/Cont (37°C)
Heat shock (20 min)			4	3	4153.99					1.22222	0.777778	1.15873	1.01587	1.0873	=Heat (42°C for 20 min)/Cont (37°C)
Heat shock (20 min)			6	3	4154.01					1.18182	0.818182	1.13636	1.27273	1.20455	=Heat (42°C for 20 min)/Cont (37°C)
Heat shock (20 min)			5	2	4160.98					1.08333	0.916667	0.85	1.01667	0.933333	=Heat (42°C for 20 min)/Cont (37°C)
Heat shock (20 min)			4	2	4161.97					1.125	0.875	0.875	0.8125	0.84375	=Heat (42°C for 20 min)/Cont (37°C)
Heat shock (20 min)			5	2	4173.03					1.33333	0.666667	1.26882	0.989247	1.12903	=Heat (42°C for 20 min)/Cont (37°C)
Heat shock (20 min)			5	3	4173.05					0.602941	1.39706	0.573529	1.02941	0.801471	=Heat (42°C for 20 min)/Cont (37°C)
Heat shock (20 min)			4	1	4211.09					0.923077	1.07692	0.957265	1.02564	0.991453	=Heat (42°C for 20 min)/Cont (37°C)
Heat shock (20 min)			4	1	4212.8					0.966292	1.03371	1.23596	1.52809	1.38202	=Heat (42°C for 20 min)/Cont (37°C)
Heat shock (20 min)			6	1	4215.12					0.956522	1.04348	1.08696	0.710145	0.898551	=Heat (42°C for 20 min)/Cont (37°C)
Heat shock (20 min)			4	2	4243.94					1.0411	0.958904	1.09589	0.547945	0.821918	=Heat (42°C for 20 min)/Cont (37°C)
Heat shock (20 min)			4	2	4300.17					1.15556	0.844444	1.13333	1.24444	1.18889	=Heat (42°C for 20 min)/Cont (37°C)
Heat shock (20 min)			5	2	4316.22					1.31624	0.683761	1.05983	0.871795	0.965812	=Heat (42°C for 20 min)/Cont (37°C)
Heat shock (20 min)			5	2	4316.22					1.32203	0.677966	1.0339	0.864407	0.949153	=Heat (42°C for 20 min)/Cont (37°C)
Heat shock (20 min)			6	3	4387.11					0.823529	1.17647	0.897059	0.735294	0.816176	=Heat (42°C for 20 min)/Cont (37°C)
Heat shock (20 min)			7	3	4395.11					1.24786	0.752137	0.905983	0.598291	0.752137	=Heat (42°C for 20 min)/Cont (37°C)
Heat shock (20 min)			5	2	4431.24					1.13514	0.864865	0.756757	0.612613	0.684685	=Heat (42°C for 20 min)/Cont (37°C)
Heat shock (20 min)			7	3	4509.14					0.977273	1.02273	1.36364	0.681818	1.02273	=Heat (42°C for 20 min)/Cont (37°C)
Heat shock (20 min)			7	3	4509.14					0.982456	1.01754	1.22807	0.982456	1.10526	=Heat (42°C for 20 min)/Cont (37°C)
Heat shock (20 min)			5	3	4516.16					0.862385	1.13761	0.825688	1.3945	1.11009	=Heat (42°C for 20 min)/Cont (37°C)
Heat shock (20 min)			5	1	4550.1					0.899083	1.10092	1.44954	1.46789	1.45872	=Heat (42°C for 20 min)/Cont (37°C)
Heat shock (20 min)			6	2	4585.02					0.905882	1.09412	0.258824	0.152941	0.205882	=Heat (42°C for 20 min)/Cont (37°C)
Heat shock (20 min)			6	2	4596.16					1.12195	0.878049	1.60976	1.41463	1.5122	=Heat (42°C for 20 min)/Cont (37°C)
Heat shock (20 min)			5	2	4600.01					0.990476	1.00952	0.457143	0.914286	0.685714	=Heat (42°C for 20 min)/Cont (37°C)
Heat shock (20 min)			7	8	4618.41					0.906667	1.09333	0.88	0.586667	0.733333	=Heat (42°C for 20 min)/Cont (37°C)
Heat shock (20 min)			5	1	4712.13					0.699187	1.30081	1.36585	1.38211	1.37398	=Heat (42°C for 20 min)/Cont (37°C)
Heat shock (20 min)			4	1	4712.14					0.82963	1.17037	1.2	1.37778	1.28889	=Heat (42°C for 20 min)/Cont (37°C)
Heat shock (20 min)			6	4	4944.35					1.15254	0.847458	1.10169	1.18644	1.14407	=Heat (42°C for 20 min)/Cont (37°C)
Heat shock (20 min)			7	4	4944.36					1.17172	0.828283	1.19192	0.909091	1.05051	=Heat (42°C for 20 min)/Cont (37°C)
Heat shock (20 min)			8	1	5314.62					0.97619	1.02381	0.988095	0.714286	0.85119	=Heat (42°C for 20 min)/Cont (37°C)
Heat shock (20 min)			6	4	5386.56					1.02778	0.972222	1.16667	0.916667	1.04167	=Heat (42°C for 20 min)/Cont (37°C)
Heat shock (20 min)			10	10	5511.68					0.909091	1.09091	0.969697	0.939394	0.954545	=Heat (42°C for 20 min)/Cont (37°C)
Heat shock (20 min)			9	9	5550.19					1.02564	0.974359	1.09402	1.09402	1.09402	=Heat (42°C for 20 min)/Cont (37°C)
Heat shock (20 min)			6	1	5655.65					0.96732	1.03268	1.08497	1.22876	1.15686	=Heat (42°C for 20 min)/Cont (37°C)
Heat shock (20 min)			7	3	6038.74					1.16129	0.83871	0.860215	0.946237	0.903226	=Heat (42°C for 20 min)/Cont (37°C)
Heat shock (20 min)			8	3	6052.93					1.13274	0.867257	0.920354	1.02655	0.973451	=Heat (42°C for 20 min)/Cont (37°C)
Heat shock (20 min)			13	7	8559.63					1.0297	0.970297	0.811881	1.06931	0.940594	=Heat (42°C for 20 min)/Cont (37°C)
Heat shock (20 min)			12	7	8561.6					0.895238	1.10476	0.72381	1.27619	1	=Heat (42°C for 20 min)/Cont (37°C)
Heat shock (20 min)			11	7	8562.61					0.962963	1.03704	0.77037	1.21481	0.992593	=Heat (42°C for 20 min)/Cont (37°C)
