# Supplementary material for: Effect of Protein Denaturation and Enzyme Inhibitors on Proteasomal-Mediated Production of Peptides in Human Embryonic Kidney Cells
Source: Biomolecules. 2019 May 28;9(6):207. doi: 10.3390/biom9060207 (PMC6627375; doi:10.3390/biom9060207)
Supplement: Supplementary file 1 [file biomolecules-09-00207-s001.zip › 2 round supplementary/S2 Table - 04-01-2019.xlsx]

## Sheet: Sheet1
S2 Table: Means of relative levels of all peptides (treated and control) derived from proteins giving rise to ≥2 peptides in HEK293T cells treated with b-AP15 (1 µM, 1 hour), heat shock (42°C for 20 min and 1 hour), or cycloheximide (200 µM, 35 min)
Abbreviations: n = Number of peptides derived from the protein; T = Mean of relative levels of all peptides derived from the protein in treated samples; C = Mean of relative levels of all peptides derived from the protein in controls; SEM, Standard error of mean
			bAP15						Heat shock (20 min)						Heat shock (1 hour)						Cycloheximide
Gene name	Protein	n	T	SEM	p-value	C	SEM	n	T	SEM	p-value	C	SEM	n	T	SEM	p-value	C	SEM	n	T	SEM	p-value	C	SEM
ANP32A	Acidic nuclear phosphoprotein pp32							2	0.97	0.05745	0.8774	1	0.1772
CFL1	Cofilin 1	2	0.87	0.06408	0.2326	1	0.07975
CLNS1A	Methylosome subunit pICln (AltName: Chloride channel, nucleotide sensitive 1A)							2	0.9975	0.1182	0.9893	1	0.1353
COX5A	Cytochrome c oxidase subunit 5a	3	0.846	0.1239	0.3159	1	0.08327
COX6B1	Cytochrome c oxidase subunit 6b	2	0.9563	0.03088	0.2765	1	0.02322	3	0.9217	0.04757	0.4312	1	0.08285	2	0.915	0.04941	0.2364	1	0.04163
EEF1B2	Elongation factor 1 beta	5	0.8489	0.06386	0.0482	1	0.0369	5	1.104	0.0553	0.1883	1	0.0521	4	0.905	0.07253	0.5679	1	0.1453	2	0.7475	0.1078	0.1065	1	0.078
EIF1	Eukaryotic translation initiation factor 1							2	0.9575	0.1333	0.8604	1	0.1894
EIF4H	Eukaryotic translation initiation factor 4H	6	1.082	0.03509	0.1496	1	0.04288	4	1.148	0.05281	0.0606	1	0.04935	7	1.284	0.06456	0.0333	1	0.1088
EIF5A	Eukaryotic translation initiation factor 5A	6	0.935	0.08696	0.5645	1	0.06908	6	1.043	0.03695	0.4351	1	0.03863	7	0.9729	0.09284	0.8555	1	0.1147	2	0.94	0.0801	0.6538	1	0.09883
ERH	Enhancer of rudimentary homolog	2	0.9175	0.05827	0.2988	1	0.0495	3	1.213	0.06795	0.0232	1	0.04163	3	0.9417	0.05677	0.4171	1	0.03907	2	1.108	0.07052	0.426	1	0.1043
FKBP1A	FK506 Binding Protein	4	0.8756	0.04814	0.0305	1	0.02609	6	0.9608	0.05059	0.6802	1	0.07894	5	1.158	0.05127	0.3971	1	0.1748	2	1.118	0.06836	0.3757	1	0.1021
HINT1	Histidine triad nucleotide-binding protein 1	4	1.009	0.05656	0.8999	1	0.03951	4	1.118	0.05709	0.1948	1	0.0647	6	1.025	0.07826	0.8217	1	0.07676
HNRNPDL	Heterogeneous nuclear ribonucleoprotein D-like	3	0.9	0.08072	0.3033	1	0.0489	2	1.123	0.03092	0.0903	1	0.05228	2	1.25	0.07314	0.4902	1	0.3323
HSPE1	Heat shock 10kDa protein 1 (chaperonin 10)	11	0.904	0.03404	0.0098	1	0.01251	15	0.9627	0.03086	0.4792	1	0.04238	9	0.8567	0.06722	0.3571	1	0.1411	5	0.904	0.0364	0.1152	1	0.04514
MAPK1IP1L	MAPK-interacting and spindle-stabilizing protein-like							2	1.39	0.1597	0.2346	1	0.2483
MIF	Macrophage migration inhibitory factor	2	1.003	0.08008	0.9781	1	0.03982	4	1.26	0.09426	0.036	1	0.06065	3	1.098	0.07812	0.3742	1	0.07123
NDUFA8	NADH dehydrogenase 1 alpha subcomplex, 8							2	0.8625	0.05588	0.214	1	0.08165
NME2	Nucleoside diphosphate kinase B	2	0.9675	0.04263	0.5382	1	0.02891							2	0.8725	0.08045	0.1759	1	0.02082
NPM1	Nucleophosmin	2	0.945	0.05603	0.4111	1	0.03279	3	1.138	0.0878	0.408	1	0.1339
PARK7	Protein DJ-1 (Parkinson disease protein 7)	4	0.8514	0.04509	0.0312	1	0.04716	2	1.095	0.04573	0.3013	1	0.07047	3	1.052	0.1095	0.7564	1	0.1195	2	1.2	0.04778	0.0302	1	0.05228
PEBP1	Phosphatidylethanolamine-binding protein 1	6	0.8405	0.07937	0.0677	1	0.02989	5	1.135	0.06013	0.1922	1	0.07946	8	1.008	0.07174	0.9563	1	0.115
PFDN1	Prefoldin subunit 1	2	0.8725	0.03634	0.0144	1	0.02765	2	1.07	0.01291	0.0601	1	0.02739
PHB	Prohibitin							2	1.078	0.07319	0.3318	1	0.005773
PPIA	Peptidylprolyl isomerase A	12	0.9533	0.0465	0.3694	1	0.02284	11	0.9518	0.03304	0.4884	1	0.06049	13	0.9935	0.05683	0.949	1	0.08533	4	0.9725	0.05297	0.7479	1	0.06505
PRDX5	Peroxiredoxin 5													2	0.8	0.0694	0.1655	1	0.106
PSMC1	26S protease regulatory subunit 4	2	0.895	0.04625	0.0816	1	0.03151													2	1.243	0.2868	0.4686	1	0.1266
RBM3	RNA binding motif protein 3							3	1.022	0.07516	0.842	1	0.07465
RPLP1	60S acidic ribosomal protein P1	2	1.255	0.2662	0.3904	1	0.0991	4	0.9275	0.06366	0.4706	1	0.07421
RPLP2	60S acidic ribosomal protein P2	4	0.8	0.08034	0.0538	1	0.05637
RPS21	40S Ribosomal protein S21	8	0.8954	0.04145	0.0287	1	0.0212	6	1.037	0.06003	0.6498	1	0.05235	8	1.003	0.08854	0.9825	1	0.1102	4	1.028	0.09246	0.7835	1	0.033
RPS28	40S Ribosomal protein S28	9	0.9303	0.02322	0.0185	1	0.01706	8	1.104	0.02458	0.0265	1	0.03706	9	0.8761	0.02383	0.0138	1	0.04135	5	0.996	0.04183	0.9609	1	0.0688
SRSF1	Splicing factor, arginine/serine-rich 1	3	0.985	0.08933	0.8732	1	0.02558	3	0.975	0.04217	0.7744	1	0.07367	2	1.285	0.219	0.2836	1	0.103
SRSF2	Splicing factor, arginine/serine-rich 2	2	1.019	0.03715	0.7973	1	0.06124
SUB1	Activated RNA polymerase II transcriptional coactivator p15	2	0.9938	0.07547	0.9434	1	0.04205	3	1.012	0.05147	0.878	1	0.05329
TPI1	Triosephosphate isomerase 1	13	0.9434	0.05466	0.3873	1	0.0354	7	1.16	0.09486	0.1783	1	0.06616	12	0.9408	0.08635	0.6444	1	0.09385	3	1.192	0.1164	0.1676	1	0.0552
VIM	Vimentin							2	1.293	0.03772	0.0028	1	0.04655
