# Supplementary material for: Effect of Protein Denaturation and Enzyme Inhibitors on Proteasomal-Mediated Production of Peptides in Human Embryonic Kidney Cells
Source: Biomolecules. 2019 May 28;9(6):207. doi: 10.3390/biom9060207 (PMC6627375; doi:10.3390/biom9060207)
Supplement: Supplementary file 1 [file biomolecules-09-00207-s001.zip › 2 round supplementary/S3 Table - 04-01-2019.xlsx]

## Sheet: Sheet1
S3 Table: All peptides (identified and unidentified) in HEK 293T cells treated with 0.5 µM bortezomib and 0.2 µM epoxomicin, 0.2 µM epoxomicin, or 0.5 µM bortezomib
Abbreviations are defined in S1 Table
	Precursor	Precursor			Obs.	Theor.	Upstream site		Downstream site	Rel Level	Rel Level	Rel Level	Rel Level
Treatment	Gene Name	Protein Name	z	#Tags	Mass	Mass	P1	Peptide sequence	P1'	C1/Avg(C1,C2)	C2/Avg(C1,C2)	T1/Avg(C1,C2)	T2/Avg(C1,C2)	Avg T1, T2
Bortezomib (0.5 µM) and Epoxomicin (0.2 µM) vs Bortezomib alone	ALYREF	THO complex subunit 4	2	1	915.527	915.528	m	SLDDIIKL	n	0.979114	1.02089	1.05597	1.02757	1.04177	=Epox+Bor/Cont Bor (0.5 µM Bor and Epox 0.2 µM, 30 min)
Bortezomib (0.5 µM) and Epoxomicin (0.2 µM) vs Bortezomib alone	ANP32A	Acidic nuclear phosphoprotein pp32	3	2	1009.6	1009.63	i	ANLPKLNKL	k	1.0143	0.985697	1.53278	2.27294	1.90286	=Epox+Bor/Cont Bor (0.5 µM Bor and Epox 0.2 µM, 30 min)
Bortezomib (0.5 µM) and Epoxomicin (0.2 µM) vs Bortezomib alone	ANP32A	Acidic nuclear phosphoprotein pp32	2	1	1607.79	1607.76	n	EGKLEGLTDEFEEL	e	1.01674	0.983264	1.14226	1.17155	1.1569	=Epox+Bor/Cont Bor (0.5 µM Bor and Epox 0.2 µM, 30 min)
Bortezomib (0.5 µM) and Epoxomicin (0.2 µM) vs Bortezomib alone	ANP32A	Acidic nuclear phosphoprotein pp32	2	1	1997.02	1996.95	n	EGKLEGLTDEFEELEFL	s	0.807818	1.19218	0.905537	1.36156	1.13355	=Epox+Bor/Cont Bor (0.5 µM Bor and Epox 0.2 µM, 30 min)
Bortezomib (0.5 µM) and Epoxomicin (0.2 µM) vs Bortezomib alone	ANP32A	Acidic nuclear phosphoprotein pp32	2	1	2185.1	2185.03	n	EGKLEGLTDEFEELEFLST	i	0.90303	1.09697	0.769697	1.34545	1.05758	=Epox+Bor/Cont Bor (0.5 µM Bor and Epox 0.2 µM, 30 min)
Bortezomib (0.5 µM) and Epoxomicin (0.2 µM) vs Bortezomib alone	ANP32A	Acidic nuclear phosphoprotein pp32	3	1	2882.47	2882.38	l	VLDNSRSNEGKLEGLTDEFEELEFL	s	0.691218	1.30878	1.37677	1.30878	1.34278	=Epox+Bor/Cont Bor (0.5 µM Bor and Epox 0.2 µM, 30 min)
Bortezomib (0.5 µM) and Epoxomicin (0.2 µM) vs Bortezomib alone	ANP32B	Acidic leucine-rich nuclear phosphoprotein 32 family member B	3	2	1134.61	1134.64	s	AEKLPNLTHL	n	1.23909	0.760908	5.80803	4.58639	5.19721	=Epox+Bor/Cont Bor (0.5 µM Bor and Epox 0.2 µM, 30 min)
Bortezomib (0.5 µM) and Epoxomicin (0.2 µM) vs Bortezomib alone	BANF1	Barrier to autointegration factor 1	4	2	3094.63	3094.58	*m	Ac-TTSQKHRDFVAEPMGEKPVGSLAGIGEVL	g	1.00908	0.990921	1.3022	1.62127	1.46174	=Epox+Bor/Cont Bor (0.5 µM Bor and Epox 0.2 µM, 30 min)
Bortezomib (0.5 µM) and Epoxomicin (0.2 µM) vs Bortezomib alone	BANF1	Barrier to autointegration factor 1	3	2	1341.68	1341.75	l	AGIGEVLGKKLEE	r	1.23191	0.768095	0.291482	0.234367	0.262925	=Epox+Bor/Cont Bor (0.5 µM Bor and Epox 0.2 µM, 30 min)
Bortezomib (0.5 µM) and Epoxomicin (0.2 µM) vs Bortezomib alone	BANF1	Barrier to autointegration factor 1	2	1,2	955.558	955.57	s	LAGIGEVLGK	k	0.906011	1.09399	0.818798	1.38973	1.10426	=Epox+Bor/Cont Bor (0.5 µM Bor and Epox 0.2 µM, 30 min)
Bortezomib (0.5 µM) and Epoxomicin (0.2 µM) vs Bortezomib alone	BANF1	Barrier to autointegration factor 1	3	2,3	1454.78	1454.83	s	LAGIGEVLGKKLEE	r	1.02839	0.971607	1.75409	2.32868	2.04139	=Epox+Bor/Cont Bor (0.5 µM Bor and Epox 0.2 µM, 30 min)
Bortezomib (0.5 µM) and Epoxomicin (0.2 µM) vs Bortezomib alone	C1QBP	Complement component 1 Q subcomponent-binding protein, mitochondrial	3	2,3	1292.68	1292.7	f	LEDLKSFVKSQ	*	0.919262	1.08074	1.48746	2.47561	1.98154	=Epox+Bor/Cont Bor (0.5 µM Bor and Epox 0.2 µM, 30 min)
Bortezomib (0.5 µM) and Epoxomicin (0.2 µM) vs Bortezomib alone	CD99	CD99 antigen	3	1,2	1353.76	1353.76	n	AEPAVQRTLLEK	*	1.07825	0.921751	2.00862	1.66425	1.83644	=Epox+Bor/Cont Bor (0.5 µM Bor and Epox 0.2 µM, 30 min)
Bortezomib (0.5 µM) and Epoxomicin (0.2 µM) vs Bortezomib alone	CLNS1A	Methylosome subunit pICln (AltName: Chloride channel, nucleotide sensitive 1A)	2	1	2110.16	2110.12	*m	Ac-SFLKSFPPPGPAEGLLRQQ	p	0.933333	1.06667	1.38	1.85333	1.61667	=Epox+Bor/Cont Bor (0.5 µM Bor and Epox 0.2 µM, 30 min)
Bortezomib (0.5 µM) and Epoxomicin (0.2 µM) vs Bortezomib alone	COX5A	Cytochrome c oxidase subunit 5a	2	1	1346.69	1346.65	y	FNKPDIDAWEL	r	1.0875	0.9125	0.915625	1.02188	0.96875	=Epox+Bor/Cont Bor (0.5 µM Bor and Epox 0.2 µM, 30 min)
Bortezomib (0.5 µM) and Epoxomicin (0.2 µM) vs Bortezomib alone	COX5A	Cytochrome c oxidase subunit 5a	2	1,2	1356.75	1356.71	l	GISTPEELGLDKV	*	1.12661	0.873389	2.32562	1.93537	2.1305	=Epox+Bor/Cont Bor (0.5 µM Bor and Epox 0.2 µM, 30 min)
Bortezomib (0.5 µM) and Epoxomicin (0.2 µM) vs Bortezomib alone	COX5A	Cytochrome c oxidase subunit 5a	2	1	1469.83	1469.8	e	LGISTPEELGLDKV	*	0.922118	1.07788	1.24611	1.75909	1.5026	=Epox+Bor/Cont Bor (0.5 µM Bor and Epox 0.2 µM, 30 min)
Bortezomib (0.5 µM) and Epoxomicin (0.2 µM) vs Bortezomib alone	COX5A	Cytochrome c oxidase subunit 5a	3	1	2293.32	2293.25	e	LRPTLNELGISTPEELGLDKV	*	0.79003	1.20997	1.29758	2.0506	1.67409	=Epox+Bor/Cont Bor (0.5 µM Bor and Epox 0.2 µM, 30 min)
Bortezomib (0.5 µM) and Epoxomicin (0.2 µM) vs Bortezomib alone	COX5A	Cytochrome c oxidase subunit 5a	2	1	1712.92	1712.88	l	NELGISTPEELGLDKV	*	0.779798	1.2202	2.38586	3.28283	2.83434	=Epox+Bor/Cont Bor (0.5 µM Bor and Epox 0.2 µM, 30 min)
Bortezomib (0.5 µM) and Epoxomicin (0.2 µM) vs Bortezomib alone	COX5A	Cytochrome c oxidase subunit 5a	3	1,2	2180.19	2180.17	l	RPTLNELGISTPEELGLDKV	*	1.10601	0.893988	1.62767	1.53135	1.57951	=Epox+Bor/Cont Bor (0.5 µM Bor and Epox 0.2 µM, 30 min)
Bortezomib (0.5 µM) and Epoxomicin (0.2 µM) vs Bortezomib alone	COX6B1	Cytochrome c oxidase subunit 6b	2	2	1382.62	1382.64	*m	Ac-AEDMETKIKNY	k	1.00096	0.999043	1.30909	1.78947	1.54928	=Epox+Bor/Cont Bor (0.5 µM Bor and Epox 0.2 µM, 30 min)
Bortezomib (0.5 µM) and Epoxomicin (0.2 µM) vs Bortezomib alone	COX6B1	Cytochrome c oxidase subunit 6b	3	3	1611.74	1611.78	*m	Ac-AEDMETKIKNYKT	a	1.12661	0.873387	1.68226	2.15161	1.91694	=Epox+Bor/Cont Bor (0.5 µM Bor and Epox 0.2 µM, 30 min)
Bortezomib (0.5 µM) and Epoxomicin (0.2 µM) vs Bortezomib alone	CTSD	Cathepsin D	2	2	851.473	851.512	e	GPIPEVLK	n	1.17902	0.820981	0.823261	1.06271	0.942987	=Epox+Bor/Cont Bor (0.5 µM Bor and Epox 0.2 µM, 30 min)
Bortezomib (0.5 µM) and Epoxomicin (0.2 µM) vs Bortezomib alone	DBI	Acyl-CoA-binding protein (Diazepam binding inhibitor)	2,3	1	1784.92	1784.87	*m	Ac-SQAEFEKAAEEVRHL	k	0.979592	1.02041	1.26606	1.53137	1.39872	=Epox+Bor/Cont Bor (0.5 µM Bor and Epox 0.2 µM, 30 min)
Bortezomib (0.5 µM) and Epoxomicin (0.2 µM) vs Bortezomib alone	DUT	Deoxyuridine 5'-triphosphate nucleotidohydrolase, mitochondrial	3	1,2	3015.49	3015.41	r	IFYPEIEEVQALDDTERGSGGFGSTGKN	*	0.984127	1.01587	1.35426	1.60317	1.47872	=Epox+Bor/Cont Bor (0.5 µM Bor and Epox 0.2 µM, 30 min)
Bortezomib (0.5 µM) and Epoxomicin (0.2 µM) vs Bortezomib alone	EEF1B2	Elongation factor 1 beta	2	1	1159.64	1159.62	a	DGLVWGSSKLV	p	0.926476	1.07352	0.88736	1.23651	1.06193	=Epox+Bor/Cont Bor (0.5 µM Bor and Epox 0.2 µM, 30 min)
Bortezomib (0.5 µM) and Epoxomicin (0.2 µM) vs Bortezomib alone	EEF1B2	Elongation factor 1 beta	2	1,2	1287.71	1287.68	*m	GFGDLKSPAGLQV	l	1.01863	0.981371	1.60738	2.1552	1.88129	=Epox+Bor/Cont Bor (0.5 µM Bor and Epox 0.2 µM, 30 min)
Bortezomib (0.5 µM) and Epoxomicin (0.2 µM) vs Bortezomib alone	EEF1B2	Elongation factor 1 beta	2	1	1400.8	1400.77	*m	GFGDLKSPAGLQVL	n	1.00465	0.995347	0.983572	1.08556	1.03456	=Epox+Bor/Cont Bor (0.5 µM Bor and Epox 0.2 µM, 30 min)
Bortezomib (0.5 µM) and Epoxomicin (0.2 µM) vs Bortezomib alone	EEF1B2	Elongation factor 1 beta	2	2	1905.97	1905.98	*m	GFGDLKSPAGLQVLNDYL	a	0.905473	1.09453	3.9801	2.42786	3.20398	=Epox+Bor/Cont Bor (0.5 µM Bor and Epox 0.2 µM, 30 min)
Bortezomib (0.5 µM) and Epoxomicin (0.2 µM) vs Bortezomib alone	EEF1B2	Elongation factor 1 beta	2	1	1007.52	1007.51	s	MDVAAFNKI	*	0.995279	1.00472	0.919227	1.40257	1.1609	=Epox+Bor/Cont Bor (0.5 µM Bor and Epox 0.2 µM, 30 min)
Bortezomib (0.5 µM) and Epoxomicin (0.2 µM) vs Bortezomib alone	EEF1B2	Elongation factor 1 beta	3	2	973.573	973.596	v	PVGYGIKKL	q	1.08625	0.91375	0.820625	1.31937	1.07	=Epox+Bor/Cont Bor (0.5 µM Bor and Epox 0.2 µM, 30 min)
Bortezomib (0.5 µM) and Epoxomicin (0.2 µM) vs Bortezomib alone	EEF1B2	Elongation factor 1 beta	2	1	1358.74	1358.72	i	QADGLVWGSSKLV	p	1.02668	0.973323	1.23704	1.8872	1.56212	=Epox+Bor/Cont Bor (0.5 µM Bor and Epox 0.2 µM, 30 min)
Bortezomib (0.5 µM) and Epoxomicin (0.2 µM) vs Bortezomib alone	EEF1B2	Elongation factor 1 beta	4	3	2314.12	2314.3	i	QADGLVWGSSKLVPVGYGIKKL	q	1.06034	0.939655	2.17241	1.24138	1.7069	=Epox+Bor/Cont Bor (0.5 µM Bor and Epox 0.2 µM, 30 min)
Bortezomib (0.5 µM) and Epoxomicin (0.2 µM) vs Bortezomib alone	EEF1B2	Elongation factor 1 beta	2	1	861.494	861.496	s	SKLVPVGY	g	0.94341	1.05659	1.62614	1.84228	1.73421	=Epox+Bor/Cont Bor (0.5 µM Bor and Epox 0.2 µM, 30 min)
Bortezomib (0.5 µM) and Epoxomicin (0.2 µM) vs Bortezomib alone	EIF1	Eukaryotic translation initiation factor 1	4	3	1426.7	1426.76	i	GLAKDDQLKVHGF	*	1.0276	0.972399	2.20948	2.0184	2.11394	=Epox+Bor/Cont Bor (0.5 µM Bor and Epox 0.2 µM, 30 min)
Bortezomib (0.5 µM) and Epoxomicin (0.2 µM) vs Bortezomib alone	EIF4H	Eukaryotic translation initiation factor 4H	3	1,2	2525.35	2525.26	v	ANPNSAIFGGARPREEVVQKEQE	*	0.85192	1.14808	1.86837	1.60146	1.73492	=Epox+Bor/Cont Bor (0.5 µM Bor and Epox 0.2 µM, 30 min)
Bortezomib (0.5 µM) and Epoxomicin (0.2 µM) vs Bortezomib alone	EIF4H	Eukaryotic translation initiation factor 4H	3,4	1,2	3248.75	3248.65	v	ATPLNQVANPNSAIFGGARPREEVVQKEQE	*	0.80839	1.19161	1.74263	1.95918	1.85091	=Epox+Bor/Cont Bor (0.5 µM Bor and Epox 0.2 µM, 30 min)
Bortezomib (0.5 µM) and Epoxomicin (0.2 µM) vs Bortezomib alone	EIF4H	Eukaryotic translation initiation factor 4H	3,4	1	3076.68	3076.57	t	PLNQVANPNSAIFGGARPREEVVQKEQE	*	0.715447	1.28455	1.07317	1.34056	1.20687	=Epox+Bor/Cont Bor (0.5 µM Bor and Epox 0.2 µM, 30 min)
Bortezomib (0.5 µM) and Epoxomicin (0.2 µM) vs Bortezomib alone	EIF4H	Eukaryotic translation initiation factor 4H	3	1	1775.99	1775.94	v	QGDIDAIFKDLSIRSV	r	0.867153	1.13285	1.48613	2.04282	1.76448	=Epox+Bor/Cont Bor (0.5 µM Bor and Epox 0.2 µM, 30 min)
Bortezomib (0.5 µM) and Epoxomicin (0.2 µM) vs Bortezomib alone	EIF4H	Eukaryotic translation initiation factor 4H	3	1	2624.42	2624.33	q	VANPNSAIFGGARPREEVVQKEQE	*	0.94958	1.05042	0.865546	1.45378	1.15966	=Epox+Bor/Cont Bor (0.5 µM Bor and Epox 0.2 µM, 30 min)
Bortezomib (0.5 µM) and Epoxomicin (0.2 µM) vs Bortezomib alone	EIF5A	Eukaryotic translation initiation factor 5A	2	2	1462.73	1462.75	a	MTEEAAVAIKAMAK	*	0.961969	1.03803	2.00895	1.56152	1.78523	=Epox+Bor/Cont Bor (0.5 µM Bor and Epox 0.2 µM, 30 min)
Bortezomib (0.5 µM) and Epoxomicin (0.2 µM) vs Bortezomib alone	EIF5A	Eukaryotic translation initiation factor 5A	2,3	1	1085.58	1085.57	h	NMDVPNIKR	n	0.898221	1.10178	1.3825	1.86321	1.62286	=Epox+Bor/Cont Bor (0.5 µM Bor and Epox 0.2 µM, 30 min)
Bortezomib (0.5 µM) and Epoxomicin (0.2 µM) vs Bortezomib alone	EIF5A	Eukaryotic translation initiation factor 5A	3	1	1199.63	1199.61	h	NMDVPNIKRN	d	0.822911	1.17709	1.24839	1.96961	1.609	=Epox+Bor/Cont Bor (0.5 µM Bor and Epox 0.2 µM, 30 min)
Bortezomib (0.5 µM) and Epoxomicin (0.2 µM) vs Bortezomib alone	EIF5A	Eukaryotic translation initiation factor 5A	2,3	1	1461.74	1461.7	h	NMDVPNIKRNDF	q	0.815696	1.1843	2.17004	2.53092	2.35048	=Epox+Bor/Cont Bor (0.5 µM Bor and Epox 0.2 µM, 30 min)
Bortezomib (0.5 µM) and Epoxomicin (0.2 µM) vs Bortezomib alone	EIF5A	Eukaryotic translation initiation factor 5A	3	1	1986.1	1986.04	h	NMDVPNIKRNDFQLIGI	q	1.04889	0.951108	1.03209	1.28648	1.15928	=Epox+Bor/Cont Bor (0.5 µM Bor and Epox 0.2 µM, 30 min)
Bortezomib (0.5 µM) and Epoxomicin (0.2 µM) vs Bortezomib alone	EIF5A	Eukaryotic translation initiation factor 5A	3	1	2002.09	2002.04	h	NMDVPNIKRNDFQLIGI + Mox	q	1.00159	0.998408	1.25796	1.39331	1.32564	=Epox+Bor/Cont Bor (0.5 µM Bor and Epox 0.2 µM, 30 min)
Bortezomib (0.5 µM) and Epoxomicin (0.2 µM) vs Bortezomib alone	EIF5A	Eukaryotic translation initiation factor 5A	2,3	2,3	1620.82	1620.82	l	SAMTEEAAVAIKAMAK	*	1.03306	0.966943	1.81783	2.16109	1.98946	=Epox+Bor/Cont Bor (0.5 µM Bor and Epox 0.2 µM, 30 min)
Bortezomib (0.5 µM) and Epoxomicin (0.2 µM) vs Bortezomib alone	EIF5A	Eukaryotic translation initiation factor 5A	2	1	948.532	948.528	l	VGIDIFTGK	k	0.951111	1.04889	1.11333	1.56222	1.33778	=Epox+Bor/Cont Bor (0.5 µM Bor and Epox 0.2 µM, 30 min)
Bortezomib (0.5 µM) and Epoxomicin (0.2 µM) vs Bortezomib alone	EIF5A	Eukaryotic translation initiation factor 5A	3	2	1239.67	1239.69	l	VGIDIFTGKKY	e	1.18283	0.817171	1.18436	1.85818	1.52127	=Epox+Bor/Cont Bor (0.5 µM Bor and Epox 0.2 µM, 30 min)
Bortezomib (0.5 µM) and Epoxomicin (0.2 µM) vs Bortezomib alone	ERH	Enhancer of rudimentary homolog	2,3	1	1433.87	1433.84	*m	Ac-SHTILLVQPTKR	p	0.880256	1.11974	1.32742	2.26738	1.7974	=Epox+Bor/Cont Bor (0.5 µM Bor and Epox 0.2 µM, 30 min)
Bortezomib (0.5 µM) and Epoxomicin (0.2 µM) vs Bortezomib alone	ERH	Enhancer of rudimentary homolog	2,3,4	1	2137.23	2137.16	*m	Ac-SHTILLVQPTKRPEGRTY	a	0.801147	1.19885	1.1545	1.5436	1.34905	=Epox+Bor/Cont Bor (0.5 µM Bor and Epox 0.2 µM, 30 min)
Bortezomib (0.5 µM) and Epoxomicin (0.2 µM) vs Bortezomib alone	ERH	Enhancer of rudimentary homolog	3,4	3,4	2127	2127.03	r	ADTQTYQPYNKDWIKEK	i	1.20031	0.799689	2.17051	1.9632	2.06686	=Epox+Bor/Cont Bor (0.5 µM Bor and Epox 0.2 µM, 30 min)
Bortezomib (0.5 µM) and Epoxomicin (0.2 µM) vs Bortezomib alone	ERH	Enhancer of rudimentary homolog	3,5	3,4	2056.04	2055.99	a	DTQTYQPYNKDWIKEK	i	1.00432	0.995678	1.40968	1.34226	1.37597	=Epox+Bor/Cont Bor (0.5 µM Bor and Epox 0.2 µM, 30 min)
Bortezomib (0.5 µM) and Epoxomicin (0.2 µM) vs Bortezomib alone	FKBP1A	FK506 Binding Protein	2	1,2	1104.62	1104.61	v	FDVELLKLE	*	1.01439	0.985612	1.39015	1.96901	1.67958	=Epox+Bor/Cont Bor (0.5 µM Bor and Epox 0.2 µM, 30 min)
Bortezomib (0.5 µM) and Epoxomicin (0.2 µM) vs Bortezomib alone	FKBP1A	FK506 Binding Protein	3	2	2128.12	2128.1	*m	GVQVETISPGDGRTFPKRGQ	t	1.21591	0.784091	1.64205	2.42614	2.03409	=Epox+Bor/Cont Bor (0.5 µM Bor and Epox 0.2 µM, 30 min)
Bortezomib (0.5 µM) and Epoxomicin (0.2 µM) vs Bortezomib alone	FKBP1A	FK506 Binding Protein	2	1,2	842.511	842.511	d	VELLKLE	*	1.00024	0.999761	3.45011	3.70328	3.57669	=Epox+Bor/Cont Bor (0.5 µM Bor and Epox 0.2 µM, 30 min)
Bortezomib (0.5 µM) and Epoxomicin (0.2 µM) vs Bortezomib alone	FKBP1A	FK506 Binding Protein	2	1,2	1203.66	1203.67	l	VFDVELLKLE	*	0.942742	1.05726	1.26855	1.82218	1.54536	=Epox+Bor/Cont Bor (0.5 µM Bor and Epox 0.2 µM, 30 min)
Bortezomib (0.5 µM) and Epoxomicin (0.2 µM) vs Bortezomib alone	HDGF	Hepatoma-derived growth factor	3	2,3	2018.04	2018.01	r	KGFSEGLWEIENNPTVKA	s	1.12108	0.878924	1.57648	1.88341	1.72995	=Epox+Bor/Cont Bor (0.5 µM Bor and Epox 0.2 µM, 30 min)
Bortezomib (0.5 µM) and Epoxomicin (0.2 µM) vs Bortezomib alone	HINT1	Histidine triad nucleotide-binding protein 1	2	1	1212.66	1212.65	*m	Ac-ADEIAKAQVAR	p	1.03559	0.964412	1.41598	1.86708	1.64153	=Epox+Bor/Cont Bor (0.5 µM Bor and Epox 0.2 µM, 30 min)
Bortezomib (0.5 µM) and Epoxomicin (0.2 µM) vs Bortezomib alone	HINT1	Histidine triad nucleotide-binding protein 1	3,4,5	3	2595.46	2595.45	*m	Ac-ADEIAKAQVARPGGDTIFGKIIRK	e	1.06443	0.935569	1.38668	1.75091	1.56879	=Epox+Bor/Cont Bor (0.5 µM Bor and Epox 0.2 µM, 30 min)
Bortezomib (0.5 µM) and Epoxomicin (0.2 µM) vs Bortezomib alone	HINT1	Histidine triad nucleotide-binding protein 1	5	3	2837.58	2837.58	*m	Ac-ADEIAKAQVARPGGDTIFGKIIRKEI	p	0.960116	1.03988	1.18782	1.1008	1.14431	=Epox+Bor/Cont Bor (0.5 µM Bor and Epox 0.2 µM, 30 min)
Bortezomib (0.5 µM) and Epoxomicin (0.2 µM) vs Bortezomib alone	HINT1	Histidine triad nucleotide-binding protein 1	2	1	1556.77	1556.7	v	AEDDDESLLGHLMI	v	0.805755	1.19424	1.97122	2.2542	2.11271	=Epox+Bor/Cont Bor (0.5 µM Bor and Epox 0.2 µM, 30 min)
Bortezomib (0.5 µM) and Epoxomicin (0.2 µM) vs Bortezomib alone	HINT1	Histidine triad nucleotide-binding protein 1	2	1	1712.82	1712.79	v	AEDDDESLLGHLMIVG	k	0.856	1.144	2.86	2.416	2.638	=Epox+Bor/Cont Bor (0.5 µM Bor and Epox 0.2 µM, 30 min)
Bortezomib (0.5 µM) and Epoxomicin (0.2 µM) vs Bortezomib alone	HINT1	Histidine triad nucleotide-binding protein 1	4,5	2	2064.16	2064.13	f	HDISPQAPTHFLVIPKKH	i	1.13107	0.86893	1.11227	1.55509	1.33368	=Epox+Bor/Cont Bor (0.5 µM Bor and Epox 0.2 µM, 30 min)
Bortezomib (0.5 µM) and Epoxomicin (0.2 µM) vs Bortezomib alone	HINT1	Histidine triad nucleotide-binding protein 1	5	2	2505.42	2505.39	f	HDISPQAPTHFLVIPKKHISQI	s	0.71213	1.28787	1.12465	1.28228	1.20347	=Epox+Bor/Cont Bor (0.5 µM Bor and Epox 0.2 µM, 30 min)
Bortezomib (0.5 µM) and Epoxomicin (0.2 µM) vs Bortezomib alone	HINT1	Histidine triad nucleotide-binding protein 1	4	2	1400.8	1400.81	r	PGGDTIFGKIIRK	e	1.04885	0.951147	0.936032	1.41916	1.1776	=Epox+Bor/Cont Bor (0.5 µM Bor and Epox 0.2 µM, 30 min)
Bortezomib (0.5 µM) and Epoxomicin (0.2 µM) vs Bortezomib alone	HINT1	Histidine triad nucleotide-binding protein 1	3	1	2027.08	2026.99	i	SVAEDDDESLLGHLMIVGK	k	1.05333	0.946667	1.52	1.33333	1.42667	=Epox+Bor/Cont Bor (0.5 µM Bor and Epox 0.2 µM, 30 min)
Bortezomib (0.5 µM) and Epoxomicin (0.2 µM) vs Bortezomib alone	HIST1H2BK	Histone H2B	3	1	1475.87	1475.83	r	LLLPGELAKHAVSE	g	0.933702	1.0663	0.723757	1.11725	0.920503	=Epox+Bor/Cont Bor (0.5 µM Bor and Epox 0.2 µM, 30 min)
Bortezomib (0.5 µM) and Epoxomicin (0.2 µM) vs Bortezomib alone	HNRNPA2B1	Heterogeneous nuclear ribonucleoproteins A2/B1 (the motif GFGFVTF is also found in several other proteins!!!)	1	1	773.377	773.375	r	GFGFVTF	d	1.2069	0.793103	3.30862	3.98448	3.64655	=Epox+Bor/Cont Bor (0.5 µM Bor and Epox 0.2 µM, 30 min)
Bortezomib (0.5 µM) and Epoxomicin (0.2 µM) vs Bortezomib alone	HNRNPD	Heterogeneous nuclear ribonucleoprotein D0	3	1	2049.09	2049.04	k	IFVGGLSPDTPEEKIREY	f	0.903139	1.09686	1.22691	1.90404	1.56547	=Epox+Bor/Cont Bor (0.5 µM Bor and Epox 0.2 µM, 30 min)
Bortezomib (0.5 µM) and Epoxomicin (0.2 µM) vs Bortezomib alone	HNRNPDL	Heterogeneous nuclear ribonucleoprotein D-like	2	2	1433.77	1433.78	l	FKDAASVDKVLEL	k	1.03651	0.963489	0.578093	0.858012	0.718053	=Epox+Bor/Cont Bor (0.5 µM Bor and Epox 0.2 µM, 30 min)
Bortezomib (0.5 µM) and Epoxomicin (0.2 µM) vs Bortezomib alone	HNRNPDL	Heterogeneous nuclear ribonucleoprotein D-like	2,3	2	1286.69	1286.71	f	KDAASVDKVLEL	k	1.05546	0.944538	1.73311	2.67563	2.20437	=Epox+Bor/Cont Bor (0.5 µM Bor and Epox 0.2 µM, 30 min)
Bortezomib (0.5 µM) and Epoxomicin (0.2 µM) vs Bortezomib alone	HSPE1	Heat shock 10kDa protein 1 (chaperonin 10)	3,4	3,4	2355.29	2355.28	s	AAETVTKGGIMLPEKSQGKVLQA	t	1.05372	0.94628	1.86812	1.54553	1.70682	=Epox+Bor/Cont Bor (0.5 µM Bor and Epox 0.2 µM, 30 min)
Bortezomib (0.5 µM) and Epoxomicin (0.2 µM) vs Bortezomib alone	HSPE1	Heat shock 10kDa protein 1 (chaperonin 10)	4	4	2654.45	2654.47	s	AAETVTKGGIMLPEKSQGKVLQATVV	a	1.01075	0.989247	5.65054	2.44086	4.0457	=Epox+Bor/Cont Bor (0.5 µM Bor and Epox 0.2 µM, 30 min)
Bortezomib (0.5 µM) and Epoxomicin (0.2 µM) vs Bortezomib alone	HSPE1	Heat shock 10kDa protein 1 (chaperonin 10)	2	1	965.517	965.508	*m	Ac-AGQAFRKF	l	0.97976	1.02024	1.16021	1.68645	1.42333	=Epox+Bor/Cont Bor (0.5 µM Bor and Epox 0.2 µM, 30 min)
Bortezomib (0.5 µM) and Epoxomicin (0.2 µM) vs Bortezomib alone	HSPE1	Heat shock 10kDa protein 1 (chaperonin 10)	2	1	1078.6	1078.59	*m	Ac-AGQAFRKFL	p	0.956555	1.04345	1.72467	1.97053	1.8476	=Epox+Bor/Cont Bor (0.5 µM Bor and Epox 0.2 µM, 30 min)
Bortezomib (0.5 µM) and Epoxomicin (0.2 µM) vs Bortezomib alone	HSPE1	Heat shock 10kDa protein 1 (chaperonin 10)	3,4	3,4	2284.23	2284.25	a	AETVTKGGIMLPEKSQGKVLQA	t	1.07218	0.927818	1.45605	1.62565	1.54085	=Epox+Bor/Cont Bor (0.5 µM Bor and Epox 0.2 µM, 30 min)
Bortezomib (0.5 µM) and Epoxomicin (0.2 µM) vs Bortezomib alone	HSPE1	Heat shock 10kDa protein 1 (chaperonin 10)	2	2	1643.86	1643.88	q	ATVVAVGSGSKGKGGEIQ	p	1.23107	0.768932	0.737864	0.88932	0.813592	=Epox+Bor/Cont Bor (0.5 µM Bor and Epox 0.2 µM, 30 min)
Bortezomib (0.5 µM) and Epoxomicin (0.2 µM) vs Bortezomib alone	HSPE1	Heat shock 10kDa protein 1 (chaperonin 10)	2,3,4	2,3	1655.89	1655.88	v	AVGSGSKGKGGEIQPVSV	k	1.04716	0.952842	2.25544	2.63133	2.44338	=Epox+Bor/Cont Bor (0.5 µM Bor and Epox 0.2 µM, 30 min)
Bortezomib (0.5 µM) and Epoxomicin (0.2 µM) vs Bortezomib alone	HSPE1	Heat shock 10kDa protein 1 (chaperonin 10)	3,4	2,3	2293.12	2293.09	l	DDKDYFLFRDGDILGKYVD	*	0.8774	1.1226	2.20074	2.00303	2.10189	=Epox+Bor/Cont Bor (0.5 µM Bor and Epox 0.2 µM, 30 min)
Bortezomib (0.5 µM) and Epoxomicin (0.2 µM) vs Bortezomib alone	HSPE1	Heat shock 10kDa protein 1 (chaperonin 10)	2	1,2	1093.54	1093.53	r	DGDILGKYVD	*	1.04842	0.951576	1.34403	1.68491	1.51447	=Epox+Bor/Cont Bor (0.5 µM Bor and Epox 0.2 µM, 30 min)
Bortezomib (0.5 µM) and Epoxomicin (0.2 µM) vs Bortezomib alone	HSPE1	Heat shock 10kDa protein 1 (chaperonin 10)	4	2	2178.07	2178.06	d	DKDYFLFRDGDILGKYVD	*	1.16105	0.838951	1.95256	2.14981	2.05119	=Epox+Bor/Cont Bor (0.5 µM Bor and Epox 0.2 µM, 30 min)
Bortezomib (0.5 µM) and Epoxomicin (0.2 µM) vs Bortezomib alone	HSPE1	Heat shock 10kDa protein 1 (chaperonin 10)	3	1	1502.9	1502.86	k	FLPLFDRVLVER	s	1.17766	0.822335	3.3401	3.83756	3.58883	=Epox+Bor/Cont Bor (0.5 µM Bor and Epox 0.2 µM, 30 min)
Bortezomib (0.5 µM) and Epoxomicin (0.2 µM) vs Bortezomib alone	HSPE1	Heat shock 10kDa protein 1 (chaperonin 10)	3	3	1573.82	1573.87	v	GDKVLLPEYGGTKVV	l	1.13867	0.861331	3.23131	3.85459	3.54295	=Epox+Bor/Cont Bor (0.5 µM Bor and Epox 0.2 µM, 30 min)
Bortezomib (0.5 µM) and Epoxomicin (0.2 µM) vs Bortezomib alone	HSPE1	Heat shock 10kDa protein 1 (chaperonin 10)	2,3	2,3	1455.79	1455.81	k	GGIMLPEKSQGKVL	q	1.15472	0.845279	2.33716	2.73795	2.53755	=Epox+Bor/Cont Bor (0.5 µM Bor and Epox 0.2 µM, 30 min)
Bortezomib (0.5 µM) and Epoxomicin (0.2 µM) vs Bortezomib alone	HSPE1	Heat shock 10kDa protein 1 (chaperonin 10)	2,3	2,3	1654.9	1654.91	k	GGIMLPEKSQGKVLQA	t	1.08089	0.919109	2.25185	3.05366	2.65275	=Epox+Bor/Cont Bor (0.5 µM Bor and Epox 0.2 µM, 30 min)
Bortezomib (0.5 µM) and Epoxomicin (0.2 µM) vs Bortezomib alone	HSPE1	Heat shock 10kDa protein 1 (chaperonin 10)	2,3	2,3	1485.77	1485.78	v	GSGSKGKGGEIQPVSV	k	0.853962	1.14604	0.473557	0.908517	0.691037	=Epox+Bor/Cont Bor (0.5 µM Bor and Epox 0.2 µM, 30 min)
Bortezomib (0.5 µM) and Epoxomicin (0.2 µM) vs Bortezomib alone	HSPE1	Heat shock 10kDa protein 1 (chaperonin 10)	4	2,3	2063.07	2063.04	d	KDYFLFRDGDILGKYVD	*	0.958376	1.04162	3.6	1.94518	2.77259	=Epox+Bor/Cont Bor (0.5 µM Bor and Epox 0.2 µM, 30 min)
Bortezomib (0.5 µM) and Epoxomicin (0.2 µM) vs Bortezomib alone	HSPE1	Heat shock 10kDa protein 1 (chaperonin 10)	2,3,4	3,4	1701.94	1701.97	v	KVGDKVLLPEYGGTKV	v	1.14036	0.859638	2.02339	1.86919	1.94629	=Epox+Bor/Cont Bor (0.5 µM Bor and Epox 0.2 µM, 30 min)
Bortezomib (0.5 µM) and Epoxomicin (0.2 µM) vs Bortezomib alone	HSPE1	Heat shock 10kDa protein 1 (chaperonin 10)	3	3	1801	1801.03	v	KVGDKVLLPEYGGTKVV	l	1.09428	0.905717	0.937312	1.53511	1.23621	=Epox+Bor/Cont Bor (0.5 µM Bor and Epox 0.2 µM, 30 min)
Bortezomib (0.5 µM) and Epoxomicin (0.2 µM) vs Bortezomib alone	HSPE1	Heat shock 10kDa protein 1 (chaperonin 10)	2	1,2	1174.56	1174.55	v	LDDKDYFLF	r	0.990574	1.00943	1.32734	1.23907	1.2832	=Epox+Bor/Cont Bor (0.5 µM Bor and Epox 0.2 µM, 30 min)
Bortezomib (0.5 µM) and Epoxomicin (0.2 µM) vs Bortezomib alone	HSPE1	Heat shock 10kDa protein 1 (chaperonin 10)	3	1,2	1330.65	1330.66	v	LDDKDYFLFR	d	0.943505	1.0565	1.09935	1.82734	1.46334	=Epox+Bor/Cont Bor (0.5 µM Bor and Epox 0.2 µM, 30 min)
Bortezomib (0.5 µM) and Epoxomicin (0.2 µM) vs Bortezomib alone	HSPE1	Heat shock 10kDa protein 1 (chaperonin 10)	3,4	2,3	2406.22	2406.17	v	LDDKDYFLFRDGDILGKYVD	*	1.0763	0.923698	1.79514	1.97014	1.88264	=Epox+Bor/Cont Bor (0.5 µM Bor and Epox 0.2 µM, 30 min)
Bortezomib (0.5 µM) and Epoxomicin (0.2 µM) vs Bortezomib alone	HSPE1	Heat shock 10kDa protein 1 (chaperonin 10)	2	1	1075.6	1075.59	v	LLPEYGGTKV	v	0.961635	1.03837	1.13761	1.64137	1.38949	=Epox+Bor/Cont Bor (0.5 µM Bor and Epox 0.2 µM, 30 min)
Bortezomib (0.5 µM) and Epoxomicin (0.2 µM) vs Bortezomib alone	HSPE1	Heat shock 10kDa protein 1 (chaperonin 10)	2	1	1199.71	1199.69	f	LPLFDRVLVE	r	0.883721	1.11628	3.02824	2.97841	3.00332	=Epox+Bor/Cont Bor (0.5 µM Bor and Epox 0.2 µM, 30 min)
Bortezomib (0.5 µM) and Epoxomicin (0.2 µM) vs Bortezomib alone	HSPE1	Heat shock 10kDa protein 1 (chaperonin 10)	3	1	1355.82	1355.79	f	LPLFDRVLVER	s	1.11036	0.889637	3.63038	2.90759	3.26899	=Epox+Bor/Cont Bor (0.5 µM Bor and Epox 0.2 µM, 30 min)
Bortezomib (0.5 µM) and Epoxomicin (0.2 µM) vs Bortezomib alone	HSPE1	Heat shock 10kDa protein 1 (chaperonin 10)	3	1	1242.73	1242.71	l	PLFDRVLVER	s	1.08059	0.919414	4.49267	3.84524	4.16896	=Epox+Bor/Cont Bor (0.5 µM Bor and Epox 0.2 µM, 30 min)
Bortezomib (0.5 µM) and Epoxomicin (0.2 µM) vs Bortezomib alone	HSPE1	Heat shock 10kDa protein 1 (chaperonin 10)	2,3	1,2	1249.6	1249.63	f	RDGDILGKYVD	*	1.02731	0.972691	2.55539	2.39376	2.47457	=Epox+Bor/Cont Bor (0.5 µM Bor and Epox 0.2 µM, 30 min)
Bortezomib (0.5 µM) and Epoxomicin (0.2 µM) vs Bortezomib alone	HSPE1	Heat shock 10kDa protein 1 (chaperonin 10)	3	1	1432.8	1432.77	e	RSAAETVTKGGIML	p	0.779331	1.22067	1.12462	1.26687	1.19574	=Epox+Bor/Cont Bor (0.5 µM Bor and Epox 0.2 µM, 30 min)
Bortezomib (0.5 µM) and Epoxomicin (0.2 µM) vs Bortezomib alone	HSPE1	Heat shock 10kDa protein 1 (chaperonin 10)	4	3	2598.41	2598.42	e	RSAAETVTKGGIMLPEKSQGKVLQA	t	1.12031	0.879691	1.18685	1.42205	1.30445	=Epox+Bor/Cont Bor (0.5 µM Bor and Epox 0.2 µM, 30 min)
Bortezomib (0.5 µM) and Epoxomicin (0.2 µM) vs Bortezomib alone	HSPE1	Heat shock 10kDa protein 1 (chaperonin 10)	3,4	3	2243.21	2243.22	r	SAAETVTKGGIMLPEKSQGKVL	q	0.989039	1.01096	1.49139	1.81773	1.65456	=Epox+Bor/Cont Bor (0.5 µM Bor and Epox 0.2 µM, 30 min)
Bortezomib (0.5 µM) and Epoxomicin (0.2 µM) vs Bortezomib alone	HSPE1	Heat shock 10kDa protein 1 (chaperonin 10)	3,4	3,4	2442.31	2442.32	r	SAAETVTKGGIMLPEKSQGKVLQA	t	1.02092	0.979084	1.56596	1.99755	1.78176	=Epox+Bor/Cont Bor (0.5 µM Bor and Epox 0.2 µM, 30 min)
Bortezomib (0.5 µM) and Epoxomicin (0.2 µM) vs Bortezomib alone	HSPE1	Heat shock 10kDa protein 1 (chaperonin 10)	2,3	2,3	1955.08	1955.07	a	TVVAVGSGSKGKGGEIQPVSV	k	1.05807	0.94193	2.13135	2.40453	2.26794	=Epox+Bor/Cont Bor (0.5 µM Bor and Epox 0.2 µM, 30 min)
Bortezomib (0.5 µM) and Epoxomicin (0.2 µM) vs Bortezomib alone	HSPE1	Heat shock 10kDa protein 1 (chaperonin 10)	3,4	3	2182.22	2182.23	a	TVVAVGSGSKGKGGEIQPVSVKV	g	1.04239	0.957613	1.40319	1.70431	1.55375	=Epox+Bor/Cont Bor (0.5 µM Bor and Epox 0.2 µM, 30 min)
Bortezomib (0.5 µM) and Epoxomicin (0.2 µM) vs Bortezomib alone	HSPE1	Heat shock 10kDa protein 1 (chaperonin 10)	2,3	2,3	1754.95	1754.95	v	VAVGSGSKGKGGEIQPVSV	k	1.07209	0.927906	1.18931	1.50319	1.34625	=Epox+Bor/Cont Bor (0.5 µM Bor and Epox 0.2 µM, 30 min)
Bortezomib (0.5 µM) and Epoxomicin (0.2 µM) vs Bortezomib alone	HSPE1	Heat shock 10kDa protein 1 (chaperonin 10)	2,3,4	2,3	1584.85	1584.85	a	VGSGSKGKGGEIQPVSV	k	1.01381	0.986195	0.800391	1.40468	1.10253	=Epox+Bor/Cont Bor (0.5 µM Bor and Epox 0.2 µM, 30 min)
Bortezomib (0.5 µM) and Epoxomicin (0.2 µM) vs Bortezomib alone	HSPE1	Heat shock 10kDa protein 1 (chaperonin 10)	3	1,2	1429.75	1429.72	v	VLDDKDYFLFR	d	1.18602	0.813981	3.29799	3.43246	3.36523	=Epox+Bor/Cont Bor (0.5 µM Bor and Epox 0.2 µM, 30 min)
Bortezomib (0.5 µM) and Epoxomicin (0.2 µM) vs Bortezomib alone	HSPE1	Heat shock 10kDa protein 1 (chaperonin 10)	3,4	2,3	2505.29	2505.24	v	VLDDKDYFLFRDGDILGKYVD	*	0.990052	1.00995	1.80077	1.79069	1.79573	=Epox+Bor/Cont Bor (0.5 µM Bor and Epox 0.2 µM, 30 min)
Bortezomib (0.5 µM) and Epoxomicin (0.2 µM) vs Bortezomib alone	MIF	Macrophage migration inhibitory factor	2	1,2	1342.75	1342.72	l	AQATGKPPQYIAV	h	1.13454	0.865465	3.17545	2.81553	2.99549	=Epox+Bor/Cont Bor (0.5 µM Bor and Epox 0.2 µM, 30 min)
Bortezomib (0.5 µM) and Epoxomicin (0.2 µM) vs Bortezomib alone	MIF	Macrophage migration inhibitory factor	2,3	1,2	1677.97	1677.92	l	AQATGKPPQYIAVHVV	p	0.939316	1.06068	1.14957	1.60085	1.37521	=Epox+Bor/Cont Bor (0.5 µM Bor and Epox 0.2 µM, 30 min)
Bortezomib (0.5 µM) and Epoxomicin (0.2 µM) vs Bortezomib alone	MIF	Macrophage migration inhibitory factor	2,3	1,2	2131.2	2131.14	l	AQATGKPPQYIAVHVVPDQL	m	0.898027	1.10197	3.41015	3.07064	3.2404	=Epox+Bor/Cont Bor (0.5 µM Bor and Epox 0.2 µM, 30 min)
Bortezomib (0.5 µM) and Epoxomicin (0.2 µM) vs Bortezomib alone	MIF	Macrophage migration inhibitory factor	3	1,2	2333.29	2333.22	l	AQATGKPPQYIAVHVVPDQLMA	f	0.76723	1.23277	2.16385	2.09623	2.13004	=Epox+Bor/Cont Bor (0.5 µM Bor and Epox 0.2 µM, 30 min)
Bortezomib (0.5 µM) and Epoxomicin (0.2 µM) vs Bortezomib alone	MIF	Macrophage migration inhibitory factor	1	1	719.358	719.368	*m	PMFIVN	t	1.35197	0.648035	3.33974	3.44629	3.39301	=Epox+Bor/Cont Bor (0.5 µM Bor and Epox 0.2 µM, 30 min)
Bortezomib (0.5 µM) and Epoxomicin (0.2 µM) vs Bortezomib alone	MIF	Macrophage migration inhibitory factor	2	1	1857.01	1856.96	v	PRASVPDGFLSELTQQL	a	0.581818	1.41818	5.38182	4.47273	4.92727	=Epox+Bor/Cont Bor (0.5 µM Bor and Epox 0.2 µM, 30 min)
Bortezomib (0.5 µM) and Epoxomicin (0.2 µM) vs Bortezomib alone	MIF	Macrophage migration inhibitory factor	2	1	1072.61	1072.59	a	TGKPPQYIAV	h	0.889759	1.11024	1.69472	1.81996	1.75734	=Epox+Bor/Cont Bor (0.5 µM Bor and Epox 0.2 µM, 30 min)
Bortezomib (0.5 µM) and Epoxomicin (0.2 µM) vs Bortezomib alone	MIF	Macrophage migration inhibitory factor	2,3	1	1407.81	1407.79	a	TGKPPQYIAVHVV	p	0.939986	1.06001	1.39986	1.44975	1.4248	=Epox+Bor/Cont Bor (0.5 µM Bor and Epox 0.2 µM, 30 min)
Bortezomib (0.5 µM) and Epoxomicin (0.2 µM) vs Bortezomib alone	MIF	Macrophage migration inhibitory factor	2,3	1	1861.06	1861.01	a	TGKPPQYIAVHVVPDQL	m	0.86829	1.13171	2.25218	2.29963	2.27591	=Epox+Bor/Cont Bor (0.5 µM Bor and Epox 0.2 µM, 30 min)
Bortezomib (0.5 µM) and Epoxomicin (0.2 µM) vs Bortezomib alone	MTPN	Myotrophin	5	4	2999.59	2999.59	s	KGADKTVKGPDGLTAFEATDNQAIKALLQ	*	1.1821	0.817904	0.791455	0.732452	0.761953	=Epox+Bor/Cont Bor (0.5 µM Bor and Epox 0.2 µM, 30 min)
Bortezomib (0.5 µM) and Epoxomicin (0.2 µM) vs Bortezomib alone	NDUFAB1	Acyl carrier protein, mitochondrial	2	1,2	1996.9	1996.9	a	MEDEFGFEIPDIDAEKL	m	1.02542	0.974576	2.00424	2.3178	2.16102	=Epox+Bor/Cont Bor (0.5 µM Bor and Epox 0.2 µM, 30 min)
Bortezomib (0.5 µM) and Epoxomicin (0.2 µM) vs Bortezomib alone	NME2	Nucleoside diphosphate kinase B	3	1	1969.13	1969.07	*m	Ac-ANLERTFIAIKPDGVQR	g	1.01174	0.988263	0.88615	1.15962	1.02289	=Epox+Bor/Cont Bor (0.5 µM Bor and Epox 0.2 µM, 30 min)
Bortezomib (0.5 µM) and Epoxomicin (0.2 µM) vs Bortezomib alone	NPM1	Nucleophosmin	2,3	2,3	1384.74	1384.76	q	ASIEKGGSLPKVEA	k	0.945195	1.05481	1.10134	1.50303	1.30219	=Epox+Bor/Cont Bor (0.5 µM Bor and Epox 0.2 µM, 30 min)
Bortezomib (0.5 µM) and Epoxomicin (0.2 µM) vs Bortezomib alone	NPM1	Nucleophosmin	4	3,4	2050.1	2050.11	q	ASIEKGGSLPKVEAKFINY	v	1.02634	0.973658	1.22813	1.08748	1.1578	=Epox+Bor/Cont Bor (0.5 µM Bor and Epox 0.2 µM, 30 min)
Bortezomib (0.5 µM) and Epoxomicin (0.2 µM) vs Bortezomib alone	NPM1	Nucleophosmin	2	1	1586.77	1586.75	t	DQEAIQDLWQWR	k	1.10732	0.892683	1.98537	2.01463	2	=Epox+Bor/Cont Bor (0.5 µM Bor and Epox 0.2 µM, 30 min)
Bortezomib (0.5 µM) and Epoxomicin (0.2 µM) vs Bortezomib alone	NPM1	Nucleophosmin	3	1	1915	1914.96	t	DQEAIQDLWQWRKSL	*	0.873544	1.12646	1.07654	1.31281	1.19468	=Epox+Bor/Cont Bor (0.5 µM Bor and Epox 0.2 µM, 30 min)
Bortezomib (0.5 µM) and Epoxomicin (0.2 µM) vs Bortezomib alone	NPM1	Nucleophosmin	3	4	1910.96	1911.03	q	EKTPKTPKGPSSVEDIKA	k	1.15916	0.840841	0.804805	0.537538	0.671171	=Epox+Bor/Cont Bor (0.5 µM Bor and Epox 0.2 µM, 30 min)
Bortezomib (0.5 µM) and Epoxomicin (0.2 µM) vs Bortezomib alone	NPM1	Nucleophosmin	2	1	1396.9	1396.81	l	GGFEITPPVVLRL	k	nd	nd	>5	>5	>5	=Epox+Bor/Cont Bor (0.5 µM Bor and Epox 0.2 µM, 30 min)
Bortezomib (0.5 µM) and Epoxomicin (0.2 µM) vs Bortezomib alone	NPM1	Nucleophosmin	2	2	856.427	856.465	k	GGSLPKVEA	k	1.33333	0.666667	2.04321	2.44349	2.24335	=Epox+Bor/Cont Bor (0.5 µM Bor and Epox 0.2 µM, 30 min)
Bortezomib (0.5 µM) and Epoxomicin (0.2 µM) vs Bortezomib alone	NPM1	Nucleophosmin	2	1	782.435	782.433	a	KFINYV	k	0.845866	1.15413	1.05954	2.11705	1.5883	=Epox+Bor/Cont Bor (0.5 µM Bor and Epox 0.2 µM, 30 min)
Bortezomib (0.5 µM) and Epoxomicin (0.2 µM) vs Bortezomib alone	NPM1	Nucleophosmin	2,3	1,2	2117.06	2117.01	v	SLGAGAKDELHIVEAEAMNY	e	0.995846	1.00415	1.42255	1.873	1.64777	=Epox+Bor/Cont Bor (0.5 µM Bor and Epox 0.2 µM, 30 min)
Bortezomib (0.5 µM) and Epoxomicin (0.2 µM) vs Bortezomib alone	NPM1	Nucleophosmin	2,3	1	2016.05	2016.01	m	TDQEAIQDLWQWRKSL	*	0.832886	1.16711	1.43157	1.86208	1.64682	=Epox+Bor/Cont Bor (0.5 µM Bor and Epox 0.2 µM, 30 min)
Bortezomib (0.5 µM) and Epoxomicin (0.2 µM) vs Bortezomib alone	NPM1	Nucleophosmin	2,3	2	1454.78	1454.76	k	TPKTPKGPSSVEDI	k	0.992865	1.00714	0.745986	0.754549	0.750268	=Epox+Bor/Cont Bor (0.5 µM Bor and Epox 0.2 µM, 30 min)
Bortezomib (0.5 µM) and Epoxomicin (0.2 µM) vs Bortezomib alone	NPM1	Nucleophosmin	2,3,4	3	1653.86	1653.89	k	TPKTPKGPSSVEDIKA	k	0.944849	1.05515	0.723582	1.08967	0.906626	=Epox+Bor/Cont Bor (0.5 µM Bor and Epox 0.2 µM, 30 min)
Bortezomib (0.5 µM) and Epoxomicin (0.2 µM) vs Bortezomib alone	NPM1	Nucleophosmin	3,4,5	4,5	1781.92	1781.99	k	TPKTPKGPSSVEDIKAK	m	1.04344	0.95656	1.03547	1.56691	1.30119	=Epox+Bor/Cont Bor (0.5 µM Bor and Epox 0.2 µM, 30 min)
Bortezomib (0.5 µM) and Epoxomicin (0.2 µM) vs Bortezomib alone	NPM1	Nucleophosmin	4	4	2041.03	2041.09	k	TPKTPKGPSSVEDIKAKMQ	a	1.07685	0.923154	1.0939	1.55939	1.32665	=Epox+Bor/Cont Bor (0.5 µM Bor and Epox 0.2 µM, 30 min)
Bortezomib (0.5 µM) and Epoxomicin (0.2 µM) vs Bortezomib alone	NUTF2	Nuclear transport factor 2	2	1	1882.97	1882.92	*m	Ac-GDKPIWEQIGSSFIQH	y	1.08782	0.912181	2.05666	2.22096	2.13881	=Epox+Bor/Cont Bor (0.5 µM Bor and Epox 0.2 µM, 30 min)
Bortezomib (0.5 µM) and Epoxomicin (0.2 µM) vs Bortezomib alone	PDLIM1	PDZ and LIM domain 1 (elfin)	2	1	1272.69	1272.67	l	VGGKDFEQPLAI	s	1.15397	0.846032	1.09048	0.980952	1.03571	=Epox+Bor/Cont Bor (0.5 µM Bor and Epox 0.2 µM, 30 min)
Bortezomib (0.5 µM) and Epoxomicin (0.2 µM) vs Bortezomib alone	PEBP1	Phosphatidylethanolamine-binding protein 1	2	1,2	1667.95	1667.91	y	AGAAVDELGKVLTPTQV	k	0.990345	1.00966	2.82575	3.01885	2.9223	=Epox+Bor/Cont Bor (0.5 µM Bor and Epox 0.2 µM, 30 min)
Bortezomib (0.5 µM) and Epoxomicin (0.2 µM) vs Bortezomib alone	PEBP1	Phosphatidylethanolamine-binding protein 1	4	2,3	2066.12	2066.15	y	AGAAVDELGKVLTPTQVKNR	p	1.07973	0.920275	1.2811	2.02818	1.65464	=Epox+Bor/Cont Bor (0.5 µM Bor and Epox 0.2 µM, 30 min)
Bortezomib (0.5 µM) and Epoxomicin (0.2 µM) vs Bortezomib alone	PEBP1	Phosphatidylethanolamine-binding protein 1	4	2	2737.54	2737.48	y	AGAAVDELGKVLTPTQVKNRPTSISW	d	0.956153	1.04385	1.16832	1.19095	1.17963	=Epox+Bor/Cont Bor (0.5 µM Bor and Epox 0.2 µM, 30 min)
Bortezomib (0.5 µM) and Epoxomicin (0.2 µM) vs Bortezomib alone	PEBP1	Phosphatidylethanolamine-binding protein 1	3	2,3	1968.96	1968.95	a	EWDDYVPKLYEQLSGK	*	1.31283	0.687175	0.93611	1.05821	0.99716	=Epox+Bor/Cont Bor (0.5 µM Bor and Epox 0.2 µM, 30 min)
Bortezomib (0.5 µM) and Epoxomicin (0.2 µM) vs Bortezomib alone	PEBP1	Phosphatidylethanolamine-binding protein 1	3,4	1,2	3198.7	3198.6	*m	PVDLSKWSGPLSLQEVDEQPQHPLHVTY	a	0.946928	1.05307	2.04374	1.72724	1.88549	=Epox+Bor/Cont Bor (0.5 µM Bor and Epox 0.2 µM, 30 min)
Bortezomib (0.5 µM) and Epoxomicin (0.2 µM) vs Bortezomib alone	PEBP1	Phosphatidylethanolamine-binding protein 1	3	1	1626.86	1626.81	l	SDYVGSGPPKGTGLHR	y	0.850082	1.14992	1.26112	1.54119	1.40115	=Epox+Bor/Cont Bor (0.5 µM Bor and Epox 0.2 µM, 30 min)
Bortezomib (0.5 µM) and Epoxomicin (0.2 µM) vs Bortezomib alone	PHB	Prohibitin	2	2	1478.8	1478.81	*m	Ac-AAKVFESIGKFGLA	l	1.05078	0.949219	1.12891	0.84375	0.986328	=Epox+Bor/Cont Bor (0.5 µM Bor and Epox 0.2 µM, 30 min)
Bortezomib (0.5 µM) and Epoxomicin (0.2 µM) vs Bortezomib alone	PPIA	Peptidylprolyl isomerase A	2,3,4	2,3	1558.84	1558.85	f	ADKVPKTAENFRAL	s	1.13003	0.869966	1.98217	2.39049	2.18633	=Epox+Bor/Cont Bor (0.5 µM Bor and Epox 0.2 µM, 30 min)
Bortezomib (0.5 µM) and Epoxomicin (0.2 µM) vs Bortezomib alone	PPIA	Peptidylprolyl isomerase A	2	1	1245.66	1245.64	i	AVDGEPLGRVSF	e	1.26991	0.730087	2.02945	1.91997	1.97471	=Epox+Bor/Cont Bor (0.5 µM Bor and Epox 0.2 µM, 30 min)
Bortezomib (0.5 µM) and Epoxomicin (0.2 µM) vs Bortezomib alone	PPIA	Peptidylprolyl isomerase A	2	1	1473.78	1473.75	f	DIAVDGEPLGRVSF	e	1.07518	0.924823	1.49787	1.06667	1.28227	=Epox+Bor/Cont Bor (0.5 µM Bor and Epox 0.2 µM, 30 min)
Bortezomib (0.5 µM) and Epoxomicin (0.2 µM) vs Bortezomib alone	PPIA	Peptidylprolyl isomerase A	2,3	1,2	1899.96	1899.94	f	EDENFILKHTGPGILSM	a	1.36953	0.63047	2.38736	2.17018	2.27877	=Epox+Bor/Cont Bor (0.5 µM Bor and Epox 0.2 µM, 30 min)
Bortezomib (0.5 µM) and Epoxomicin (0.2 µM) vs Bortezomib alone	PPIA	Peptidylprolyl isomerase A	3	2	1915.96	1915.94	f	EDENFILKHTGPGILSMox	a	1.31169	0.688312	2.1744	3.2616	2.718	=Epox+Bor/Cont Bor (0.5 µM Bor and Epox 0.2 µM, 30 min)
Bortezomib (0.5 µM) and Epoxomicin (0.2 µM) vs Bortezomib alone	PPIA	Peptidylprolyl isomerase A	3	2	1217.65	1217.67	f	ELFADKVPKTA	e	0.986106	1.01389	0.736017	1.39081	1.06341	=Epox+Bor/Cont Bor (0.5 µM Bor and Epox 0.2 µM, 30 min)
Bortezomib (0.5 µM) and Epoxomicin (0.2 µM) vs Bortezomib alone	PPIA	Peptidylprolyl isomerase A	3,4	2,3	1948.05	1948.04	f	ELFADKVPKTAENFRAL	s	1.05281	0.947187	1.50242	1.68347	1.59294	=Epox+Bor/Cont Bor (0.5 µM Bor and Epox 0.2 µM, 30 min)
Bortezomib (0.5 µM) and Epoxomicin (0.2 µM) vs Bortezomib alone	PPIA	Peptidylprolyl isomerase A	4	2	2095.12	2095.11	s	FELFADKVPKTAENFRAL	s	0.78	1.22	0.587368	1.09263	0.84	=Epox+Bor/Cont Bor (0.5 µM Bor and Epox 0.2 µM, 30 min)
Bortezomib (0.5 µM) and Epoxomicin (0.2 µM) vs Bortezomib alone	PPIA	Peptidylprolyl isomerase A	3,4,5	4	2368.13	2368.17	n	GTGGKSIYGEKFEDENFILKH	t	1.20798	0.792021	2.45585	2.56093	2.50839	=Epox+Bor/Cont Bor (0.5 µM Bor and Epox 0.2 µM, 30 min)
Bortezomib (0.5 µM) and Epoxomicin (0.2 µM) vs Bortezomib alone	PPIA	Peptidylprolyl isomerase A	3	2,3	1550.79	1550.83	r	VSFELFADKVPKTA	e	0.991855	1.00815	1.6698	2.34211	2.00595	=Epox+Bor/Cont Bor (0.5 µM Bor and Epox 0.2 µM, 30 min)
Bortezomib (0.5 µM) and Epoxomicin (0.2 µM) vs Bortezomib alone	PPIA	Peptidylprolyl isomerase A	4	2	2097.12	2097.09	r	VSFELFADKVPKTAENFR	a	1.08466	0.915344	1.50794	2.56349	2.03571	=Epox+Bor/Cont Bor (0.5 µM Bor and Epox 0.2 µM, 30 min)
Bortezomib (0.5 µM) and Epoxomicin (0.2 µM) vs Bortezomib alone	PPIA	Peptidylprolyl isomerase A	4	2,3	2281.22	2281.21	r	VSFELFADKVPKTAENFRAL	s	1.02268	0.977315	1.39854	2.10989	1.75421	=Epox+Bor/Cont Bor (0.5 µM Bor and Epox 0.2 µM, 30 min)
Bortezomib (0.5 µM) and Epoxomicin (0.2 µM) vs Bortezomib alone	PPIA	Peptidylprolyl isomerase A	4	2	1767.86	1767.85	i	YGEKFEDENFILKH	t	1.03462	0.965378	0.998913	1.53982	1.26937	=Epox+Bor/Cont Bor (0.5 µM Bor and Epox 0.2 µM, 30 min)
Bortezomib (0.5 µM) and Epoxomicin (0.2 µM) vs Bortezomib alone	PPIE	Peptidylprolyl isomerase E	4	2	2525.38	2525.35	*m	Ac-ATTKRVLYVGGLAEEVDDKVLHA	a	1.05444	0.945564	1.97771	2.24775	2.11273	=Epox+Bor/Cont Bor (0.5 µM Bor and Epox 0.2 µM, 30 min)
Bortezomib (0.5 µM) and Epoxomicin (0.2 µM) vs Bortezomib alone	PRDX5	Peroxiredoxin 5	2	1	1453.85	1453.82	a	PIKVGDAIPAVEVF	e	1.1094	0.890595	0.522073	0.690979	0.606526	=Epox+Bor/Cont Bor (0.5 µM Bor and Epox 0.2 µM, 30 min)
Bortezomib (0.5 µM) and Epoxomicin (0.2 µM) vs Bortezomib alone	QIL1	Protein QIL1	2	1	1761.92	1761.88	y	LVYDQELLGPSDKSQA	a	0.938953	1.06105	0.476744	0.639535	0.55814	=Epox+Bor/Cont Bor (0.5 µM Bor and Epox 0.2 µM, 30 min)
Bortezomib (0.5 µM) and Epoxomicin (0.2 µM) vs Bortezomib alone	RBM3	RNA binding motif protein 3	2	1	1524.78	1524.75	*m	Ac-SSEEGKLFVGGLNF	n	0.585242	1.41476	1.43511	1.39949	1.4173	=Epox+Bor/Cont Bor (0.5 µM Bor and Epox 0.2 µM, 30 min)
Bortezomib (0.5 µM) and Epoxomicin (0.2 µM) vs Bortezomib alone	RBM3	RNA binding motif protein 3	1	1	787.391	787.39	r	GFGFITF	t	1.28493	0.715068	3.06027	3.60274	3.33151	=Epox+Bor/Cont Bor (0.5 µM Bor and Epox 0.2 µM, 30 min)
Bortezomib (0.5 µM) and Epoxomicin (0.2 µM) vs Bortezomib alone	RPL23A	60S ribosomal protein L23a	2	1,2	1615.92	1615.85	a	PDYDALDVANKIGII	*	1.18395	0.816054	1.59643	1.56968	1.58305	=Epox+Bor/Cont Bor (0.5 µM Bor and Epox 0.2 µM, 30 min)
Bortezomib (0.5 µM) and Epoxomicin (0.2 µM) vs Bortezomib alone	RPLP1	60S acidic ribosomal protein P1	4	3	2420.29	2420.32	s	ALILHDDEVTVTEDKINALIKA	a	1.22865	0.77135	1.95041	1.44353	1.69697	=Epox+Bor/Cont Bor (0.5 µM Bor and Epox 0.2 µM, 30 min)
Bortezomib (0.5 µM) and Epoxomicin (0.2 µM) vs Bortezomib alone	RPLP1	60S acidic ribosomal protein P1	3	2	1801.94	1801.93	h	DDEVTVTEDKINALIK	a	1.10146	0.898539	1.39439	2.16739	1.78089	=Epox+Bor/Cont Bor (0.5 µM Bor and Epox 0.2 µM, 30 min)
Bortezomib (0.5 µM) and Epoxomicin (0.2 µM) vs Bortezomib alone	RPLP1	60S acidic ribosomal protein P1	3	2	1872.98	1872.97	h	DDEVTVTEDKINALIKA	a	0.979734	1.02027	1.03995	1.37695	1.20845	=Epox+Bor/Cont Bor (0.5 µM Bor and Epox 0.2 µM, 30 min)
Bortezomib (0.5 µM) and Epoxomicin (0.2 µM) vs Bortezomib alone	RPLP1	60S acidic ribosomal protein P1	3	2	1944.02	1944.01	h	DDEVTVTEDKINALIKAA	g	0.934132	1.06587	0.971771	1.47476	1.22327	=Epox+Bor/Cont Bor (0.5 µM Bor and Epox 0.2 µM, 30 min)
Bortezomib (0.5 µM) and Epoxomicin (0.2 µM) vs Bortezomib alone	RPLP1	60S acidic ribosomal protein P1	4	2	2436.35	2436.31	y	SALILHDDEVTVTEDKINALIK	a	1.09859	0.901408	1.96056	2.2507	2.10563	=Epox+Bor/Cont Bor (0.5 µM Bor and Epox 0.2 µM, 30 min)
Bortezomib (0.5 µM) and Epoxomicin (0.2 µM) vs Bortezomib alone	RPLP1	60S acidic ribosomal protein P1	3	2	1143.62	1143.65	v	TEDKINALIK	a	1.01566	0.984336	0.913053	1.46879	1.19092	=Epox+Bor/Cont Bor (0.5 µM Bor and Epox 0.2 µM, 30 min)
Bortezomib (0.5 µM) and Epoxomicin (0.2 µM) vs Bortezomib alone	RPLP2	60S acidic ribosomal protein P2	3,4	4	1655.85	1655.92	l	AALGGNSSPSAKDIKKI	l	1.13922	0.860784	3.92876	3.3451	3.63693	=Epox+Bor/Cont Bor (0.5 µM Bor and Epox 0.2 µM, 30 min)
Bortezomib (0.5 µM) and Epoxomicin (0.2 µM) vs Bortezomib alone	RPLP2	60S acidic ribosomal protein P2	3,4	4	1584.8	1584.88	a	ALGGNSSPSAKDIKKI	l	1.35558	0.644421	3.57302	3.76422	3.66862	=Epox+Bor/Cont Bor (0.5 µM Bor and Epox 0.2 µM, 30 min)
Bortezomib (0.5 µM) and Epoxomicin (0.2 µM) vs Bortezomib alone	RPLP2	60S acidic ribosomal protein P2	4	3,4	2203.2	2203.22	v	ASYLLAALGGNSSPSAKDIKKI	l	1.069	0.931003	1.40705	1.58361	1.49533	=Epox+Bor/Cont Bor (0.5 µM Bor and Epox 0.2 µM, 30 min)
Bortezomib (0.5 µM) and Epoxomicin (0.2 µM) vs Bortezomib alone	RPLP2	60S acidic ribosomal protein P2 polymorphism	2,3	2,3	1668.87	1668.9	l	DGKNIEDVIAQGIGKL	a	1.07322	0.926781	3.33563	2.61425	2.97494	=Epox+Bor/Cont Bor (0.5 µM Bor and Epox 0.2 µM, 30 min)
Bortezomib (0.5 µM) and Epoxomicin (0.2 µM) vs Bortezomib alone	RPLP2	60S acidic ribosomal protein P2	3,4	4	1400.68	1400.76	l	GGNSSPSAKDIKKI	l	1.25888	0.741121	2.10911	2.1335	2.12131	=Epox+Bor/Cont Bor (0.5 µM Bor and Epox 0.2 µM, 30 min)
Bortezomib (0.5 µM) and Epoxomicin (0.2 µM) vs Bortezomib alone	RPLP2	60S acidic ribosomal protein P2	2,3	2	1785.92	1785.91	v	GIEADDDRLNKVISEL	n	1.20671	0.793287	5.18735	4.76585	4.9766	=Epox+Bor/Cont Bor (0.5 µM Bor and Epox 0.2 µM, 30 min)
Bortezomib (0.5 µM) and Epoxomicin (0.2 µM) vs Bortezomib alone	RPLP2	60S acidic ribosomal protein P2	2	2	743.409	743.454	q	GIGKLASV	p	1.24338	0.756621	3.0723	3.99069	3.5315	=Epox+Bor/Cont Bor (0.5 µM Bor and Epox 0.2 µM, 30 min)
Bortezomib (0.5 µM) and Epoxomicin (0.2 µM) vs Bortezomib alone	RPLP2	60S acidic ribosomal protein P2	2	2	1365.78	1365.8	q	GIGKLASVPAGGAVAV	s	1.19729	0.802706	2.85006	2.708	2.77903	=Epox+Bor/Cont Bor (0.5 µM Bor and Epox 0.2 µM, 30 min)
Bortezomib (0.5 µM) and Epoxomicin (0.2 µM) vs Bortezomib alone	RPLP2	60S acidic ribosomal protein P2	3	2	1496.85	1496.86	g	KNIEDVIAQGIGKL	a	0.980132	1.01987	1.8096	2.34272	2.07616	=Epox+Bor/Cont Bor (0.5 µM Bor and Epox 0.2 µM, 30 min)
Bortezomib (0.5 µM) and Epoxomicin (0.2 µM) vs Bortezomib alone	RPLP2	60S acidic ribosomal protein P2	2,3	1,2	1757.89	1757.88	i	LDSVGIEADDDRLNKV	i	1.01012	0.989879	1.72782	1.92442	1.82612	=Epox+Bor/Cont Bor (0.5 µM Bor and Epox 0.2 µM, 30 min)
Bortezomib (0.5 µM) and Epoxomicin (0.2 µM) vs Bortezomib alone	RPLP2	60S acidic ribosomal protein P2	2,3	1,2	2087.09	2087.04	i	LDSVGIEADDDRLNKVISE	l	0.949904	1.0501	2.04817	2.27035	2.15926	=Epox+Bor/Cont Bor (0.5 µM Bor and Epox 0.2 µM, 30 min)
Bortezomib (0.5 µM) and Epoxomicin (0.2 µM) vs Bortezomib alone	RPLP2	60S acidic ribosomal protein P2	2,3	1,2	2200.18	2200.12	i	LDSVGIEADDDRLNKVISEL	n	0.92988	1.07012	1.55925	1.90081	1.73003	=Epox+Bor/Cont Bor (0.5 µM Bor and Epox 0.2 µM, 30 min)
Bortezomib (0.5 µM) and Epoxomicin (0.2 µM) vs Bortezomib alone	RPLP2	60S acidic ribosomal protein P2	3,4	3,4	1513.79	1513.81	a	LGGNSSPSAKDIKKI	l	1.09103	0.908966	1.26963	1.52677	1.3982	=Epox+Bor/Cont Bor (0.5 µM Bor and Epox 0.2 µM, 30 min)
Bortezomib (0.5 µM) and Epoxomicin (0.2 µM) vs Bortezomib alone	RPS21	40S Ribosomal protein S21	2,3	2,3	1148.59	1148.62	l	AKADGIVSKNF	*	0.887027	1.11297	2.091	2.13718	2.11409	=Epox+Bor/Cont Bor (0.5 µM Bor and Epox 0.2 µM, 30 min)
Bortezomib (0.5 µM) and Epoxomicin (0.2 µM) vs Bortezomib alone	RPS21	40S Ribosomal protein S21	3,4	2,3	2234.14	2234.15	m	GESDDSILRLAKADGIVSKNF	*	0.972148	1.02785	0.907556	1.12296	1.01526	=Epox+Bor/Cont Bor (0.5 µM Bor and Epox 0.2 µM, 30 min)
Bortezomib (0.5 µM) and Epoxomicin (0.2 µM) vs Bortezomib alone	RPS21	40S Ribosomal protein S21	3	2,3	1077.51	1077.58	a	KADGIVSKNF	*	1.10254	0.89746	2.78862	2.48998	2.6393	=Epox+Bor/Cont Bor (0.5 µM Bor and Epox 0.2 µM, 30 min)
Bortezomib (0.5 µM) and Epoxomicin (0.2 µM) vs Bortezomib alone	RPS21	40S Ribosomal protein S21	4	2	2104.11	2104.08	r	MGESDDSILRLAKADGIVSK	n	1.07187	0.928131	1.24949	1.54209	1.39579	=Epox+Bor/Cont Bor (0.5 µM Bor and Epox 0.2 µM, 30 min)
Bortezomib (0.5 µM) and Epoxomicin (0.2 µM) vs Bortezomib alone	RPS21	40S Ribosomal protein S21	3,4	2,3	2365.23	2365.19	r	MGESDDSILRLAKADGIVSKNF	*	1.11509	0.884907	1.21248	1.414	1.31324	=Epox+Bor/Cont Bor (0.5 µM Bor and Epox 0.2 µM, 30 min)
Bortezomib (0.5 µM) and Epoxomicin (0.2 µM) vs Bortezomib alone	RPS21	40S Ribosomal protein S21	4	2,3	2381.2	2381.19	r	MoxGESDDSILRLAKADGIVSKNF	*	1.01575	0.984252	2.09336	1.97975	2.03656	=Epox+Bor/Cont Bor (0.5 µM Bor and Epox 0.2 µM, 30 min)
Bortezomib (0.5 µM) and Epoxomicin (0.2 µM) vs Bortezomib alone	RPS21	40S Ribosomal protein S21	2,3	1	1186.64	1186.63	m	NVAEVDKVTGR	f	0.976638	1.02336	1.10606	1.93922	1.52264	=Epox+Bor/Cont Bor (0.5 µM Bor and Epox 0.2 µM, 30 min)
Bortezomib (0.5 µM) and Epoxomicin (0.2 µM) vs Bortezomib alone	RPS21	40S Ribosomal protein S21	4	2	2521.34	2521.3	r	RMGESDDSILRLAKADGIVSKNF	*	0.901193	1.09881	1.0937	1.25724	1.17547	=Epox+Bor/Cont Bor (0.5 µM Bor and Epox 0.2 µM, 30 min)
Bortezomib (0.5 µM) and Epoxomicin (0.2 µM) vs Bortezomib alone	RPS28	40S Ribosomal protein S28	2	1	1328.74	1328.71	*	Ac-MDTSRVQPIKL	a	0.889021	1.11098	2.11197	2.11513	2.11355	=Epox+Bor/Cont Bor (0.5 µM Bor and Epox 0.2 µM, 30 min)
Bortezomib (0.5 µM) and Epoxomicin (0.2 µM) vs Bortezomib alone	RPS28	40S Ribosomal protein S28	2	1	1399.78	1399.75	*	Ac-MDTSRVQPIKLA	r	0.831362	1.16864	1.49855	1.7586	1.62857	=Epox+Bor/Cont Bor (0.5 µM Bor and Epox 0.2 µM, 30 min)
Bortezomib (0.5 µM) and Epoxomicin (0.2 µM) vs Bortezomib alone	RPS28	40S Ribosomal protein S28	4	2	1884.06	1884.06	*	Ac-MDTSRVQPIKLARVTK	v	0.903846	1.09615	1.33333	1.64316	1.48825	=Epox+Bor/Cont Bor (0.5 µM Bor and Epox 0.2 µM, 30 min)
Bortezomib (0.5 µM) and Epoxomicin (0.2 µM) vs Bortezomib alone	RPS28	40S Ribosomal protein S28	4	2	1983.15	1983.13	*	Ac-MDTSRVQPIKLARVTKV	l	1.02873	0.971266	1.29586	1.71645	1.50616	=Epox+Bor/Cont Bor (0.5 µM Bor and Epox 0.2 µM, 30 min)
Bortezomib (0.5 µM) and Epoxomicin (0.2 µM) vs Bortezomib alone	RPS28	40S Ribosomal protein S28	5	2	2309.38	2309.34	*	Ac-MDTSRVQPIKLARVTKVLGR	t	0.995052	1.00495	1.63277	1.85706	1.74491	=Epox+Bor/Cont Bor (0.5 µM Bor and Epox 0.2 µM, 30 min)
Bortezomib (0.5 µM) and Epoxomicin (0.2 µM) vs Bortezomib alone	RPS28	40S Ribosomal protein S28	2	1	1430.74	1430.73	e	GDVLTLLESEREA	r	1.13189	0.868108	1.60324	1.86486	1.73405	=Epox+Bor/Cont Bor (0.5 µM Bor and Epox 0.2 µM, 30 min)
Bortezomib (0.5 µM) and Epoxomicin (0.2 µM) vs Bortezomib alone	RPS28	40S Ribosomal protein S28	4	1	1742.96	1742.93	e	GDVLTLLESEREARR	l	1.00274	0.997264	1.98085	2.10397	2.04241	=Epox+Bor/Cont Bor (0.5 µM Bor and Epox 0.2 µM, 30 min)
Bortezomib (0.5 µM) and Epoxomicin (0.2 µM) vs Bortezomib alone	RPS28	40S Ribosomal protein S28	4	1	1856.06	1856.01	e	GDVLTLLESEREARRL	r	0.93809	1.06191	2.50673	2.78452	2.64563	=Epox+Bor/Cont Bor (0.5 µM Bor and Epox 0.2 µM, 30 min)
Bortezomib (0.5 µM) and Epoxomicin (0.2 µM) vs Bortezomib alone	RPS28	40S Ribosomal protein S28	3,4,5	1	2012.17	2012.11	e	GDVLTLLESEREARRLR	*	0.861631	1.13837	2.0082	2.0798	2.044	=Epox+Bor/Cont Bor (0.5 µM Bor and Epox 0.2 µM, 30 min)
Bortezomib (0.5 µM) and Epoxomicin (0.2 µM) vs Bortezomib alone	RPS28	40S Ribosomal protein S28	4,5,6,7	1,2	2678.58	2678.49	v	KGPVREGDVLTLLESEREARRLR	*	0.757085	1.24291	1.35082	1.75075	1.55078	=Epox+Bor/Cont Bor (0.5 µM Bor and Epox 0.2 µM, 30 min)
Bortezomib (0.5 µM) and Epoxomicin (0.2 µM) vs Bortezomib alone	RPS28	40S Ribosomal protein S28	4	1	1937.03	1936.98	v	RVEFMDDTSRSIIRNV	k	0.741071	1.25893	2.67985	2.15434	2.41709	=Epox+Bor/Cont Bor (0.5 µM Bor and Epox 0.2 µM, 30 min)
Bortezomib (0.5 µM) and Epoxomicin (0.2 µM) vs Bortezomib alone	RPS28	40S Ribosomal protein S28	6	1	2777.65	2777.56	n	VKGPVREGDVLTLLESEREARRLR	*	0.725938	1.27406	1.88418	2.26591	2.07504	=Epox+Bor/Cont Bor (0.5 µM Bor and Epox 0.2 µM, 30 min)
Bortezomib (0.5 µM) and Epoxomicin (0.2 µM) vs Bortezomib alone	RPS29	40S Ribosomal protein S29	2,3	2,3	1118.61	1118.63	y	AKDIGFIKLD	*	1.17845	0.821555	2.83876	2.7214	2.78008	=Epox+Bor/Cont Bor (0.5 µM Bor and Epox 0.2 µM, 30 min)
Bortezomib (0.5 µM) and Epoxomicin (0.2 µM) vs Bortezomib alone	SERBP1	Plasminogen activator inhibitor 1 RNA-binding protein	3	2	2170.04	2170.02	n	RFDQLFDDESDPFEVLKA	a	0.84507	1.15493	3.52113	3.78873	3.65493	=Epox+Bor/Cont Bor (0.5 µM Bor and Epox 0.2 µM, 30 min)
Bortezomib (0.5 µM) and Epoxomicin (0.2 µM) vs Bortezomib alone	SET	Protein SET (Phosphatase 2A inhibitor I2PP2A) - isoform 1,2, or 3	2,3	3	1269.68	1269.73	*m	Ac-SAPAAKVSKKEL	n	1.01857	0.981431	1.30395	2.09693	1.70044	=Epox+Bor/Cont Bor (0.5 µM Bor and Epox 0.2 µM, 30 min)
Bortezomib (0.5 µM) and Epoxomicin (0.2 µM) vs Bortezomib alone	SET	Protein SET (Phosphatase 2A inhibitor I2PP2A) - isoform 1,2, or 3	3	1,2	2583.35	2583.3	h	IDEVQNEIDRLNEQASEEILKV	e	1.01299	0.987013	1.42208	2.1039	1.76299	=Epox+Bor/Cont Bor (0.5 µM Bor and Epox 0.2 µM, 30 min)
Bortezomib (0.5 µM) and Epoxomicin (0.2 µM) vs Bortezomib alone	SET	Protein SET (Phosphatase 2A inhibitor I2PP2A) - isoform 1,2, or 3	3	1,2	2840.5	2840.4	h	IDEVQNEIDRLNEQASEEILKVEQ	k	0.733414	1.26659	1.18697	1.67431	1.43064	=Epox+Bor/Cont Bor (0.5 µM Bor and Epox 0.2 µM, 30 min)
Bortezomib (0.5 µM) and Epoxomicin (0.2 µM) vs Bortezomib alone	SET	Protein SET (Phosphatase 2A inhibitor I2PP2A) - isoform 1,2, or 3	2	1	1529.75	1529.72	a	LLGEEDEEALHYL	t	0.948744	1.05126	2.94472	2.01608	2.4804	=Epox+Bor/Cont Bor (0.5 µM Bor and Epox 0.2 µM, 30 min)
Bortezomib (0.5 µM) and Epoxomicin (0.2 µM) vs Bortezomib alone	SET	Protein SET (Phosphatase 2A inhibitor I2PP2A) - isoform 1,2, or 3	3	1	1786.92	1786.87	a	LLGEEDEEALHYLTR	v	0.959043	1.04096	3.08939	3.3441	3.21674	=Epox+Bor/Cont Bor (0.5 µM Bor and Epox 0.2 µM, 30 min)
Bortezomib (0.5 µM) and Epoxomicin (0.2 µM) vs Bortezomib alone	SET	Protein SET (Phosphatase 2A inhibitor I2PP2A) - isoform 1,2, or 3	3	1	2269.18	2269.12	h	PQVSALLGEEDEEALHYLTR	v	0.848684	1.15132	2.79386	2.22149	2.50768	=Epox+Bor/Cont Bor (0.5 µM Bor and Epox 0.2 µM, 30 min)
Bortezomib (0.5 µM) and Epoxomicin (0.2 µM) vs Bortezomib alone	SET	Protein SET (Phosphatase 2A inhibitor I2PP2A) - isoform 1,2, or 3	3	1	2368.26	2368.19	f	PQVSALLGEEDEEALHYLTRV	e	0.832258	1.16774	1.67742	1.48387	1.58065	=Epox+Bor/Cont Bor (0.5 µM Bor and Epox 0.2 µM, 30 min)
Bortezomib (0.5 µM) and Epoxomicin (0.2 µM) vs Bortezomib alone	SET	Protein SET (Phosphatase 2A inhibitor I2PP2A) - isoform 1,2, or 3	3	1	2497.29	2497.23	h	PQVSALLGEEDEEALHYLTRVE	v	0.852665	1.14734	1.66771	1.3605	1.51411	=Epox+Bor/Cont Bor (0.5 µM Bor and Epox 0.2 µM, 30 min)
Bortezomib (0.5 µM) and Epoxomicin (0.2 µM) vs Bortezomib alone	SET	Protein SET (Phosphatase 2A inhibitor I2PP2A) - isoform 1,2, or 3	2	1	772.467	772.469	r	SELIAKI	p	1.02105	0.978947	1.4	2.50058	1.95029	=Epox+Bor/Cont Bor (0.5 µM Bor and Epox 0.2 µM, 30 min)
Bortezomib (0.5 µM) and Epoxomicin (0.2 µM) vs Bortezomib alone	SET	Protein SET (Phosphatase 2A inhibitor I2PP2A) - isoform 1,2, or 3	2	1	1516.85	1516.83	r	SELIAKIPNFWVT	t	1.13816	0.861842	1.40132	1.41447	1.40789	=Epox+Bor/Cont Bor (0.5 µM Bor and Epox 0.2 µM, 30 min)
Bortezomib (0.5 µM) and Epoxomicin (0.2 µM) vs Bortezomib alone	SET	Protein SET (Phosphatase 2A inhibitor I2PP2A) - isoform 1,2, or 3	4	1	2619.37	2619.29	f	VNHPQVSALLGEEDEEALHYLTR	v	1.03095	0.969051	2.43734	2.1725	2.30492	=Epox+Bor/Cont Bor (0.5 µM Bor and Epox 0.2 µM, 30 min)
Bortezomib (0.5 µM) and Epoxomicin (0.2 µM) vs Bortezomib alone	SNRPG	Small nuclear ribonucleoprotein G	2	1	1443.79	1443.78	r	GNSIIMLEALERV	*	0.954428	1.04557	2.42476	4.03439	3.22958	=Epox+Bor/Cont Bor (0.5 µM Bor and Epox 0.2 µM, 30 min)
Bortezomib (0.5 µM) and Epoxomicin (0.2 µM) vs Bortezomib alone	SRSF1	Splicing factor, arginine/serine-rich 1	2,3	1	1164.63	1164.61	h	EGETAYIRVK	v	1.03543	0.964571	1.01752	1.33676	1.17714	=Epox+Bor/Cont Bor (0.5 µM Bor and Epox 0.2 µM, 30 min)
Bortezomib (0.5 µM) and Epoxomicin (0.2 µM) vs Bortezomib alone	SRSF1	Splicing factor, arginine/serine-rich 1	2,3	1,2	1269.74	1269.71	y	GAIRDIDLKNR	r	1.10979	0.890207	1.52456	1.64617	1.58536	=Epox+Bor/Cont Bor (0.5 µM Bor and Epox 0.2 µM, 30 min)
Bortezomib (0.5 µM) and Epoxomicin (0.2 µM) vs Bortezomib alone	SRSF1	Splicing factor, arginine/serine-rich 1	2,3	2,3	1318.58	1318.64	t	KDIEDVFYKY	g	1.35733	0.642671	2.69644	1.41544	2.05594	=Epox+Bor/Cont Bor (0.5 µM Bor and Epox 0.2 µM, 30 min)
Bortezomib (0.5 µM) and Epoxomicin (0.2 µM) vs Bortezomib alone	SRSF2	Splicing factor, arginine/serine-rich 2	2	1	2216.12	2216.08	*m	Ac-SYGRPPPDVEGMTSLKVDNL	t	0.857143	1.14286	2	1.41615	1.70807	=Epox+Bor/Cont Bor (0.5 µM Bor and Epox 0.2 µM, 30 min)
Bortezomib (0.5 µM) and Epoxomicin (0.2 µM) vs Bortezomib alone	SRSF2	Splicing factor, arginine/serine-rich 2	4	1	2784.4	2784.29	f	HDKRDAEDAMDAMDGAVLDGRELRV	q	0.815501	1.1845	1.03286	1.14069	1.08677	=Epox+Bor/Cont Bor (0.5 µM Bor and Epox 0.2 µM, 30 min)
Bortezomib (0.5 µM) and Epoxomicin (0.2 µM) vs Bortezomib alone	TMSB10	Thymosin beta-10	5,6,7,8,9	8	4934.47	4933.52	*m	Ac-ADKPDMGEIASFDKAKLKKTETQEKNTLPTKETIEQEKRSEIS	*	1.083	0.917003	1.09745	1.18138	1.13942	=Epox+Bor/Cont Bor (0.5 µM Bor and Epox 0.2 µM, 30 min)
Bortezomib (0.5 µM) and Epoxomicin (0.2 µM) vs Bortezomib alone	TMSB10	Thymosin beta-10	3	2	1988.04	1988.04	n	TLPTKETIEQEKRSEIS	*	1.05322	0.946779	1.16807	1.10924	1.13866	=Epox+Bor/Cont Bor (0.5 µM Bor and Epox 0.2 µM, 30 min)
Bortezomib (0.5 µM) and Epoxomicin (0.2 µM) vs Bortezomib alone	TMSB4X	Thymosin beta-4	7,8	9	4961.37	4960.49	*m	Ac-SDKPDMAEIEKFDKSKLKKTETQEKNPLPSKETIEQEKQAGES	*	1.11828	0.881723	1.27571	1.14537	1.21054	=Epox+Bor/Cont Bor (0.5 µM Bor and Epox 0.2 µM, 30 min)
Bortezomib (0.5 µM) and Epoxomicin (0.2 µM) vs Bortezomib alone	TPI1	Triosephosphate isomerase 1	3	1	1415.76	1415.77	g	ASLKPEFVDIINA	k	0.854183	1.14582	1.21912	1.20478	1.21195	=Epox+Bor/Cont Bor (0.5 µM Bor and Epox 0.2 µM, 30 min)
Bortezomib (0.5 µM) and Epoxomicin (0.2 µM) vs Bortezomib alone	TPI1	Triosephosphate isomerase 1	3	2,3	2914.51	2914.51	l	ASQPDVDGFLVGGASLKPEFVDIINAKQ	*	1.01614	0.983859	1.27728	1.89111	1.5842	=Epox+Bor/Cont Bor (0.5 µM Bor and Epox 0.2 µM, 30 min)
Bortezomib (0.5 µM) and Epoxomicin (0.2 µM) vs Bortezomib alone	TPI1	Triosephosphate isomerase 1	4	3	1400.75	1400.77	l	KPEFVDIINAKQ	*	1.12346	0.876543	3.54733	3.81893	3.68313	=Epox+Bor/Cont Bor (0.5 µM Bor and Epox 0.2 µM, 30 min)
Bortezomib (0.5 µM) and Epoxomicin (0.2 µM) vs Bortezomib alone	TPI1	Triosephosphate isomerase 1	3,4	3,4	1712.95	1712.98	t	KVIADNVKDWSKVVL	a	1.06866	0.931345	2.07434	2.39347	2.2339	=Epox+Bor/Cont Bor (0.5 µM Bor and Epox 0.2 µM, 30 min)
Bortezomib (0.5 µM) and Epoxomicin (0.2 µM) vs Bortezomib alone	TPI1	Triosephosphate isomerase 1	2	1,2	825.494	825.496	k	LDPKIAVA	a	1.36624	0.633762	2.34823	2.8582	2.60322	=Epox+Bor/Cont Bor (0.5 µM Bor and Epox 0.2 µM, 30 min)
Bortezomib (0.5 µM) and Epoxomicin (0.2 µM) vs Bortezomib alone	TPI1	Triosephosphate isomerase 1	3	2	1998.14	1998.11	f	LVGGASLKPEFVDIINAKQ	*	0.954217	1.04578	0.607229	1.1012	0.854217	=Epox+Bor/Cont Bor (0.5 µM Bor and Epox 0.2 µM, 30 min)
Bortezomib (0.5 µM) and Epoxomicin (0.2 µM) vs Bortezomib alone	TPI1	Triosephosphate isomerase 1	3	1,2	1405.76	1405.74	a	PPTAYIDFARQK	l	1.08994	0.910064	1.71771	1.78038	1.74904	=Epox+Bor/Cont Bor (0.5 µM Bor and Epox 0.2 µM, 30 min)
Bortezomib (0.5 µM) and Epoxomicin (0.2 µM) vs Bortezomib alone	TPI1	Triosephosphate isomerase 1	2	1,2	1384.82	1384.79	q	SLGELIGTLNAAKV	p	1.02306	0.976938	1.33408	2.33824	1.83616	=Epox+Bor/Cont Bor (0.5 µM Bor and Epox 0.2 µM, 30 min)
Bortezomib (0.5 µM) and Epoxomicin (0.2 µM) vs Bortezomib alone	TPI1	Triosephosphate isomerase 1	3	1	1627.87	1627.82	h	VFGESDELIGQKVAH	a	0.923007	1.07699	1.09235	1.77015	1.43125	=Epox+Bor/Cont Bor (0.5 µM Bor and Epox 0.2 µM, 30 min)
Bortezomib (0.5 µM) and Epoxomicin (0.2 µM) vs Bortezomib alone	TXN	Thioredoxin	3	2	2352.21	2352.18	i	ESKTAFQEALDAAGDKLVVVDF	s	1.28155	0.718447	1.05502	2.12298	1.589	=Epox+Bor/Cont Bor (0.5 µM Bor and Epox 0.2 µM, 30 min)
Bortezomib (0.5 µM) and Epoxomicin (0.2 µM) vs Bortezomib alone	TXN	Thioredoxin	4	3	2820.51	2820.49	*m	VKQIESKTAFQEALDAAGDKLVVVDF	s	0.983834	1.01617	1.39954	1.11316	1.25635	=Epox+Bor/Cont Bor (0.5 µM Bor and Epox 0.2 µM, 30 min)
Bortezomib (0.5 µM) and Epoxomicin (0.2 µM) vs Bortezomib alone	UBA52	Ubiquitin-60S ribosomal protein L40	2	1	826.503	826.491	g	IIEPSLR	q	1.07309	0.926914	1.18735	1.51044	1.3489	=Epox+Bor/Cont Bor (0.5 µM Bor and Epox 0.2 µM, 30 min)
Bortezomib (0.5 µM) and Epoxomicin (0.2 µM) vs Bortezomib alone	VIM	Vimentin	2,3,4	2,3	1442.78	1442.78	l	AELEQLKGQGKSR	l	0.948404	1.0516	0.827009	1.40641	1.11671	=Epox+Bor/Cont Bor (0.5 µM Bor and Epox 0.2 µM, 30 min)
Bortezomib (0.5 µM) and Epoxomicin (0.2 µM) vs Bortezomib alone	VIM	Vimentin	5	3	2409.33	2409.33	l	EQQNKILLAELEQLKGQGKSR	l	0.924771	1.07523	1.17248	1.45505	1.31376	=Epox+Bor/Cont Bor (0.5 µM Bor and Epox 0.2 µM, 30 min)
Bortezomib (0.5 µM) and Epoxomicin (0.2 µM) vs Bortezomib alone	VIM	Vimentin	3	2	1433.77	1433.78	v	ESLQEEIAFLKK	l	0.984293	1.01571	0.856483	1.21096	1.03372	=Epox+Bor/Cont Bor (0.5 µM Bor and Epox 0.2 µM, 30 min)
Bortezomib (0.5 µM) and Epoxomicin (0.2 µM) vs Bortezomib alone	VIM	Vimentin	3	2,3	1546.8	1546.86	v	ESLQEEIAFLKKL	h	0.959949	1.04005	1.31061	1.58628	1.44844	=Epox+Bor/Cont Bor (0.5 µM Bor and Epox 0.2 µM, 30 min)
Bortezomib (0.5 µM) and Epoxomicin (0.2 µM) vs Bortezomib alone	VIM	Vimentin	2	1	1495.71	1495.69	r	LGDLYEEEMREL	r	0.975648	1.02435	3.01493	2.21053	2.61273	=Epox+Bor/Cont Bor (0.5 µM Bor and Epox 0.2 µM, 30 min)
Bortezomib (0.5 µM) and Epoxomicin (0.2 µM) vs Bortezomib alone	VIM	Vimentin	3,4	1	2776.46	2776.36	l	LIKTVETRDGQVINETSQHHDDLE	*	0.869607	1.13039	0.763936	1.21474	0.989336	=Epox+Bor/Cont Bor (0.5 µM Bor and Epox 0.2 µM, 30 min)
Bortezomib (0.5 µM) and Epoxomicin (0.2 µM) vs Bortezomib alone	VIM	Vimentin	2	1	915.568	915.564	t	LLIKTVET	r	0.903298	1.0967	0.716562	1.01445	0.865506	=Epox+Bor/Cont Bor (0.5 µM Bor and Epox 0.2 µM, 30 min)
Bortezomib (0.5 µM) and Epoxomicin (0.2 µM) vs Bortezomib alone	VIM	Vimentin	3,4	1,2	2889.56	2889.45	t	LLIKTVETRDGQVINETSQHHDDLE	*	0.787333	1.21267	1.34333	1.79867	1.571	=Epox+Bor/Cont Bor (0.5 µM Bor and Epox 0.2 µM, 30 min)
Bortezomib (0.5 µM) and Epoxomicin (0.2 µM) vs Bortezomib alone	VIM	Vimentin	2,3,4	1	1593.9	1593.85	t	NLDSLPLVDTHSKR	t	0.902981	1.09702	1.29523	1.57395	1.43459	=Epox+Bor/Cont Bor (0.5 µM Bor and Epox 0.2 µM, 30 min)
Bortezomib (0.5 µM) and Epoxomicin (0.2 µM) vs Bortezomib alone	VIM	Vimentin	2	1	1486.82	1486.78	l	PLPNFSSLNLRET	n	0.819346	1.18065	2.83642	2.52063	2.67852	=Epox+Bor/Cont Bor (0.5 µM Bor and Epox 0.2 µM, 30 min)
Bortezomib (0.5 µM) and Epoxomicin (0.2 µM) vs Bortezomib alone	VIM	Vimentin	2	1	959.505	959.511	y	QDLLNVKM	a	0.860563	1.13944	1.05925	0.885697	0.972472	=Epox+Bor/Cont Bor (0.5 µM Bor and Epox 0.2 µM, 30 min)
Bortezomib (0.5 µM) and Epoxomicin (0.2 µM) vs Bortezomib alone	VIM	Vimentin	2	1	1030.56	1030.55	y	QDLLNVKMA	l	0.763594	1.23641	1.32995	1.88571	1.60783	=Epox+Bor/Cont Bor (0.5 µM Bor and Epox 0.2 µM, 30 min)
Bortezomib (0.5 µM) and Epoxomicin (0.2 µM) vs Bortezomib alone	VIM	Vimentin	3	1	1578.84	1578.8	f	SLADAINTEFKNTR	t	0.885333	1.11467	0.874667	1.22	1.04733	=Epox+Bor/Cont Bor (0.5 µM Bor and Epox 0.2 µM, 30 min)
Bortezomib (0.5 µM) and Epoxomicin (0.2 µM) vs Bortezomib alone	VIM	Vimentin	2	1	926.565	926.555	r	SSVPGVRLL	q	1.23358	0.766423	3.91533	3.1781	3.54672	=Epox+Bor/Cont Bor (0.5 µM Bor and Epox 0.2 µM, 30 min)
Bortezomib (0.5 µM) and Epoxomicin (0.2 µM) vs Bortezomib alone	VIM	Vimentin	3	1	2082.07	2082	r	TNEKVELQELNDRFANY	i	0.790601	1.2094	1.54941	2.00415	1.77678	=Epox+Bor/Cont Bor (0.5 µM Bor and Epox 0.2 µM, 30 min)
Bortezomib (0.5 µM) and Epoxomicin (0.2 µM) vs Bortezomib alone			1	1	295.201					0.209111	1.79089	1.06796	0.535474	0.801718	=Epox+Bor/Cont Bor (0.5 µM Bor and Epox 0.2 µM, 30 min)
Bortezomib (0.5 µM) and Epoxomicin (0.2 µM) vs Bortezomib alone			2	2	683.318					1.32052	0.679479	4.30228	2.58241	3.44235	=Epox+Bor/Cont Bor (0.5 µM Bor and Epox 0.2 µM, 30 min)
Bortezomib (0.5 µM) and Epoxomicin (0.2 µM) vs Bortezomib alone			2	1	683.355					0.828951	1.17105	0.85184	1.455	1.15342	=Epox+Bor/Cont Bor (0.5 µM Bor and Epox 0.2 µM, 30 min)
Bortezomib (0.5 µM) and Epoxomicin (0.2 µM) vs Bortezomib alone			1	1	683.359					0.807966	1.19203	0.941679	1.00284	0.972262	=Epox+Bor/Cont Bor (0.5 µM Bor and Epox 0.2 µM, 30 min)
Bortezomib (0.5 µM) and Epoxomicin (0.2 µM) vs Bortezomib alone			2	1	759.425					1.17437	0.825633	2.58122	2.58718	2.5842	=Epox+Bor/Cont Bor (0.5 µM Bor and Epox 0.2 µM, 30 min)
Bortezomib (0.5 µM) and Epoxomicin (0.2 µM) vs Bortezomib alone			2	1	770.469					1.08036	0.919643	10.5327	12.756	11.6443	=Epox+Bor/Cont Bor (0.5 µM Bor and Epox 0.2 µM, 30 min)
Bortezomib (0.5 µM) and Epoxomicin (0.2 µM) vs Bortezomib alone			3	3	798.468					1	nd	2.63636	3.88933	3.26285	=Epox+Bor/Cont Bor (0.5 µM Bor and Epox 0.2 µM, 30 min)
Bortezomib (0.5 µM) and Epoxomicin (0.2 µM) vs Bortezomib alone			3	3	870.471					1.32001	0.67999	3.63353	3.24994	3.44173	=Epox+Bor/Cont Bor (0.5 µM Bor and Epox 0.2 µM, 30 min)
Bortezomib (0.5 µM) and Epoxomicin (0.2 µM) vs Bortezomib alone			2	2	870.516					0.930786	1.06921	<0.2	1.57219	1.57219	=Epox+Bor/Cont Bor (0.5 µM Bor and Epox 0.2 µM, 30 min)
Bortezomib (0.5 µM) and Epoxomicin (0.2 µM) vs Bortezomib alone			2	1	889.539					0.919547	1.08045	0.724079	1.13031	0.927195	=Epox+Bor/Cont Bor (0.5 µM Bor and Epox 0.2 µM, 30 min)
Bortezomib (0.5 µM) and Epoxomicin (0.2 µM) vs Bortezomib alone			2	2	914.419					1.33826	0.661738	1.55453	0.194085	0.874307	=Epox+Bor/Cont Bor (0.5 µM Bor and Epox 0.2 µM, 30 min)
Bortezomib (0.5 µM) and Epoxomicin (0.2 µM) vs Bortezomib alone			2	1	919.503					0.966422	1.03358	1.17406	1.91741	1.54574	=Epox+Bor/Cont Bor (0.5 µM Bor and Epox 0.2 µM, 30 min)
Bortezomib (0.5 µM) and Epoxomicin (0.2 µM) vs Bortezomib alone			2	1	925.494					1.14667	0.853333	1.47389	1.68611	1.58	=Epox+Bor/Cont Bor (0.5 µM Bor and Epox 0.2 µM, 30 min)
Bortezomib (0.5 µM) and Epoxomicin (0.2 µM) vs Bortezomib alone			3	3	931.52					1.29125	0.708754	4.18855	4.32155	4.25505	=Epox+Bor/Cont Bor (0.5 µM Bor and Epox 0.2 µM, 30 min)
Bortezomib (0.5 µM) and Epoxomicin (0.2 µM) vs Bortezomib alone			3	2	934.481					1.21068	0.789318	2.43027	2.13353	2.2819	=Epox+Bor/Cont Bor (0.5 µM Bor and Epox 0.2 µM, 30 min)
Bortezomib (0.5 µM) and Epoxomicin (0.2 µM) vs Bortezomib alone			2	1	944.568					1.28464	0.715356	2.09363	2.14981	2.12172	=Epox+Bor/Cont Bor (0.5 µM Bor and Epox 0.2 µM, 30 min)
Bortezomib (0.5 µM) and Epoxomicin (0.2 µM) vs Bortezomib alone			3	3	960.526					1.18681	0.813187	3.97253	2.78571	3.37912	=Epox+Bor/Cont Bor (0.5 µM Bor and Epox 0.2 µM, 30 min)
Bortezomib (0.5 µM) and Epoxomicin (0.2 µM) vs Bortezomib alone			2	1	964.544					1.10474	0.895262	2.44888	1.64838	2.04863	=Epox+Bor/Cont Bor (0.5 µM Bor and Epox 0.2 µM, 30 min)
Bortezomib (0.5 µM) and Epoxomicin (0.2 µM) vs Bortezomib alone			3	3	1007.48					1.22513	0.774865	2.22436	3.59522	2.90979	=Epox+Bor/Cont Bor (0.5 µM Bor and Epox 0.2 µM, 30 min)
Bortezomib (0.5 µM) and Epoxomicin (0.2 µM) vs Bortezomib alone			2	1	1016.63					0.791434	1.20857	1.21601	1.43948	1.32775	=Epox+Bor/Cont Bor (0.5 µM Bor and Epox 0.2 µM, 30 min)
Bortezomib (0.5 µM) and Epoxomicin (0.2 µM) vs Bortezomib alone			3	3	1044.6					1	nd	1.86134	2.71849	2.28992	=Epox+Bor/Cont Bor (0.5 µM Bor and Epox 0.2 µM, 30 min)
Bortezomib (0.5 µM) and Epoxomicin (0.2 µM) vs Bortezomib alone			2	1	1061.48					0.816864	1.18314	1.42819	1.24901	1.3386	=Epox+Bor/Cont Bor (0.5 µM Bor and Epox 0.2 µM, 30 min)
Bortezomib (0.5 µM) and Epoxomicin (0.2 µM) vs Bortezomib alone			3	1	1086.56					0.943678	1.05632	0.711494	1.40345	1.05747	=Epox+Bor/Cont Bor (0.5 µM Bor and Epox 0.2 µM, 30 min)
Bortezomib (0.5 µM) and Epoxomicin (0.2 µM) vs Bortezomib alone			3	1	1089.67					0.76607	1.23393	0.548708	1.25911	0.90391	=Epox+Bor/Cont Bor (0.5 µM Bor and Epox 0.2 µM, 30 min)
Bortezomib (0.5 µM) and Epoxomicin (0.2 µM) vs Bortezomib alone			3	2	1100.59					1.08509	0.914908	0.869393	1.36082	1.11511	=Epox+Bor/Cont Bor (0.5 µM Bor and Epox 0.2 µM, 30 min)
Bortezomib (0.5 µM) and Epoxomicin (0.2 µM) vs Bortezomib alone			3	1	1105.62					0.846626	1.15337	0.765644	1.43804	1.10184	=Epox+Bor/Cont Bor (0.5 µM Bor and Epox 0.2 µM, 30 min)
Bortezomib (0.5 µM) and Epoxomicin (0.2 µM) vs Bortezomib alone			3	1	1116.61					0.932304	1.0677	1.56176	1.9038	1.73278	=Epox+Bor/Cont Bor (0.5 µM Bor and Epox 0.2 µM, 30 min)
Bortezomib (0.5 µM) and Epoxomicin (0.2 µM) vs Bortezomib alone			3	1	1126.7					1.03099	0.969014	3.39718	5.34085	4.36901	=Epox+Bor/Cont Bor (0.5 µM Bor and Epox 0.2 µM, 30 min)
Bortezomib (0.5 µM) and Epoxomicin (0.2 µM) vs Bortezomib alone			2	1	1127.22					1.0135	0.986505	1.16194	1.68961	1.42578	=Epox+Bor/Cont Bor (0.5 µM Bor and Epox 0.2 µM, 30 min)
Bortezomib (0.5 µM) and Epoxomicin (0.2 µM) vs Bortezomib alone			3	3	1140.56					1.24598	0.754023	2.53103	2.24253	2.38678	=Epox+Bor/Cont Bor (0.5 µM Bor and Epox 0.2 µM, 30 min)
Bortezomib (0.5 µM) and Epoxomicin (0.2 µM) vs Bortezomib alone			3	2	1146.61					1.09452	0.905482	4.37618	3.47259	3.92439	=Epox+Bor/Cont Bor (0.5 µM Bor and Epox 0.2 µM, 30 min)
Bortezomib (0.5 µM) and Epoxomicin (0.2 µM) vs Bortezomib alone			3	1	1146.66					0.804716	1.19528	0.945156	1.65249	1.29882	=Epox+Bor/Cont Bor (0.5 µM Bor and Epox 0.2 µM, 30 min)
Bortezomib (0.5 µM) and Epoxomicin (0.2 µM) vs Bortezomib alone			2	3	1149.56					1	nd	0.698039	2.94902	1.82353	=Epox+Bor/Cont Bor (0.5 µM Bor and Epox 0.2 µM, 30 min)
Bortezomib (0.5 µM) and Epoxomicin (0.2 µM) vs Bortezomib alone			3	2	1160.68					1.21117	0.788833	3.08089	2.87616	2.97853	=Epox+Bor/Cont Bor (0.5 µM Bor and Epox 0.2 µM, 30 min)
Bortezomib (0.5 µM) and Epoxomicin (0.2 µM) vs Bortezomib alone			3	1	1160.7					1.04304	0.956958	0.404591	0.789096	0.596844	=Epox+Bor/Cont Bor (0.5 µM Bor and Epox 0.2 µM, 30 min)
Bortezomib (0.5 µM) and Epoxomicin (0.2 µM) vs Bortezomib alone			4	3	1170.72					0.903433	1.09657	<0.2	<0.2	<0.2	=Epox+Bor/Cont Bor (0.5 µM Bor and Epox 0.2 µM, 30 min)
Bortezomib (0.5 µM) and Epoxomicin (0.2 µM) vs Bortezomib alone			3	3	1196.54					0.683566	1.31643	1.28671	1.4528	1.36976	=Epox+Bor/Cont Bor (0.5 µM Bor and Epox 0.2 µM, 30 min)
Bortezomib (0.5 µM) and Epoxomicin (0.2 µM) vs Bortezomib alone			3	2	1213.68					0.965558	1.03444	1.16279	1.82632	1.49455	=Epox+Bor/Cont Bor (0.5 µM Bor and Epox 0.2 µM, 30 min)
Bortezomib (0.5 µM) and Epoxomicin (0.2 µM) vs Bortezomib alone			3	2	1213.68					0.944554	1.05545	1.09823	1.62004	1.35913	=Epox+Bor/Cont Bor (0.5 µM Bor and Epox 0.2 µM, 30 min)
Bortezomib (0.5 µM) and Epoxomicin (0.2 µM) vs Bortezomib alone			3	1	1217.59					0.953378	1.04662	0.919125	1.49382	1.20647	=Epox+Bor/Cont Bor (0.5 µM Bor and Epox 0.2 µM, 30 min)
Bortezomib (0.5 µM) and Epoxomicin (0.2 µM) vs Bortezomib alone			3	2	1249.64					1.00605	0.993949	1.91982	2.00454	1.96218	=Epox+Bor/Cont Bor (0.5 µM Bor and Epox 0.2 µM, 30 min)
Bortezomib (0.5 µM) and Epoxomicin (0.2 µM) vs Bortezomib alone			3	2	1270.61					1.05085	0.949153	1.47458	1.10508	1.28983	=Epox+Bor/Cont Bor (0.5 µM Bor and Epox 0.2 µM, 30 min)
Bortezomib (0.5 µM) and Epoxomicin (0.2 µM) vs Bortezomib alone			3	3	1273.6					1.16187	0.838134	5.31824	5.23868	5.27846	=Epox+Bor/Cont Bor (0.5 µM Bor and Epox 0.2 µM, 30 min)
Bortezomib (0.5 µM) and Epoxomicin (0.2 µM) vs Bortezomib alone			2	1	1276.69					0.999119	1.00088	1.61938	1.637	1.62819	=Epox+Bor/Cont Bor (0.5 µM Bor and Epox 0.2 µM, 30 min)
Bortezomib (0.5 µM) and Epoxomicin (0.2 µM) vs Bortezomib alone			4	3	1286.67					0.979466	1.02053	1.05339	1.15195	1.10267	=Epox+Bor/Cont Bor (0.5 µM Bor and Epox 0.2 µM, 30 min)
Bortezomib (0.5 µM) and Epoxomicin (0.2 µM) vs Bortezomib alone			2	2	1287.67					1.59871	0.401289	1.60109	2.08209	1.84159	=Epox+Bor/Cont Bor (0.5 µM Bor and Epox 0.2 µM, 30 min)
Bortezomib (0.5 µM) and Epoxomicin (0.2 µM) vs Bortezomib alone			2	1	1287.71					1.08997	0.910034	0.195628	0.381166	0.288397	=Epox+Bor/Cont Bor (0.5 µM Bor and Epox 0.2 µM, 30 min)
Bortezomib (0.5 µM) and Epoxomicin (0.2 µM) vs Bortezomib alone			2	1	1290.73					1.19863	0.80137	0.910959	0.909247	0.910103	=Epox+Bor/Cont Bor (0.5 µM Bor and Epox 0.2 µM, 30 min)
Bortezomib (0.5 µM) and Epoxomicin (0.2 µM) vs Bortezomib alone			3	1	1296.74					0.982906	1.01709	1.15278	2.30769	1.73024	=Epox+Bor/Cont Bor (0.5 µM Bor and Epox 0.2 µM, 30 min)
Bortezomib (0.5 µM) and Epoxomicin (0.2 µM) vs Bortezomib alone			3	3	1303.54					1.3347	0.665301	1.67987	1.27368	1.47678	=Epox+Bor/Cont Bor (0.5 µM Bor and Epox 0.2 µM, 30 min)
Bortezomib (0.5 µM) and Epoxomicin (0.2 µM) vs Bortezomib alone			3	2	1303.67					0.551793	1.44821	1.11155	0.830677	0.971116	=Epox+Bor/Cont Bor (0.5 µM Bor and Epox 0.2 µM, 30 min)
Bortezomib (0.5 µM) and Epoxomicin (0.2 µM) vs Bortezomib alone			2	1	1308.79					1.04824	0.951758	1.54374	2.03761	1.79068	=Epox+Bor/Cont Bor (0.5 µM Bor and Epox 0.2 µM, 30 min)
Bortezomib (0.5 µM) and Epoxomicin (0.2 µM) vs Bortezomib alone			3	2	1310.75					0.755774	1.24423	1.17445	1.24324	1.20885	=Epox+Bor/Cont Bor (0.5 µM Bor and Epox 0.2 µM, 30 min)
Bortezomib (0.5 µM) and Epoxomicin (0.2 µM) vs Bortezomib alone			2	1	1312.73					0.873572	1.12643	1.01599	1.52323	1.26961	=Epox+Bor/Cont Bor (0.5 µM Bor and Epox 0.2 µM, 30 min)
Bortezomib (0.5 µM) and Epoxomicin (0.2 µM) vs Bortezomib alone			3	2	1313.7					0.943595	1.0564	1.5883	1.96626	1.77728	=Epox+Bor/Cont Bor (0.5 µM Bor and Epox 0.2 µM, 30 min)
Bortezomib (0.5 µM) and Epoxomicin (0.2 µM) vs Bortezomib alone			2	2	1313.7					0.876224	1.12378	2.01425	2.10686	2.06055	=Epox+Bor/Cont Bor (0.5 µM Bor and Epox 0.2 µM, 30 min)
Bortezomib (0.5 µM) and Epoxomicin (0.2 µM) vs Bortezomib alone			2	1	1313.71					1.01859	0.981409	0.80588	1.02118	0.913532	=Epox+Bor/Cont Bor (0.5 µM Bor and Epox 0.2 µM, 30 min)
Bortezomib (0.5 µM) and Epoxomicin (0.2 µM) vs Bortezomib alone			2	1	1328.74					1.04076	0.959239	1.0625	1.37376	1.21813	=Epox+Bor/Cont Bor (0.5 µM Bor and Epox 0.2 µM, 30 min)
Bortezomib (0.5 µM) and Epoxomicin (0.2 µM) vs Bortezomib alone			2	1	1332.68					1.11782	0.882175	0.797583	1.19033	0.993958	=Epox+Bor/Cont Bor (0.5 µM Bor and Epox 0.2 µM, 30 min)
Bortezomib (0.5 µM) and Epoxomicin (0.2 µM) vs Bortezomib alone			5	5	1340.7					1	nd	1.91142	2.02559	1.9685	=Epox+Bor/Cont Bor (0.5 µM Bor and Epox 0.2 µM, 30 min)
Bortezomib (0.5 µM) and Epoxomicin (0.2 µM) vs Bortezomib alone			2	1	1343.72					0.687023	1.31298	0.726281	0.632497	0.679389	=Epox+Bor/Cont Bor (0.5 µM Bor and Epox 0.2 µM, 30 min)
Bortezomib (0.5 µM) and Epoxomicin (0.2 µM) vs Bortezomib alone			4	2	1344.72					1.24706	0.752941	1.43059	2.72	2.07529	=Epox+Bor/Cont Bor (0.5 µM Bor and Epox 0.2 µM, 30 min)
Bortezomib (0.5 µM) and Epoxomicin (0.2 µM) vs Bortezomib alone			3	1	1355.81					0.987192	1.01281	0.949754	1.49596	1.22286	=Epox+Bor/Cont Bor (0.5 µM Bor and Epox 0.2 µM, 30 min)
Bortezomib (0.5 µM) and Epoxomicin (0.2 µM) vs Bortezomib alone			4	4	1360.67					1.32947	0.670534	2.37355	1.70534	2.03944	=Epox+Bor/Cont Bor (0.5 µM Bor and Epox 0.2 µM, 30 min)
Bortezomib (0.5 µM) and Epoxomicin (0.2 µM) vs Bortezomib alone			3	2	1363.72					1.28587	0.714132	1.27077	0.545847	0.908306	=Epox+Bor/Cont Bor (0.5 µM Bor and Epox 0.2 µM, 30 min)
Bortezomib (0.5 µM) and Epoxomicin (0.2 µM) vs Bortezomib alone			2	2	1366.73					0.976707	1.02329	1.31859	1.90841	1.6135	=Epox+Bor/Cont Bor (0.5 µM Bor and Epox 0.2 µM, 30 min)
Bortezomib (0.5 µM) and Epoxomicin (0.2 µM) vs Bortezomib alone			3	2	1383.78					0.986923	1.01308	0.96	1.21077	1.08538	=Epox+Bor/Cont Bor (0.5 µM Bor and Epox 0.2 µM, 30 min)
Bortezomib (0.5 µM) and Epoxomicin (0.2 µM) vs Bortezomib alone			2	1	1391.74					0.796421	1.20358	0.511186	0.504474	0.50783	=Epox+Bor/Cont Bor (0.5 µM Bor and Epox 0.2 µM, 30 min)
Bortezomib (0.5 µM) and Epoxomicin (0.2 µM) vs Bortezomib alone			3	1	1394.79					1.12624	0.873762	3.31064	2.37376	2.8422	=Epox+Bor/Cont Bor (0.5 µM Bor and Epox 0.2 µM, 30 min)
Bortezomib (0.5 µM) and Epoxomicin (0.2 µM) vs Bortezomib alone			3	2	1399.66					1.04802	0.951977	0.580508	0.391714	0.486111	=Epox+Bor/Cont Bor (0.5 µM Bor and Epox 0.2 µM, 30 min)
Bortezomib (0.5 µM) and Epoxomicin (0.2 µM) vs Bortezomib alone			2	1	1399.78					1.09795	0.902051	1.05009	1.10735	1.07872	=Epox+Bor/Cont Bor (0.5 µM Bor and Epox 0.2 µM, 30 min)
Bortezomib (0.5 µM) and Epoxomicin (0.2 µM) vs Bortezomib alone			4	3	1406.7					0.850764	1.14924	1.49236	2.20917	1.85076	=Epox+Bor/Cont Bor (0.5 µM Bor and Epox 0.2 µM, 30 min)
Bortezomib (0.5 µM) and Epoxomicin (0.2 µM) vs Bortezomib alone			3	2	1412.79					1.07779	0.922214	2.16398	1.8178	1.99089	=Epox+Bor/Cont Bor (0.5 µM Bor and Epox 0.2 µM, 30 min)
Bortezomib (0.5 µM) and Epoxomicin (0.2 µM) vs Bortezomib alone			2	1	1413.76					1.20613	0.79387	0.646743	0.812261	0.729502	=Epox+Bor/Cont Bor (0.5 µM Bor and Epox 0.2 µM, 30 min)
Bortezomib (0.5 µM) and Epoxomicin (0.2 µM) vs Bortezomib alone			3	2	1417.82					0.770227	1.22977	1.93528	2.16181	2.04854	=Epox+Bor/Cont Bor (0.5 µM Bor and Epox 0.2 µM, 30 min)
Bortezomib (0.5 µM) and Epoxomicin (0.2 µM) vs Bortezomib alone			3	2	1420.73					1.00294	0.997059	1.06176	0.958824	1.01029	=Epox+Bor/Cont Bor (0.5 µM Bor and Epox 0.2 µM, 30 min)
Bortezomib (0.5 µM) and Epoxomicin (0.2 µM) vs Bortezomib alone			2	1	1420.76					1.21786	0.782143	1.48214	1.88929	1.68571	=Epox+Bor/Cont Bor (0.5 µM Bor and Epox 0.2 µM, 30 min)
Bortezomib (0.5 µM) and Epoxomicin (0.2 µM) vs Bortezomib alone			3	1	1424.75					1.15667	0.84333	0.993733	1.55774	1.27574	=Epox+Bor/Cont Bor (0.5 µM Bor and Epox 0.2 µM, 30 min)
Bortezomib (0.5 µM) and Epoxomicin (0.2 µM) vs Bortezomib alone			3	2	1430.73					0.955285	1.04472	1.5	1.75203	1.62602	=Epox+Bor/Cont Bor (0.5 µM Bor and Epox 0.2 µM, 30 min)
Bortezomib (0.5 µM) and Epoxomicin (0.2 µM) vs Bortezomib alone			4	3	1432.61					0.622503	1.3775	1.34175	2.21451	1.77813	=Epox+Bor/Cont Bor (0.5 µM Bor and Epox 0.2 µM, 30 min)
Bortezomib (0.5 µM) and Epoxomicin (0.2 µM) vs Bortezomib alone			5	4	1437.63					1	nd	1.95911	2.05204	2.00558	=Epox+Bor/Cont Bor (0.5 µM Bor and Epox 0.2 µM, 30 min)
Bortezomib (0.5 µM) and Epoxomicin (0.2 µM) vs Bortezomib alone			3	1	1437.78					0.7514	1.2486	1.26652	1.98656	1.62654	=Epox+Bor/Cont Bor (0.5 µM Bor and Epox 0.2 µM, 30 min)
Bortezomib (0.5 µM) and Epoxomicin (0.2 µM) vs Bortezomib alone			3	2	1443.77					0.759365	1.24063	0.806349	1.29016	1.04825	=Epox+Bor/Cont Bor (0.5 µM Bor and Epox 0.2 µM, 30 min)
Bortezomib (0.5 µM) and Epoxomicin (0.2 µM) vs Bortezomib alone			3	1	1454.81					1.02738	0.972619	0.609524	0.739286	0.674405	=Epox+Bor/Cont Bor (0.5 µM Bor and Epox 0.2 µM, 30 min)
Bortezomib (0.5 µM) and Epoxomicin (0.2 µM) vs Bortezomib alone			3	2	1456.7					1.00432	0.995677	1.04899	1.14265	1.09582	=Epox+Bor/Cont Bor (0.5 µM Bor and Epox 0.2 µM, 30 min)
Bortezomib (0.5 µM) and Epoxomicin (0.2 µM) vs Bortezomib alone			4	3	1457.72					1.01689	0.983114	6.27017	4.91182	5.59099	=Epox+Bor/Cont Bor (0.5 µM Bor and Epox 0.2 µM, 30 min)
Bortezomib (0.5 µM) and Epoxomicin (0.2 µM) vs Bortezomib alone			3	2	1457.76					0.944719	1.05528	1.55955	1.81393	1.68674	=Epox+Bor/Cont Bor (0.5 µM Bor and Epox 0.2 µM, 30 min)
Bortezomib (0.5 µM) and Epoxomicin (0.2 µM) vs Bortezomib alone			3	2	1462.75					1.27119	0.728814	1.46504	0.880297	1.17267	=Epox+Bor/Cont Bor (0.5 µM Bor and Epox 0.2 µM, 30 min)
Bortezomib (0.5 µM) and Epoxomicin (0.2 µM) vs Bortezomib alone			3	1	1464.74					0.97382	1.02618	0.558514	0.338778	0.448646	=Epox+Bor/Cont Bor (0.5 µM Bor and Epox 0.2 µM, 30 min)
Bortezomib (0.5 µM) and Epoxomicin (0.2 µM) vs Bortezomib alone			3	1	1466.84					1.07568	0.924316	1.08535	0.962963	1.02415	=Epox+Bor/Cont Bor (0.5 µM Bor and Epox 0.2 µM, 30 min)
Bortezomib (0.5 µM) and Epoxomicin (0.2 µM) vs Bortezomib alone			4	4	1471.73					1	nd	2.44046	2.11795	2.2792	=Epox+Bor/Cont Bor (0.5 µM Bor and Epox 0.2 µM, 30 min)
Bortezomib (0.5 µM) and Epoxomicin (0.2 µM) vs Bortezomib alone			3	2	1476.71					1.28729	0.712707	6.22652	4.65746	5.44199	=Epox+Bor/Cont Bor (0.5 µM Bor and Epox 0.2 µM, 30 min)
Bortezomib (0.5 µM) and Epoxomicin (0.2 µM) vs Bortezomib alone			3	1	1476.75					0.835917	1.16408	1.15339	1.32122	1.23731	=Epox+Bor/Cont Bor (0.5 µM Bor and Epox 0.2 µM, 30 min)
Bortezomib (0.5 µM) and Epoxomicin (0.2 µM) vs Bortezomib alone			4	3	1477.7					1.12766	0.87234	4.33097	3.52009	3.92553	=Epox+Bor/Cont Bor (0.5 µM Bor and Epox 0.2 µM, 30 min)
Bortezomib (0.5 µM) and Epoxomicin (0.2 µM) vs Bortezomib alone			3	2	1477.74					0.982597	1.0174	1.09594	1.55377	1.32485	=Epox+Bor/Cont Bor (0.5 µM Bor and Epox 0.2 µM, 30 min)
Bortezomib (0.5 µM) and Epoxomicin (0.2 µM) vs Bortezomib alone			4	4	1480.82					1.09308	0.906922	1.00702	1.83162	1.41932	=Epox+Bor/Cont Bor (0.5 µM Bor and Epox 0.2 µM, 30 min)
Bortezomib (0.5 µM) and Epoxomicin (0.2 µM) vs Bortezomib alone			5	4	1480.82					1.05874	0.941262	1.23823	2.31084	1.77453	=Epox+Bor/Cont Bor (0.5 µM Bor and Epox 0.2 µM, 30 min)
Bortezomib (0.5 µM) and Epoxomicin (0.2 µM) vs Bortezomib alone			4	4	1486.72					1.04382	0.956175	0.946215	1.58068	1.26345	=Epox+Bor/Cont Bor (0.5 µM Bor and Epox 0.2 µM, 30 min)
Bortezomib (0.5 µM) and Epoxomicin (0.2 µM) vs Bortezomib alone			3	2	1486.79					1.27765	0.722348	1.38149	1.11061	1.24605	=Epox+Bor/Cont Bor (0.5 µM Bor and Epox 0.2 µM, 30 min)
Bortezomib (0.5 µM) and Epoxomicin (0.2 µM) vs Bortezomib alone			2	1	1490.78					0.821888	1.17811	0.796137	1.40343	1.09979	=Epox+Bor/Cont Bor (0.5 µM Bor and Epox 0.2 µM, 30 min)
Bortezomib (0.5 µM) and Epoxomicin (0.2 µM) vs Bortezomib alone			3	3	1494.01					1.05233	0.947674	0.943798	1.7093	1.32655	=Epox+Bor/Cont Bor (0.5 µM Bor and Epox 0.2 µM, 30 min)
Bortezomib (0.5 µM) and Epoxomicin (0.2 µM) vs Bortezomib alone			3	3	1494.71					1.17505	0.82495	2.39839	2.90141	2.6499	=Epox+Bor/Cont Bor (0.5 µM Bor and Epox 0.2 µM, 30 min)
Bortezomib (0.5 µM) and Epoxomicin (0.2 µM) vs Bortezomib alone			3	1	1507.8					1.18966	0.810345	1.37931	1.18966	1.28448	=Epox+Bor/Cont Bor (0.5 µM Bor and Epox 0.2 µM, 30 min)
Bortezomib (0.5 µM) and Epoxomicin (0.2 µM) vs Bortezomib alone			2	3	1522.86					0.797794	1.20221	0.738971	<0.2	0.738971	=Epox+Bor/Cont Bor (0.5 µM Bor and Epox 0.2 µM, 30 min)
Bortezomib (0.5 µM) and Epoxomicin (0.2 µM) vs Bortezomib alone			2	1	1523.75					0.54196	1.45804	1.02883	0.389494	0.709161	=Epox+Bor/Cont Bor (0.5 µM Bor and Epox 0.2 µM, 30 min)
Bortezomib (0.5 µM) and Epoxomicin (0.2 µM) vs Bortezomib alone			2	2	1526.72					0.985605	1.01439	0.372566	0.276037	0.324301	=Epox+Bor/Cont Bor (0.5 µM Bor and Epox 0.2 µM, 30 min)
Bortezomib (0.5 µM) and Epoxomicin (0.2 µM) vs Bortezomib alone			4	3	1528.77					1.1934	0.806604	3.15566	3.18868	3.17217	=Epox+Bor/Cont Bor (0.5 µM Bor and Epox 0.2 µM, 30 min)
Bortezomib (0.5 µM) and Epoxomicin (0.2 µM) vs Bortezomib alone			3	1	1528.89					1.11055	0.889451	0.659916	0.300422	0.480169	=Epox+Bor/Cont Bor (0.5 µM Bor and Epox 0.2 µM, 30 min)
Bortezomib (0.5 µM) and Epoxomicin (0.2 µM) vs Bortezomib alone			4	2	1534.8					1.01794	0.982059	1.53352	2.62512	2.07932	=Epox+Bor/Cont Bor (0.5 µM Bor and Epox 0.2 µM, 30 min)
Bortezomib (0.5 µM) and Epoxomicin (0.2 µM) vs Bortezomib alone			3	1	1555.84					0.924051	1.07595	0.778481	0.951477	0.864979	=Epox+Bor/Cont Bor (0.5 µM Bor and Epox 0.2 µM, 30 min)
Bortezomib (0.5 µM) and Epoxomicin (0.2 µM) vs Bortezomib alone			3	1	1557.84					1.12009	0.879913	5.48908	2.85808	4.17358	=Epox+Bor/Cont Bor (0.5 µM Bor and Epox 0.2 µM, 30 min)
Bortezomib (0.5 µM) and Epoxomicin (0.2 µM) vs Bortezomib alone			4	1	1564.85					1.00478	0.995223	2.94268	2.28662	2.61465	=Epox+Bor/Cont Bor (0.5 µM Bor and Epox 0.2 µM, 30 min)
Bortezomib (0.5 µM) and Epoxomicin (0.2 µM) vs Bortezomib alone			3	1	1565.76					1.08355	0.916449	1.24282	1.45431	1.34856	=Epox+Bor/Cont Bor (0.5 µM Bor and Epox 0.2 µM, 30 min)
Bortezomib (0.5 µM) and Epoxomicin (0.2 µM) vs Bortezomib alone			3	3	1566.78					0.988575	1.01143	1.37102	1.32772	1.34937	=Epox+Bor/Cont Bor (0.5 µM Bor and Epox 0.2 µM, 30 min)
Bortezomib (0.5 µM) and Epoxomicin (0.2 µM) vs Bortezomib alone			4	3	1568.78					1.1032	0.896802	0.907689	1.13903	1.02336	=Epox+Bor/Cont Bor (0.5 µM Bor and Epox 0.2 µM, 30 min)
Bortezomib (0.5 µM) and Epoxomicin (0.2 µM) vs Bortezomib alone			2	2	1580.75					1.09179	0.908213	1.53623	1.60386	1.57005	=Epox+Bor/Cont Bor (0.5 µM Bor and Epox 0.2 µM, 30 min)
Bortezomib (0.5 µM) and Epoxomicin (0.2 µM) vs Bortezomib alone			4	3	1581.83					1.01303	0.986971	1.16287	1.50814	1.3355	=Epox+Bor/Cont Bor (0.5 µM Bor and Epox 0.2 µM, 30 min)
Bortezomib (0.5 µM) and Epoxomicin (0.2 µM) vs Bortezomib alone			4	3	1584.86					1.06432	0.935678	0.800555	1.48172	1.14114	=Epox+Bor/Cont Bor (0.5 µM Bor and Epox 0.2 µM, 30 min)
Bortezomib (0.5 µM) and Epoxomicin (0.2 µM) vs Bortezomib alone			3	1	1586.91					0.987654	1.01235	1.11111	1.02469	1.0679	=Epox+Bor/Cont Bor (0.5 µM Bor and Epox 0.2 µM, 30 min)
Bortezomib (0.5 µM) and Epoxomicin (0.2 µM) vs Bortezomib alone			2	2	1588.82					1.25783	0.742169	0.920482	1.65783	1.28916	=Epox+Bor/Cont Bor (0.5 µM Bor and Epox 0.2 µM, 30 min)
Bortezomib (0.5 µM) and Epoxomicin (0.2 µM) vs Bortezomib alone			2	1	1589.84					0.884571	1.11543	0.818286	1.49486	1.15657	=Epox+Bor/Cont Bor (0.5 µM Bor and Epox 0.2 µM, 30 min)
Bortezomib (0.5 µM) and Epoxomicin (0.2 µM) vs Bortezomib alone			3	1	1590.9					1.17703	0.822967	0.760766	0.703349	0.732057	=Epox+Bor/Cont Bor (0.5 µM Bor and Epox 0.2 µM, 30 min)
Bortezomib (0.5 µM) and Epoxomicin (0.2 µM) vs Bortezomib alone			3	2	1594.85					0.149077	1.85092	1.45646	0.501319	0.978892	=Epox+Bor/Cont Bor (0.5 µM Bor and Epox 0.2 µM, 30 min)
Bortezomib (0.5 µM) and Epoxomicin (0.2 µM) vs Bortezomib alone			4	2	1602.85					0.890178	1.10982	0.698804	1.11127	0.905038	=Epox+Bor/Cont Bor (0.5 µM Bor and Epox 0.2 µM, 30 min)
Bortezomib (0.5 µM) and Epoxomicin (0.2 µM) vs Bortezomib alone			2	1	1605.87					0.910843	1.08916	0.925301	0.877108	0.901205	=Epox+Bor/Cont Bor (0.5 µM Bor and Epox 0.2 µM, 30 min)
Bortezomib (0.5 µM) and Epoxomicin (0.2 µM) vs Bortezomib alone			2	1	1615.88					0.928571	1.07143	0.857143	0.928571	0.892857	=Epox+Bor/Cont Bor (0.5 µM Bor and Epox 0.2 µM, 30 min)
Bortezomib (0.5 µM) and Epoxomicin (0.2 µM) vs Bortezomib alone			3	2	1621.81					1.02715	0.972847	0.898371	0.782002	0.840186	=Epox+Bor/Cont Bor (0.5 µM Bor and Epox 0.2 µM, 30 min)
Bortezomib (0.5 µM) and Epoxomicin (0.2 µM) vs Bortezomib alone			3	2	1627.87					0.968641	1.03136	1.84669	1.5784	1.71254	=Epox+Bor/Cont Bor (0.5 µM Bor and Epox 0.2 µM, 30 min)
Bortezomib (0.5 µM) and Epoxomicin (0.2 µM) vs Bortezomib alone			4	2	1629.84					0.797732	1.20227	1.4644	1.89666	1.68053	=Epox+Bor/Cont Bor (0.5 µM Bor and Epox 0.2 µM, 30 min)
Bortezomib (0.5 µM) and Epoxomicin (0.2 µM) vs Bortezomib alone			3	1	1637.93					1.04704	0.952959	1.31816	1.03187	1.17501	=Epox+Bor/Cont Bor (0.5 µM Bor and Epox 0.2 µM, 30 min)
Bortezomib (0.5 µM) and Epoxomicin (0.2 µM) vs Bortezomib alone			2	2	1648.8					1.2926	0.707395	1.74277	0.977492	1.36013	=Epox+Bor/Cont Bor (0.5 µM Bor and Epox 0.2 µM, 30 min)
Bortezomib (0.5 µM) and Epoxomicin (0.2 µM) vs Bortezomib alone			3	3	1651.78					0.910615	1.08939	0.875233	1.10056	0.987896	=Epox+Bor/Cont Bor (0.5 µM Bor and Epox 0.2 µM, 30 min)
Bortezomib (0.5 µM) and Epoxomicin (0.2 µM) vs Bortezomib alone			2	2	1654.9					0.878205	1.12179	0.403846	1.17949	0.791667	=Epox+Bor/Cont Bor (0.5 µM Bor and Epox 0.2 µM, 30 min)
Bortezomib (0.5 µM) and Epoxomicin (0.2 µM) vs Bortezomib alone			2	1	1655.82					0.786408	1.21359	1.20388	1.74757	1.47573	=Epox+Bor/Cont Bor (0.5 µM Bor and Epox 0.2 µM, 30 min)
Bortezomib (0.5 µM) and Epoxomicin (0.2 µM) vs Bortezomib alone			2	1	1658.84					0.973684	1.02632	1.03289	1.03289	1.03289	=Epox+Bor/Cont Bor (0.5 µM Bor and Epox 0.2 µM, 30 min)
Bortezomib (0.5 µM) and Epoxomicin (0.2 µM) vs Bortezomib alone			3	2	1667.92					0.976605	1.0234	1.30894	1.53809	1.42352	=Epox+Bor/Cont Bor (0.5 µM Bor and Epox 0.2 µM, 30 min)
Bortezomib (0.5 µM) and Epoxomicin (0.2 µM) vs Bortezomib alone			3	3	1670.86					1.21941	0.780586	3.34681	4.15167	3.74924	=Epox+Bor/Cont Bor (0.5 µM Bor and Epox 0.2 µM, 30 min)
Bortezomib (0.5 µM) and Epoxomicin (0.2 µM) vs Bortezomib alone			3	3	1672.82					1.45126	0.548736	3.15884	2.52347	2.84116	=Epox+Bor/Cont Bor (0.5 µM Bor and Epox 0.2 µM, 30 min)
Bortezomib (0.5 µM) and Epoxomicin (0.2 µM) vs Bortezomib alone			3	2	1672.88					0.990033	1.00997	0.465116	1.24917	0.857143	=Epox+Bor/Cont Bor (0.5 µM Bor and Epox 0.2 µM, 30 min)
Bortezomib (0.5 µM) and Epoxomicin (0.2 µM) vs Bortezomib alone			2	1	1680.88					0.902326	1.09767	1.00465	1.17209	1.08837	=Epox+Bor/Cont Bor (0.5 µM Bor and Epox 0.2 µM, 30 min)
Bortezomib (0.5 µM) and Epoxomicin (0.2 µM) vs Bortezomib alone			2	1	1685.88					0.957179	1.04282	1.00252	1.52141	1.26196	=Epox+Bor/Cont Bor (0.5 µM Bor and Epox 0.2 µM, 30 min)
Bortezomib (0.5 µM) and Epoxomicin (0.2 µM) vs Bortezomib alone			2	2	1685.91					0.968586	1.03141	1.78534	1.7644	1.77487	=Epox+Bor/Cont Bor (0.5 µM Bor and Epox 0.2 µM, 30 min)
Bortezomib (0.5 µM) and Epoxomicin (0.2 µM) vs Bortezomib alone			2	2	1686.9					0.950617	1.04938	0.814815	1.38272	1.09877	=Epox+Bor/Cont Bor (0.5 µM Bor and Epox 0.2 µM, 30 min)
Bortezomib (0.5 µM) and Epoxomicin (0.2 µM) vs Bortezomib alone			3	2	1688.88					1.0186	0.981405	1.03616	1.1405	1.08833	=Epox+Bor/Cont Bor (0.5 µM Bor and Epox 0.2 µM, 30 min)
Bortezomib (0.5 µM) and Epoxomicin (0.2 µM) vs Bortezomib alone			4	1	1693.92					1.00422	0.995781	1.42194	1.1519	1.28692	=Epox+Bor/Cont Bor (0.5 µM Bor and Epox 0.2 µM, 30 min)
Bortezomib (0.5 µM) and Epoxomicin (0.2 µM) vs Bortezomib alone			3	3	1711.85					1.00976	0.990244	0.558537	0.926829	0.742683	=Epox+Bor/Cont Bor (0.5 µM Bor and Epox 0.2 µM, 30 min)
Bortezomib (0.5 µM) and Epoxomicin (0.2 µM) vs Bortezomib alone			3	3	1712.95					1.25328	0.746717	0.707317	0.684178	0.695747	=Epox+Bor/Cont Bor (0.5 µM Bor and Epox 0.2 µM, 30 min)
Bortezomib (0.5 µM) and Epoxomicin (0.2 µM) vs Bortezomib alone			4	4	1721.86					0.950182	1.04982	3.39976	3.52612	3.46294	=Epox+Bor/Cont Bor (0.5 µM Bor and Epox 0.2 µM, 30 min)
Bortezomib (0.5 µM) and Epoxomicin (0.2 µM) vs Bortezomib alone			3	1	1725.05					1.11884	0.881159	0.463768	0.411594	0.437681	=Epox+Bor/Cont Bor (0.5 µM Bor and Epox 0.2 µM, 30 min)
Bortezomib (0.5 µM) and Epoxomicin (0.2 µM) vs Bortezomib alone			2	2	1737.98					1.19222	0.807775	0.933045	2.90281	1.91793	=Epox+Bor/Cont Bor (0.5 µM Bor and Epox 0.2 µM, 30 min)
Bortezomib (0.5 µM) and Epoxomicin (0.2 µM) vs Bortezomib alone			4	4	1739.93					1.25333	0.746667	5.472	2.96533	4.21867	=Epox+Bor/Cont Bor (0.5 µM Bor and Epox 0.2 µM, 30 min)
Bortezomib (0.5 µM) and Epoxomicin (0.2 µM) vs Bortezomib alone			4	3	1739.98					1.12135	0.878648	1.13057	2.06452	1.59754	=Epox+Bor/Cont Bor (0.5 µM Bor and Epox 0.2 µM, 30 min)
Bortezomib (0.5 µM) and Epoxomicin (0.2 µM) vs Bortezomib alone			2	2	1756.89					1.07336	0.926641	3.04247	2.16988	2.60618	=Epox+Bor/Cont Bor (0.5 µM Bor and Epox 0.2 µM, 30 min)
Bortezomib (0.5 µM) and Epoxomicin (0.2 µM) vs Bortezomib alone			2	1	1756.91					0.86755	1.13245	0.834437	1.25828	1.04636	=Epox+Bor/Cont Bor (0.5 µM Bor and Epox 0.2 µM, 30 min)
Bortezomib (0.5 µM) and Epoxomicin (0.2 µM) vs Bortezomib alone			3	2	1759.91					1.08736	0.912641	0.943474	1.56423	1.25385	=Epox+Bor/Cont Bor (0.5 µM Bor and Epox 0.2 µM, 30 min)
Bortezomib (0.5 µM) and Epoxomicin (0.2 µM) vs Bortezomib alone			4	1	1766.01					1.02357	0.976428	0.831369	0.917498	0.874433	=Epox+Bor/Cont Bor (0.5 µM Bor and Epox 0.2 µM, 30 min)
Bortezomib (0.5 µM) and Epoxomicin (0.2 µM) vs Bortezomib alone			4	1	1766.06					1.10847	0.891528	1.03563	1.28583	1.16073	=Epox+Bor/Cont Bor (0.5 µM Bor and Epox 0.2 µM, 30 min)
Bortezomib (0.5 µM) and Epoxomicin (0.2 µM) vs Bortezomib alone			4	1	1766.99					0.835401	1.1646	2.47146	1.90571	2.18859	=Epox+Bor/Cont Bor (0.5 µM Bor and Epox 0.2 µM, 30 min)
Bortezomib (0.5 µM) and Epoxomicin (0.2 µM) vs Bortezomib alone			4	3	1767.83					1.3592	0.640801	2.6433	2.48185	2.56258	=Epox+Bor/Cont Bor (0.5 µM Bor and Epox 0.2 µM, 30 min)
Bortezomib (0.5 µM) and Epoxomicin (0.2 µM) vs Bortezomib alone			3	2	1767.86					1.12517	0.874829	1.02685	1.39008	1.20847	=Epox+Bor/Cont Bor (0.5 µM Bor and Epox 0.2 µM, 30 min)
Bortezomib (0.5 µM) and Epoxomicin (0.2 µM) vs Bortezomib alone			2	2	1767.86					1.00389	0.996109	0.879377	1.29961	1.08949	=Epox+Bor/Cont Bor (0.5 µM Bor and Epox 0.2 µM, 30 min)
Bortezomib (0.5 µM) and Epoxomicin (0.2 µM) vs Bortezomib alone			3	3	1771.9					0.993679	1.00632	1.28698	1.53982	1.4134	=Epox+Bor/Cont Bor (0.5 µM Bor and Epox 0.2 µM, 30 min)
Bortezomib (0.5 µM) and Epoxomicin (0.2 µM) vs Bortezomib alone			4	4	1776.76					1.08333	0.916667	2.40046	1.5463	1.97338	=Epox+Bor/Cont Bor (0.5 µM Bor and Epox 0.2 µM, 30 min)
Bortezomib (0.5 µM) and Epoxomicin (0.2 µM) vs Bortezomib alone			5	3	1779.88					1.067	0.933002	13.6407	1.46005	7.55037	=Epox+Bor/Cont Bor (0.5 µM Bor and Epox 0.2 µM, 30 min)
Bortezomib (0.5 µM) and Epoxomicin (0.2 µM) vs Bortezomib alone			2	1	1781.9					1.07101	0.928994	0.804734	0.804734	0.804734	=Epox+Bor/Cont Bor (0.5 µM Bor and Epox 0.2 µM, 30 min)
Bortezomib (0.5 µM) and Epoxomicin (0.2 µM) vs Bortezomib alone			3	2	1782.01					1.16116	0.838843	0.892562	1.16116	1.02686	=Epox+Bor/Cont Bor (0.5 µM Bor and Epox 0.2 µM, 30 min)
Bortezomib (0.5 µM) and Epoxomicin (0.2 µM) vs Bortezomib alone			3	3	1782.95					1.02668	0.973319	1.72892	1.78228	1.7556	=Epox+Bor/Cont Bor (0.5 µM Bor and Epox 0.2 µM, 30 min)
Bortezomib (0.5 µM) and Epoxomicin (0.2 µM) vs Bortezomib alone			4	3	1782.96					0.837959	1.16204	1.69382	2.32408	2.00895	=Epox+Bor/Cont Bor (0.5 µM Bor and Epox 0.2 µM, 30 min)
Bortezomib (0.5 µM) and Epoxomicin (0.2 µM) vs Bortezomib alone			3	3	1785.91					1.1234	0.876596	1.54468	1.66809	1.60638	=Epox+Bor/Cont Bor (0.5 µM Bor and Epox 0.2 µM, 30 min)
Bortezomib (0.5 µM) and Epoxomicin (0.2 µM) vs Bortezomib alone			3	4	1787.85					0.906475	1.09353	1.43022	0.817266	1.12374	=Epox+Bor/Cont Bor (0.5 µM Bor and Epox 0.2 µM, 30 min)
Bortezomib (0.5 µM) and Epoxomicin (0.2 µM) vs Bortezomib alone			4	1	1796.95					0.909598	1.0904	1.46396	1.80406	1.63401	=Epox+Bor/Cont Bor (0.5 µM Bor and Epox 0.2 µM, 30 min)
Bortezomib (0.5 µM) and Epoxomicin (0.2 µM) vs Bortezomib alone			4	1	1797.96					1.08352	0.916479	1.06396	1.29571	1.17983	=Epox+Bor/Cont Bor (0.5 µM Bor and Epox 0.2 µM, 30 min)
Bortezomib (0.5 µM) and Epoxomicin (0.2 µM) vs Bortezomib alone			4	3	1802.88					1.00979	0.990209	1.0607	1.38838	1.22454	=Epox+Bor/Cont Bor (0.5 µM Bor and Epox 0.2 µM, 30 min)
Bortezomib (0.5 µM) and Epoxomicin (0.2 µM) vs Bortezomib alone			4	1	1806.03					0.881683	1.11832	1.05692	1.36244	1.20968	=Epox+Bor/Cont Bor (0.5 µM Bor and Epox 0.2 µM, 30 min)
Bortezomib (0.5 µM) and Epoxomicin (0.2 µM) vs Bortezomib alone			2	1	1806.03					0.882051	1.11795	0.871795	1.37436	1.12308	=Epox+Bor/Cont Bor (0.5 µM Bor and Epox 0.2 µM, 30 min)
Bortezomib (0.5 µM) and Epoxomicin (0.2 µM) vs Bortezomib alone			4	2	1809.94					1.37049	0.629515	3.2322	2.82972	3.03096	=Epox+Bor/Cont Bor (0.5 µM Bor and Epox 0.2 µM, 30 min)
Bortezomib (0.5 µM) and Epoxomicin (0.2 µM) vs Bortezomib alone			4	1	1809.98					0.986453	1.01355	0.852217	1.32882	1.09052	=Epox+Bor/Cont Bor (0.5 µM Bor and Epox 0.2 µM, 30 min)
Bortezomib (0.5 µM) and Epoxomicin (0.2 µM) vs Bortezomib alone			3	2	1811.94					1.21845	0.781553	1.80097	2.17476	1.98786	=Epox+Bor/Cont Bor (0.5 µM Bor and Epox 0.2 µM, 30 min)
Bortezomib (0.5 µM) and Epoxomicin (0.2 µM) vs Bortezomib alone			3	3	1811.97					0.950739	1.04926	1.15764	2.08374	1.62069	=Epox+Bor/Cont Bor (0.5 µM Bor and Epox 0.2 µM, 30 min)
Bortezomib (0.5 µM) and Epoxomicin (0.2 µM) vs Bortezomib alone			3	3	1816.96					1.31751	0.682493	0.884273	1.06231	0.973294	=Epox+Bor/Cont Bor (0.5 µM Bor and Epox 0.2 µM, 30 min)
Bortezomib (0.5 µM) and Epoxomicin (0.2 µM) vs Bortezomib alone			2	2	1818.84					1.28	0.72	2.21333	1.29778	1.75556	=Epox+Bor/Cont Bor (0.5 µM Bor and Epox 0.2 µM, 30 min)
Bortezomib (0.5 µM) and Epoxomicin (0.2 µM) vs Bortezomib alone			4	1	1830.04					0.95672	1.04328	2.09112	1.99544	2.04328	=Epox+Bor/Cont Bor (0.5 µM Bor and Epox 0.2 µM, 30 min)
Bortezomib (0.5 µM) and Epoxomicin (0.2 µM) vs Bortezomib alone			3	3	1831.7					1.30123	0.698772	4.17941	3.15014	3.66478	=Epox+Bor/Cont Bor (0.5 µM Bor and Epox 0.2 µM, 30 min)
Bortezomib (0.5 µM) and Epoxomicin (0.2 µM) vs Bortezomib alone			4	4	1835.95					1.32558	0.674419	1.41616	1.46512	1.44064	=Epox+Bor/Cont Bor (0.5 µM Bor and Epox 0.2 µM, 30 min)
Bortezomib (0.5 µM) and Epoxomicin (0.2 µM) vs Bortezomib alone			6	4	1835.97					0.813906	1.18609	1.94274	1.65235	1.79755	=Epox+Bor/Cont Bor (0.5 µM Bor and Epox 0.2 µM, 30 min)
Bortezomib (0.5 µM) and Epoxomicin (0.2 µM) vs Bortezomib alone			6	4	1862.96					1.01948	0.980519	1.90909	2.56494	2.23701	=Epox+Bor/Cont Bor (0.5 µM Bor and Epox 0.2 µM, 30 min)
Bortezomib (0.5 µM) and Epoxomicin (0.2 µM) vs Bortezomib alone			2	1	1873.95					0.79902	1.20098	1.61275	1.31373	1.46324	=Epox+Bor/Cont Bor (0.5 µM Bor and Epox 0.2 µM, 30 min)
Bortezomib (0.5 µM) and Epoxomicin (0.2 µM) vs Bortezomib alone			6	5	1874.99					0.794067	1.20593	1.15573	1.60183	1.37878	=Epox+Bor/Cont Bor (0.5 µM Bor and Epox 0.2 µM, 30 min)
Bortezomib (0.5 µM) and Epoxomicin (0.2 µM) vs Bortezomib alone			4	2	1882.09					0.926064	1.07394	0.517968	1.1425	0.830235	=Epox+Bor/Cont Bor (0.5 µM Bor and Epox 0.2 µM, 30 min)
Bortezomib (0.5 µM) and Epoxomicin (0.2 µM) vs Bortezomib alone			4	3	1884.01					1.23559	0.764413	2.53238	2.76726	2.64982	=Epox+Bor/Cont Bor (0.5 µM Bor and Epox 0.2 µM, 30 min)
Bortezomib (0.5 µM) and Epoxomicin (0.2 µM) vs Bortezomib alone			3	3	1884.02					1.12186	0.878143	2.38685	2.18182	2.28433	=Epox+Bor/Cont Bor (0.5 µM Bor and Epox 0.2 µM, 30 min)
Bortezomib (0.5 µM) and Epoxomicin (0.2 µM) vs Bortezomib alone			4	3	1905.03					0.447031	1.55297	1.53434	1.60652	1.57043	=Epox+Bor/Cont Bor (0.5 µM Bor and Epox 0.2 µM, 30 min)
Bortezomib (0.5 µM) and Epoxomicin (0.2 µM) vs Bortezomib alone			3	2	1912.02					1.01887	0.981132	1.9283	2.46792	2.19811	=Epox+Bor/Cont Bor (0.5 µM Bor and Epox 0.2 µM, 30 min)
Bortezomib (0.5 µM) and Epoxomicin (0.2 µM) vs Bortezomib alone			4	3	1914.08					1.01454	0.985463	1.0635	1.65723	1.36037	=Epox+Bor/Cont Bor (0.5 µM Bor and Epox 0.2 µM, 30 min)
Bortezomib (0.5 µM) and Epoxomicin (0.2 µM) vs Bortezomib alone			3	2	1919.88					1.05382	0.946181	1.10069	1.40451	1.2526	=Epox+Bor/Cont Bor (0.5 µM Bor and Epox 0.2 µM, 30 min)
Bortezomib (0.5 µM) and Epoxomicin (0.2 µM) vs Bortezomib alone			5	4	1922.01					0.987522	1.01248	2.27094	3.08913	2.68004	=Epox+Bor/Cont Bor (0.5 µM Bor and Epox 0.2 µM, 30 min)
Bortezomib (0.5 µM) and Epoxomicin (0.2 µM) vs Bortezomib alone			3	2	1923.95					1.18421	0.815789	1.0424	1.87281	1.4576	=Epox+Bor/Cont Bor (0.5 µM Bor and Epox 0.2 µM, 30 min)
Bortezomib (0.5 µM) and Epoxomicin (0.2 µM) vs Bortezomib alone			3	3	1925.01					1.141	0.859002	0.785249	0.806941	0.796095	=Epox+Bor/Cont Bor (0.5 µM Bor and Epox 0.2 µM, 30 min)
Bortezomib (0.5 µM) and Epoxomicin (0.2 µM) vs Bortezomib alone			3	1	1926.05					0.765306	1.23469	0.846939	1.13265	0.989796	=Epox+Bor/Cont Bor (0.5 µM Bor and Epox 0.2 µM, 30 min)
Bortezomib (0.5 µM) and Epoxomicin (0.2 µM) vs Bortezomib alone			4	3	1928.01					1.20182	0.798179	2	2.10926	2.05463	=Epox+Bor/Cont Bor (0.5 µM Bor and Epox 0.2 µM, 30 min)
Bortezomib (0.5 µM) and Epoxomicin (0.2 µM) vs Bortezomib alone			3	2	1930.05					0.977901	1.0221	1.44751	1.19337	1.32044	=Epox+Bor/Cont Bor (0.5 µM Bor and Epox 0.2 µM, 30 min)
Bortezomib (0.5 µM) and Epoxomicin (0.2 µM) vs Bortezomib alone			4	3	1935.06					1.12669	0.873305	0.723703	1.00234	0.86302	=Epox+Bor/Cont Bor (0.5 µM Bor and Epox 0.2 µM, 30 min)
Bortezomib (0.5 µM) and Epoxomicin (0.2 µM) vs Bortezomib alone			5	5	1935.85					1.1547	0.845295	0.752791	1.80542	1.27911	=Epox+Bor/Cont Bor (0.5 µM Bor and Epox 0.2 µM, 30 min)
Bortezomib (0.5 µM) and Epoxomicin (0.2 µM) vs Bortezomib alone			3	1	1938.03					0.407886	1.59211	0.686608	1.30795	0.997281	=Epox+Bor/Cont Bor (0.5 µM Bor and Epox 0.2 µM, 30 min)
Bortezomib (0.5 µM) and Epoxomicin (0.2 µM) vs Bortezomib alone			4	2	1939.02					1.07511	0.924887	0.8	1.41357	1.10679	=Epox+Bor/Cont Bor (0.5 µM Bor and Epox 0.2 µM, 30 min)
Bortezomib (0.5 µM) and Epoxomicin (0.2 µM) vs Bortezomib alone			3	2	1945.92					0.813953	1.18605	0.944186	1.08372	1.01395	=Epox+Bor/Cont Bor (0.5 µM Bor and Epox 0.2 µM, 30 min)
Bortezomib (0.5 µM) and Epoxomicin (0.2 µM) vs Bortezomib alone			3	2	1945.95					1	nd	1.13462	0.697115	0.915865	=Epox+Bor/Cont Bor (0.5 µM Bor and Epox 0.2 µM, 30 min)
Bortezomib (0.5 µM) and Epoxomicin (0.2 µM) vs Bortezomib alone			3	2	1947.95					1.06176	0.938239	3.19054	2.73062	2.96058	=Epox+Bor/Cont Bor (0.5 µM Bor and Epox 0.2 µM, 30 min)
Bortezomib (0.5 µM) and Epoxomicin (0.2 µM) vs Bortezomib alone			2	1	1947.99					0.719298	1.2807	0.783626	0.824561	0.804094	=Epox+Bor/Cont Bor (0.5 µM Bor and Epox 0.2 µM, 30 min)
Bortezomib (0.5 µM) and Epoxomicin (0.2 µM) vs Bortezomib alone			3	1	1947.99					0.904819	1.09518	0.950219	1.66706	1.30864	=Epox+Bor/Cont Bor (0.5 µM Bor and Epox 0.2 µM, 30 min)
Bortezomib (0.5 µM) and Epoxomicin (0.2 µM) vs Bortezomib alone			3	2	1948.07					1.04327	0.956731	0.530449	0.897436	0.713942	=Epox+Bor/Cont Bor (0.5 µM Bor and Epox 0.2 µM, 30 min)
Bortezomib (0.5 µM) and Epoxomicin (0.2 µM) vs Bortezomib alone			3	1	1950.04					0.873051	1.12695	1.15367	1.06236	1.10802	=Epox+Bor/Cont Bor (0.5 µM Bor and Epox 0.2 µM, 30 min)
Bortezomib (0.5 µM) and Epoxomicin (0.2 µM) vs Bortezomib alone			5	3	1953.01					1.06213	0.937871	1.27693	2.0281	1.65251	=Epox+Bor/Cont Bor (0.5 µM Bor and Epox 0.2 µM, 30 min)
Bortezomib (0.5 µM) and Epoxomicin (0.2 µM) vs Bortezomib alone			3	3	1953.02					1.16332	0.836676	1.7192	1.99427	1.85673	=Epox+Bor/Cont Bor (0.5 µM Bor and Epox 0.2 µM, 30 min)
Bortezomib (0.5 µM) and Epoxomicin (0.2 µM) vs Bortezomib alone			3	3	1954.07					1.26883	0.731169	1.85974	1.57143	1.71558	=Epox+Bor/Cont Bor (0.5 µM Bor and Epox 0.2 µM, 30 min)
Bortezomib (0.5 µM) and Epoxomicin (0.2 µM) vs Bortezomib alone			3	1	1955.98					0.744186	1.25581	1.12558	0.734884	0.930233	=Epox+Bor/Cont Bor (0.5 µM Bor and Epox 0.2 µM, 30 min)
Bortezomib (0.5 µM) and Epoxomicin (0.2 µM) vs Bortezomib alone			3	1	1956.12					1.1054	0.894602	0.735219	0.714653	0.724936	=Epox+Bor/Cont Bor (0.5 µM Bor and Epox 0.2 µM, 30 min)
Bortezomib (0.5 µM) and Epoxomicin (0.2 µM) vs Bortezomib alone			3	2	1957.94					1.35435	0.645652	0.541304	0.904348	0.722826	=Epox+Bor/Cont Bor (0.5 µM Bor and Epox 0.2 µM, 30 min)
Bortezomib (0.5 µM) and Epoxomicin (0.2 µM) vs Bortezomib alone			3	3	1958					1.06102	0.938983	0.755932	0.952542	0.854237	=Epox+Bor/Cont Bor (0.5 µM Bor and Epox 0.2 µM, 30 min)
Bortezomib (0.5 µM) and Epoxomicin (0.2 µM) vs Bortezomib alone			5	4	1965					1.24077	0.759227	7.28998	5.42004	6.35501	=Epox+Bor/Cont Bor (0.5 µM Bor and Epox 0.2 µM, 30 min)
Bortezomib (0.5 µM) and Epoxomicin (0.2 µM) vs Bortezomib alone			5	3	1965.04					1.07332	0.926679	1.68207	1.67837	1.68022	=Epox+Bor/Cont Bor (0.5 µM Bor and Epox 0.2 µM, 30 min)
Bortezomib (0.5 µM) and Epoxomicin (0.2 µM) vs Bortezomib alone			3	1	1965.97					0.923077	1.07692	0.905325	1.01183	0.95858	=Epox+Bor/Cont Bor (0.5 µM Bor and Epox 0.2 µM, 30 min)
Bortezomib (0.5 µM) and Epoxomicin (0.2 µM) vs Bortezomib alone			2	1	1967.01					0.796813	1.20319	1.71315	2.06375	1.88845	=Epox+Bor/Cont Bor (0.5 µM Bor and Epox 0.2 µM, 30 min)
Bortezomib (0.5 µM) and Epoxomicin (0.2 µM) vs Bortezomib alone			3	1	1971.04					0.83653	1.16347	0.958904	0.900457	0.92968	=Epox+Bor/Cont Bor (0.5 µM Bor and Epox 0.2 µM, 30 min)
Bortezomib (0.5 µM) and Epoxomicin (0.2 µM) vs Bortezomib alone			3	2	1973.06					1.33562	0.664378	0.901602	1.05339	0.977498	=Epox+Bor/Cont Bor (0.5 µM Bor and Epox 0.2 µM, 30 min)
Bortezomib (0.5 µM) and Epoxomicin (0.2 µM) vs Bortezomib alone			3	1	1976.04					0.886673	1.11333	0.834089	0.81233	0.823209	=Epox+Bor/Cont Bor (0.5 µM Bor and Epox 0.2 µM, 30 min)
Bortezomib (0.5 µM) and Epoxomicin (0.2 µM) vs Bortezomib alone			5	4	1977.08					1.14712	0.852876	<0.2	<0.2	<0.2	=Epox+Bor/Cont Bor (0.5 µM Bor and Epox 0.2 µM, 30 min)
Bortezomib (0.5 µM) and Epoxomicin (0.2 µM) vs Bortezomib alone			3	1	1978.08					0.872011	1.12799	0.919831	1.35021	1.13502	=Epox+Bor/Cont Bor (0.5 µM Bor and Epox 0.2 µM, 30 min)
Bortezomib (0.5 µM) and Epoxomicin (0.2 µM) vs Bortezomib alone			3	1	1979.06					0.969374	1.03063	0.85486	1.49401	1.17443	=Epox+Bor/Cont Bor (0.5 µM Bor and Epox 0.2 µM, 30 min)
Bortezomib (0.5 µM) and Epoxomicin (0.2 µM) vs Bortezomib alone			3	1	1980.1					1.08587	0.914135	1.0568	1.02774	1.04227	=Epox+Bor/Cont Bor (0.5 µM Bor and Epox 0.2 µM, 30 min)
Bortezomib (0.5 µM) and Epoxomicin (0.2 µM) vs Bortezomib alone			3	1	1982.03					1.01903	0.980973	0.883721	0.892178	0.887949	=Epox+Bor/Cont Bor (0.5 µM Bor and Epox 0.2 µM, 30 min)
Bortezomib (0.5 µM) and Epoxomicin (0.2 µM) vs Bortezomib alone			5	3	1987.05					0.821451	1.17855	0.682579	0.697458	0.690019	=Epox+Bor/Cont Bor (0.5 µM Bor and Epox 0.2 µM, 30 min)
Bortezomib (0.5 µM) and Epoxomicin (0.2 µM) vs Bortezomib alone			3	2	1995.04					1.27711	0.722892	0.53012	0.684337	0.607229	=Epox+Bor/Cont Bor (0.5 µM Bor and Epox 0.2 µM, 30 min)
Bortezomib (0.5 µM) and Epoxomicin (0.2 µM) vs Bortezomib alone			5	3	1998.95					0.613924	1.38608	2.38449	2.1693	2.2769	=Epox+Bor/Cont Bor (0.5 µM Bor and Epox 0.2 µM, 30 min)
Bortezomib (0.5 µM) and Epoxomicin (0.2 µM) vs Bortezomib alone			3	1	1999.11					1.09898	0.901024	0.937429	1.26507	1.10125	=Epox+Bor/Cont Bor (0.5 µM Bor and Epox 0.2 µM, 30 min)
Bortezomib (0.5 µM) and Epoxomicin (0.2 µM) vs Bortezomib alone			4	2	2003.02					0.926471	1.07353	2.97059	2.05147	2.51103	=Epox+Bor/Cont Bor (0.5 µM Bor and Epox 0.2 µM, 30 min)
Bortezomib (0.5 µM) and Epoxomicin (0.2 µM) vs Bortezomib alone			4	2	2009.08					1.04185	0.958148	5.2146	2.61264	3.91362	=Epox+Bor/Cont Bor (0.5 µM Bor and Epox 0.2 µM, 30 min)
Bortezomib (0.5 µM) and Epoxomicin (0.2 µM) vs Bortezomib alone			4	2	2014.03					1.6927	0.307301	0.556876	0.748727	0.652801	=Epox+Bor/Cont Bor (0.5 µM Bor and Epox 0.2 µM, 30 min)
Bortezomib (0.5 µM) and Epoxomicin (0.2 µM) vs Bortezomib alone			3	1	2016.08					1.05079	0.949209	0.701082	1.00083	0.850958	=Epox+Bor/Cont Bor (0.5 µM Bor and Epox 0.2 µM, 30 min)
Bortezomib (0.5 µM) and Epoxomicin (0.2 µM) vs Bortezomib alone			3	1	2021.08					1.01455	0.985455	1.53818	1.35273	1.44545	=Epox+Bor/Cont Bor (0.5 µM Bor and Epox 0.2 µM, 30 min)
Bortezomib (0.5 µM) and Epoxomicin (0.2 µM) vs Bortezomib alone			3	2	2022.09					1.14136	0.858639	0.977312	1.43805	1.20768	=Epox+Bor/Cont Bor (0.5 µM Bor and Epox 0.2 µM, 30 min)
Bortezomib (0.5 µM) and Epoxomicin (0.2 µM) vs Bortezomib alone			3	1	2022.96					1.22327	0.77673	1.55346	1.17925	1.36635	=Epox+Bor/Cont Bor (0.5 µM Bor and Epox 0.2 µM, 30 min)
Bortezomib (0.5 µM) and Epoxomicin (0.2 µM) vs Bortezomib alone			4	2	2022.98					0.984509	1.01549	1.49742	1.65577	1.57659	=Epox+Bor/Cont Bor (0.5 µM Bor and Epox 0.2 µM, 30 min)
Bortezomib (0.5 µM) and Epoxomicin (0.2 µM) vs Bortezomib alone			4	2	2022.98					1.06216	0.937836	1.69762	1.93246	1.81504	=Epox+Bor/Cont Bor (0.5 µM Bor and Epox 0.2 µM, 30 min)
Bortezomib (0.5 µM) and Epoxomicin (0.2 µM) vs Bortezomib alone			3	2	2022.99					1.10473	0.89527	1.51689	1.79392	1.65541	=Epox+Bor/Cont Bor (0.5 µM Bor and Epox 0.2 µM, 30 min)
Bortezomib (0.5 µM) and Epoxomicin (0.2 µM) vs Bortezomib alone			3	2	2023.1					0.946203	1.0538	1.30696	1.41456	1.36076	=Epox+Bor/Cont Bor (0.5 µM Bor and Epox 0.2 µM, 30 min)
Bortezomib (0.5 µM) and Epoxomicin (0.2 µM) vs Bortezomib alone			5	1	2023.93					0.922186	1.07781	0.965916	1.83794	1.40193	=Epox+Bor/Cont Bor (0.5 µM Bor and Epox 0.2 µM, 30 min)
Bortezomib (0.5 µM) and Epoxomicin (0.2 µM) vs Bortezomib alone			3	1	2025.12					1.05872	0.94128	0.62752	0.736196	0.681858	=Epox+Bor/Cont Bor (0.5 µM Bor and Epox 0.2 µM, 30 min)
Bortezomib (0.5 µM) and Epoxomicin (0.2 µM) vs Bortezomib alone			4	2	2026.03					0.976744	1.02326	0.974008	1.67168	1.32285	=Epox+Bor/Cont Bor (0.5 µM Bor and Epox 0.2 µM, 30 min)
Bortezomib (0.5 µM) and Epoxomicin (0.2 µM) vs Bortezomib alone			5	5	2028.92					1	nd	5.12524	3.33526	4.23025	=Epox+Bor/Cont Bor (0.5 µM Bor and Epox 0.2 µM, 30 min)
Bortezomib (0.5 µM) and Epoxomicin (0.2 µM) vs Bortezomib alone			6	3	2030.14					1.10361	0.896386	2.75663	2.10602	2.43133	=Epox+Bor/Cont Bor (0.5 µM Bor and Epox 0.2 µM, 30 min)
Bortezomib (0.5 µM) and Epoxomicin (0.2 µM) vs Bortezomib alone			5	2	2030.18					0.791284	1.20872	1.1445	1.25344	1.19897	=Epox+Bor/Cont Bor (0.5 µM Bor and Epox 0.2 µM, 30 min)
Bortezomib (0.5 µM) and Epoxomicin (0.2 µM) vs Bortezomib alone			3	1	2037.04					1.08992	0.910082	0.874659	1.17711	1.02589	=Epox+Bor/Cont Bor (0.5 µM Bor and Epox 0.2 µM, 30 min)
Bortezomib (0.5 µM) and Epoxomicin (0.2 µM) vs Bortezomib alone			3	4	2039.01					1.15903	0.84097	0.625337	0.954178	0.789757	=Epox+Bor/Cont Bor (0.5 µM Bor and Epox 0.2 µM, 30 min)
Bortezomib (0.5 µM) and Epoxomicin (0.2 µM) vs Bortezomib alone			5	5	2039.01					1.04916	0.95084	0.815267	1.22076	1.01802	=Epox+Bor/Cont Bor (0.5 µM Bor and Epox 0.2 µM, 30 min)
Bortezomib (0.5 µM) and Epoxomicin (0.2 µM) vs Bortezomib alone			5	5	2040.98					1.36383	0.636169	2.82059	1.95854	2.38956	=Epox+Bor/Cont Bor (0.5 µM Bor and Epox 0.2 µM, 30 min)
Bortezomib (0.5 µM) and Epoxomicin (0.2 µM) vs Bortezomib alone			5	4	2041.02					0.97275	1.02725	1.09579	1.83856	1.46718	=Epox+Bor/Cont Bor (0.5 µM Bor and Epox 0.2 µM, 30 min)
Bortezomib (0.5 µM) and Epoxomicin (0.2 µM) vs Bortezomib alone			3	4	2041.04					1.12264	0.877358	1.35063	1.65881	1.50472	=Epox+Bor/Cont Bor (0.5 µM Bor and Epox 0.2 µM, 30 min)
Bortezomib (0.5 µM) and Epoxomicin (0.2 µM) vs Bortezomib alone			6	5	2055.04					1.04193	0.958071	1.38155	1.62264	1.5021	=Epox+Bor/Cont Bor (0.5 µM Bor and Epox 0.2 µM, 30 min)
Bortezomib (0.5 µM) and Epoxomicin (0.2 µM) vs Bortezomib alone			4	4	2057.09					1.4173	0.582697	1.79644	1.257	1.52672	=Epox+Bor/Cont Bor (0.5 µM Bor and Epox 0.2 µM, 30 min)
Bortezomib (0.5 µM) and Epoxomicin (0.2 µM) vs Bortezomib alone			5	4	2057.11					1.13147	0.868526	2.73785	2.68845	2.71315	=Epox+Bor/Cont Bor (0.5 µM Bor and Epox 0.2 µM, 30 min)
Bortezomib (0.5 µM) and Epoxomicin (0.2 µM) vs Bortezomib alone			5	3	2060.06					0.939574	1.06043	1.71461	1.63121	1.67291	=Epox+Bor/Cont Bor (0.5 µM Bor and Epox 0.2 µM, 30 min)
Bortezomib (0.5 µM) and Epoxomicin (0.2 µM) vs Bortezomib alone			2	1	2061.02					0.990228	1.00977	1.00326	0.996743	1	=Epox+Bor/Cont Bor (0.5 µM Bor and Epox 0.2 µM, 30 min)
Bortezomib (0.5 µM) and Epoxomicin (0.2 µM) vs Bortezomib alone			3	2	2073.09					1.27072	0.729282	1.33702	1.20221	1.26961	=Epox+Bor/Cont Bor (0.5 µM Bor and Epox 0.2 µM, 30 min)
Bortezomib (0.5 µM) and Epoxomicin (0.2 µM) vs Bortezomib alone			3	3	2075					1.31408	0.685921	0.895307	2.42238	1.65884	=Epox+Bor/Cont Bor (0.5 µM Bor and Epox 0.2 µM, 30 min)
Bortezomib (0.5 µM) and Epoxomicin (0.2 µM) vs Bortezomib alone			4	1	2079.09					0.990174	1.00983	1.32124	1.44671	1.38398	=Epox+Bor/Cont Bor (0.5 µM Bor and Epox 0.2 µM, 30 min)
Bortezomib (0.5 µM) and Epoxomicin (0.2 µM) vs Bortezomib alone			3	3	2082.97					0.726027	1.27397	0.869863	1.53425	1.20205	=Epox+Bor/Cont Bor (0.5 µM Bor and Epox 0.2 µM, 30 min)
Bortezomib (0.5 µM) and Epoxomicin (0.2 µM) vs Bortezomib alone			4	3	2083					1.18463	0.815372	1.73935	1.81119	1.77527	=Epox+Bor/Cont Bor (0.5 µM Bor and Epox 0.2 µM, 30 min)
Bortezomib (0.5 µM) and Epoxomicin (0.2 µM) vs Bortezomib alone			6	3	2083.01					1.0627	0.937301	1.25824	2.11052	1.68438	=Epox+Bor/Cont Bor (0.5 µM Bor and Epox 0.2 µM, 30 min)
Bortezomib (0.5 µM) and Epoxomicin (0.2 µM) vs Bortezomib alone			3	3	2083.13					1.11919	0.880808	1.56768	1.81414	1.69091	=Epox+Bor/Cont Bor (0.5 µM Bor and Epox 0.2 µM, 30 min)
Bortezomib (0.5 µM) and Epoxomicin (0.2 µM) vs Bortezomib alone			3	3	2090.06					0.964912	1.03509	2.96491	2.18421	2.57456	=Epox+Bor/Cont Bor (0.5 µM Bor and Epox 0.2 µM, 30 min)
Bortezomib (0.5 µM) and Epoxomicin (0.2 µM) vs Bortezomib alone			5	5	2096.04					1.11542	0.884582	2.21348	2.73069	2.47209	=Epox+Bor/Cont Bor (0.5 µM Bor and Epox 0.2 µM, 30 min)
Bortezomib (0.5 µM) and Epoxomicin (0.2 µM) vs Bortezomib alone			4	5	2096.05					1.0444	0.955595	2.47602	2.8952	2.68561	=Epox+Bor/Cont Bor (0.5 µM Bor and Epox 0.2 µM, 30 min)
Bortezomib (0.5 µM) and Epoxomicin (0.2 µM) vs Bortezomib alone			3	5	2096.08					1.21379	0.786207	1.98621	2.75172	2.36897	=Epox+Bor/Cont Bor (0.5 µM Bor and Epox 0.2 µM, 30 min)
Bortezomib (0.5 µM) and Epoxomicin (0.2 µM) vs Bortezomib alone			4	2	2097.09					0.84532	1.15468	1.4069	1.7202	1.56355	=Epox+Bor/Cont Bor (0.5 µM Bor and Epox 0.2 µM, 30 min)
Bortezomib (0.5 µM) and Epoxomicin (0.2 µM) vs Bortezomib alone			3	1	2100.94					0.782209	1.21779	1.36043	1.17025	1.26534	=Epox+Bor/Cont Bor (0.5 µM Bor and Epox 0.2 µM, 30 min)
Bortezomib (0.5 µM) and Epoxomicin (0.2 µM) vs Bortezomib alone			5	4	2110.19					1.01099	0.989011	0.986569	1.24542	1.116	=Epox+Bor/Cont Bor (0.5 µM Bor and Epox 0.2 µM, 30 min)
Bortezomib (0.5 µM) and Epoxomicin (0.2 µM) vs Bortezomib alone			7	5	2113.05					0.996491	1.00351	6.41404	4.60351	5.50877	=Epox+Bor/Cont Bor (0.5 µM Bor and Epox 0.2 µM, 30 min)
Bortezomib (0.5 µM) and Epoxomicin (0.2 µM) vs Bortezomib alone			4	6	2114.14					1.08098	0.919024	<0.2	<0.2	<0.2	=Epox+Bor/Cont Bor (0.5 µM Bor and Epox 0.2 µM, 30 min)
Bortezomib (0.5 µM) and Epoxomicin (0.2 µM) vs Bortezomib alone			6	6	2114.2					1.1162	0.883801	0.616847	0.647516	0.632181	=Epox+Bor/Cont Bor (0.5 µM Bor and Epox 0.2 µM, 30 min)
Bortezomib (0.5 µM) and Epoxomicin (0.2 µM) vs Bortezomib alone			2	1	2115.13					0.926174	1.07383	0.724832	1.11857	0.9217	=Epox+Bor/Cont Bor (0.5 µM Bor and Epox 0.2 µM, 30 min)
Bortezomib (0.5 µM) and Epoxomicin (0.2 µM) vs Bortezomib alone			5	3	2116.17					0.89476	1.10524	0.522677	1.30515	0.913915	=Epox+Bor/Cont Bor (0.5 µM Bor and Epox 0.2 µM, 30 min)
Bortezomib (0.5 µM) and Epoxomicin (0.2 µM) vs Bortezomib alone			3	2	2117.08					1.03039	0.969609	1.60058	1.28509	1.44284	=Epox+Bor/Cont Bor (0.5 µM Bor and Epox 0.2 µM, 30 min)
Bortezomib (0.5 µM) and Epoxomicin (0.2 µM) vs Bortezomib alone			5	1	2117.17					0.956474	1.04353	0.970799	1.2022	1.0865	=Epox+Bor/Cont Bor (0.5 µM Bor and Epox 0.2 µM, 30 min)
Bortezomib (0.5 µM) and Epoxomicin (0.2 µM) vs Bortezomib alone			6	5	2126.09					1.1215	0.878505	1.12897	1.63551	1.38224	=Epox+Bor/Cont Bor (0.5 µM Bor and Epox 0.2 µM, 30 min)
Bortezomib (0.5 µM) and Epoxomicin (0.2 µM) vs Bortezomib alone			7	5	2128.14					1.16433	0.835669	<0.2	<0.2	<0.2	=Epox+Bor/Cont Bor (0.5 µM Bor and Epox 0.2 µM, 30 min)
Bortezomib (0.5 µM) and Epoxomicin (0.2 µM) vs Bortezomib alone			3	2	2131.18					1.42235	0.577649	2.57184	1.60522	2.08853	=Epox+Bor/Cont Bor (0.5 µM Bor and Epox 0.2 µM, 30 min)
Bortezomib (0.5 µM) and Epoxomicin (0.2 µM) vs Bortezomib alone			3	1	2131.21					1.12315	0.876851	0.853016	0.73095	0.791983	=Epox+Bor/Cont Bor (0.5 µM Bor and Epox 0.2 µM, 30 min)
Bortezomib (0.5 µM) and Epoxomicin (0.2 µM) vs Bortezomib alone			4	3	2135.18					1.01614	0.983857	1.90824	1.86746	1.88785	=Epox+Bor/Cont Bor (0.5 µM Bor and Epox 0.2 µM, 30 min)
Bortezomib (0.5 µM) and Epoxomicin (0.2 µM) vs Bortezomib alone			2	2	2137.19					1.04688	0.953125	<0.2	<0.2	<0.2	=Epox+Bor/Cont Bor (0.5 µM Bor and Epox 0.2 µM, 30 min)
Bortezomib (0.5 µM) and Epoxomicin (0.2 µM) vs Bortezomib alone			2	1	2138.05					0.798246	1.20175	1.02632	1.77193	1.39912	=Epox+Bor/Cont Bor (0.5 µM Bor and Epox 0.2 µM, 30 min)
Bortezomib (0.5 µM) and Epoxomicin (0.2 µM) vs Bortezomib alone			5	3	2139.07					1	nd	1.08916	0.926813	1.00798	=Epox+Bor/Cont Bor (0.5 µM Bor and Epox 0.2 µM, 30 min)
Bortezomib (0.5 µM) and Epoxomicin (0.2 µM) vs Bortezomib alone			4	1	2143.27					0.932227	1.06777	1.71231	1.7538	1.73306	=Epox+Bor/Cont Bor (0.5 µM Bor and Epox 0.2 µM, 30 min)
Bortezomib (0.5 µM) and Epoxomicin (0.2 µM) vs Bortezomib alone			3	2	2144.98					0.739274	1.26073	1.22772	1.0495	1.13861	=Epox+Bor/Cont Bor (0.5 µM Bor and Epox 0.2 µM, 30 min)
Bortezomib (0.5 µM) and Epoxomicin (0.2 µM) vs Bortezomib alone			3	1	2146.04					0.895522	1.10448	0.553897	1.45605	1.00498	=Epox+Bor/Cont Bor (0.5 µM Bor and Epox 0.2 µM, 30 min)
Bortezomib (0.5 µM) and Epoxomicin (0.2 µM) vs Bortezomib alone			3	2	2148.09					1.16234	0.837662	2.58442	2.96104	2.77273	=Epox+Bor/Cont Bor (0.5 µM Bor and Epox 0.2 µM, 30 min)
Bortezomib (0.5 µM) and Epoxomicin (0.2 µM) vs Bortezomib alone			5	3	2152.21					0.476902	1.5231	1.52989	1.92527	1.72758	=Epox+Bor/Cont Bor (0.5 µM Bor and Epox 0.2 µM, 30 min)
Bortezomib (0.5 µM) and Epoxomicin (0.2 µM) vs Bortezomib alone			4	5	2167.08					1.05443	0.945568	1.27216	1.19129	1.23173	=Epox+Bor/Cont Bor (0.5 µM Bor and Epox 0.2 µM, 30 min)
Bortezomib (0.5 µM) and Epoxomicin (0.2 µM) vs Bortezomib alone			3	2	2172.14					1.13318	0.866817	0.532731	1.28668	0.909707	=Epox+Bor/Cont Bor (0.5 µM Bor and Epox 0.2 µM, 30 min)
Bortezomib (0.5 µM) and Epoxomicin (0.2 µM) vs Bortezomib alone			3	2	2179.11					0.83905	1.16095	0.638522	0.955145	0.796834	=Epox+Bor/Cont Bor (0.5 µM Bor and Epox 0.2 µM, 30 min)
Bortezomib (0.5 µM) and Epoxomicin (0.2 µM) vs Bortezomib alone			3	2	2183.11					1.04647	0.953528	0.781411	0.650602	0.716007	=Epox+Bor/Cont Bor (0.5 µM Bor and Epox 0.2 µM, 30 min)
Bortezomib (0.5 µM) and Epoxomicin (0.2 µM) vs Bortezomib alone			4	2	2187.08					0.99043	1.00957	0.983684	1.71588	1.34978	=Epox+Bor/Cont Bor (0.5 µM Bor and Epox 0.2 µM, 30 min)
Bortezomib (0.5 µM) and Epoxomicin (0.2 µM) vs Bortezomib alone			3	2	2201.98					1.26287	0.737133	2.75374	1.37023	2.06198	=Epox+Bor/Cont Bor (0.5 µM Bor and Epox 0.2 µM, 30 min)
Bortezomib (0.5 µM) and Epoxomicin (0.2 µM) vs Bortezomib alone			3	1	2205.14					0.967521	1.03248	1.13162	1.14188	1.13675	=Epox+Bor/Cont Bor (0.5 µM Bor and Epox 0.2 µM, 30 min)
Bortezomib (0.5 µM) and Epoxomicin (0.2 µM) vs Bortezomib alone			4	1	2209.11					0.890282	1.10972	1.2652	1.80063	1.53292	=Epox+Bor/Cont Bor (0.5 µM Bor and Epox 0.2 µM, 30 min)
Bortezomib (0.5 µM) and Epoxomicin (0.2 µM) vs Bortezomib alone			3	1	2210.13					1.00946	0.990536	0.911672	1.07571	0.993691	=Epox+Bor/Cont Bor (0.5 µM Bor and Epox 0.2 µM, 30 min)
Bortezomib (0.5 µM) and Epoxomicin (0.2 µM) vs Bortezomib alone			4	1	2230.2					0.958611	1.04139	0.990654	1.4259	1.20828	=Epox+Bor/Cont Bor (0.5 µM Bor and Epox 0.2 µM, 30 min)
Bortezomib (0.5 µM) and Epoxomicin (0.2 µM) vs Bortezomib alone			3	3	2233.04					1.29143	0.708571	1.71048	1.18476	1.44762	=Epox+Bor/Cont Bor (0.5 µM Bor and Epox 0.2 µM, 30 min)
Bortezomib (0.5 µM) and Epoxomicin (0.2 µM) vs Bortezomib alone			3	1	2235.15					1.26209	0.737913	0.992366	1.51654	1.25445	=Epox+Bor/Cont Bor (0.5 µM Bor and Epox 0.2 µM, 30 min)
Bortezomib (0.5 µM) and Epoxomicin (0.2 µM) vs Bortezomib alone			3	3	2236.76					1.06757	0.932432	2.51351	1.66216	2.08784	=Epox+Bor/Cont Bor (0.5 µM Bor and Epox 0.2 µM, 30 min)
Bortezomib (0.5 µM) and Epoxomicin (0.2 µM) vs Bortezomib alone			3	2	2236.81					1.10204	0.897959	0.513605	0.894558	0.704082	=Epox+Bor/Cont Bor (0.5 µM Bor and Epox 0.2 µM, 30 min)
Bortezomib (0.5 µM) and Epoxomicin (0.2 µM) vs Bortezomib alone			3	1	2239.18					0.996997	1.003	1.03303	1.37538	1.2042	=Epox+Bor/Cont Bor (0.5 µM Bor and Epox 0.2 µM, 30 min)
Bortezomib (0.5 µM) and Epoxomicin (0.2 µM) vs Bortezomib alone			4	4	2239.22					1.28276	0.717241	2.46345	2.27586	2.36966	=Epox+Bor/Cont Bor (0.5 µM Bor and Epox 0.2 µM, 30 min)
Bortezomib (0.5 µM) and Epoxomicin (0.2 µM) vs Bortezomib alone			5	4	2239.23					0.978992	1.02101	2.13025	1.97059	2.05042	=Epox+Bor/Cont Bor (0.5 µM Bor and Epox 0.2 µM, 30 min)
Bortezomib (0.5 µM) and Epoxomicin (0.2 µM) vs Bortezomib alone			5	3	2247.21					0.993103	1.0069	1.66502	1.81478	1.7399	=Epox+Bor/Cont Bor (0.5 µM Bor and Epox 0.2 µM, 30 min)
Bortezomib (0.5 µM) and Epoxomicin (0.2 µM) vs Bortezomib alone			3	2	2259.13					1.1831	0.816901	1.03286	1.95305	1.49296	=Epox+Bor/Cont Bor (0.5 µM Bor and Epox 0.2 µM, 30 min)
Bortezomib (0.5 µM) and Epoxomicin (0.2 µM) vs Bortezomib alone			3	3	2259.14					0.855876	1.14412	0.44878	0.222616	0.335698	=Epox+Bor/Cont Bor (0.5 µM Bor and Epox 0.2 µM, 30 min)
Bortezomib (0.5 µM) and Epoxomicin (0.2 µM) vs Bortezomib alone			3	2	2282.11					0.946648	1.05335	1.18741	0.946648	1.06703	=Epox+Bor/Cont Bor (0.5 µM Bor and Epox 0.2 µM, 30 min)
Bortezomib (0.5 µM) and Epoxomicin (0.2 µM) vs Bortezomib alone			3	3	2283.11					0.825758	1.17424	1.11364	1.20455	1.15909	=Epox+Bor/Cont Bor (0.5 µM Bor and Epox 0.2 µM, 30 min)
Bortezomib (0.5 µM) and Epoxomicin (0.2 µM) vs Bortezomib alone			4	1	2294.26					0.918322	1.08168	1.56144	0.885946	1.22369	=Epox+Bor/Cont Bor (0.5 µM Bor and Epox 0.2 µM, 30 min)
Bortezomib (0.5 µM) and Epoxomicin (0.2 µM) vs Bortezomib alone			4	6	2295.13					1.20896	0.791045	1.52736	1.68657	1.60697	=Epox+Bor/Cont Bor (0.5 µM Bor and Epox 0.2 µM, 30 min)
Bortezomib (0.5 µM) and Epoxomicin (0.2 µM) vs Bortezomib alone			5	6	2295.15					1.14464	0.855356	1.46833	1.87959	1.67396	=Epox+Bor/Cont Bor (0.5 µM Bor and Epox 0.2 µM, 30 min)
Bortezomib (0.5 µM) and Epoxomicin (0.2 µM) vs Bortezomib alone			5	5	2298.12					0.943613	1.05639	1.29459	1.27503	1.28481	=Epox+Bor/Cont Bor (0.5 µM Bor and Epox 0.2 µM, 30 min)
Bortezomib (0.5 µM) and Epoxomicin (0.2 µM) vs Bortezomib alone			3	5	2298.17					1.02564	0.974359	1.19231	1.07692	1.13462	=Epox+Bor/Cont Bor (0.5 µM Bor and Epox 0.2 µM, 30 min)
Bortezomib (0.5 µM) and Epoxomicin (0.2 µM) vs Bortezomib alone			3	1	2306.22					1.1745	0.825503	1.31544	1.19463	1.25503	=Epox+Bor/Cont Bor (0.5 µM Bor and Epox 0.2 µM, 30 min)
Bortezomib (0.5 µM) and Epoxomicin (0.2 µM) vs Bortezomib alone			3	2	2311.28					1.01683	0.983173	1.20673	1.50481	1.35577	=Epox+Bor/Cont Bor (0.5 µM Bor and Epox 0.2 µM, 30 min)
Bortezomib (0.5 µM) and Epoxomicin (0.2 µM) vs Bortezomib alone			3	1	2321.12					0.892	1.108	1.856	1.828	1.842	=Epox+Bor/Cont Bor (0.5 µM Bor and Epox 0.2 µM, 30 min)
Bortezomib (0.5 µM) and Epoxomicin (0.2 µM) vs Bortezomib alone			3	1	2325.33					1.20784	0.792157	1.60392	0.580392	1.09216	=Epox+Bor/Cont Bor (0.5 µM Bor and Epox 0.2 µM, 30 min)
Bortezomib (0.5 µM) and Epoxomicin (0.2 µM) vs Bortezomib alone			3	2	2331.02					0.552941	1.44706	1.34	1.76824	1.55412	=Epox+Bor/Cont Bor (0.5 µM Bor and Epox 0.2 µM, 30 min)
Bortezomib (0.5 µM) and Epoxomicin (0.2 µM) vs Bortezomib alone			4	4	2344.02					1	nd	2.82949	1.6682	2.24885	=Epox+Bor/Cont Bor (0.5 µM Bor and Epox 0.2 µM, 30 min)
Bortezomib (0.5 µM) and Epoxomicin (0.2 µM) vs Bortezomib alone			3	2	2345.09					0.845691	1.15431	0.833667	1.22645	1.03006	=Epox+Bor/Cont Bor (0.5 µM Bor and Epox 0.2 µM, 30 min)
Bortezomib (0.5 µM) and Epoxomicin (0.2 µM) vs Bortezomib alone			5	3	2351.96					1.15556	0.844444	<0.2	<0.2	<0.2	=Epox+Bor/Cont Bor (0.5 µM Bor and Epox 0.2 µM, 30 min)
Bortezomib (0.5 µM) and Epoxomicin (0.2 µM) vs Bortezomib alone			4	3	2352.14					1.32506	0.674941	3.40189	2.46454	2.93322	=Epox+Bor/Cont Bor (0.5 µM Bor and Epox 0.2 µM, 30 min)
Bortezomib (0.5 µM) and Epoxomicin (0.2 µM) vs Bortezomib alone			3	3	2352.16					1.40212	0.597884	1.83069	1.4709	1.65079	=Epox+Bor/Cont Bor (0.5 µM Bor and Epox 0.2 µM, 30 min)
Bortezomib (0.5 µM) and Epoxomicin (0.2 µM) vs Bortezomib alone			4	3	2371.29					1.0598	0.940204	0.974555	0.933842	0.954198	=Epox+Bor/Cont Bor (0.5 µM Bor and Epox 0.2 µM, 30 min)
Bortezomib (0.5 µM) and Epoxomicin (0.2 µM) vs Bortezomib alone			5	2	2373.31					0.877855	1.12214	1.19762	1.8186	1.50811	=Epox+Bor/Cont Bor (0.5 µM Bor and Epox 0.2 µM, 30 min)
Bortezomib (0.5 µM) and Epoxomicin (0.2 µM) vs Bortezomib alone			6	2	2373.31					0.875	1.125	1.27404	1.61298	1.44351	=Epox+Bor/Cont Bor (0.5 µM Bor and Epox 0.2 µM, 30 min)
Bortezomib (0.5 µM) and Epoxomicin (0.2 µM) vs Bortezomib alone			3	4	2375.12					1	nd	2.49057	1.58491	2.03774	=Epox+Bor/Cont Bor (0.5 µM Bor and Epox 0.2 µM, 30 min)
Bortezomib (0.5 µM) and Epoxomicin (0.2 µM) vs Bortezomib alone			4	4	2375.13					1	nd	3.04435	1.85081	2.44758	=Epox+Bor/Cont Bor (0.5 µM Bor and Epox 0.2 µM, 30 min)
Bortezomib (0.5 µM) and Epoxomicin (0.2 µM) vs Bortezomib alone			5	4	2375.13					1	nd	4.00628	2.71743	3.36185	=Epox+Bor/Cont Bor (0.5 µM Bor and Epox 0.2 µM, 30 min)
Bortezomib (0.5 µM) and Epoxomicin (0.2 µM) vs Bortezomib alone			5	3	2375.14					1.151	0.849003	1.4416	1.74587	1.59373	=Epox+Bor/Cont Bor (0.5 µM Bor and Epox 0.2 µM, 30 min)
Bortezomib (0.5 µM) and Epoxomicin (0.2 µM) vs Bortezomib alone			4	3	2375.16					1.02715	0.972851	1.50452	1.71719	1.61086	=Epox+Bor/Cont Bor (0.5 µM Bor and Epox 0.2 µM, 30 min)
Bortezomib (0.5 µM) and Epoxomicin (0.2 µM) vs Bortezomib alone			4	4	2376.33					1.20527	0.794727	1.9435	1.19397	1.56874	=Epox+Bor/Cont Bor (0.5 µM Bor and Epox 0.2 µM, 30 min)
Bortezomib (0.5 µM) and Epoxomicin (0.2 µM) vs Bortezomib alone			4	3	2376.37					0.990249	1.00975	0.520043	0.543879	0.531961	=Epox+Bor/Cont Bor (0.5 µM Bor and Epox 0.2 µM, 30 min)
Bortezomib (0.5 µM) and Epoxomicin (0.2 µM) vs Bortezomib alone			4	3	2431.92					1.36194	0.638062	<0.2	<0.2	<0.2	=Epox+Bor/Cont Bor (0.5 µM Bor and Epox 0.2 µM, 30 min)
Bortezomib (0.5 µM) and Epoxomicin (0.2 µM) vs Bortezomib alone			5	3	2434.1					1.16319	0.836806	2.01042	1.96181	1.98611	=Epox+Bor/Cont Bor (0.5 µM Bor and Epox 0.2 µM, 30 min)
Bortezomib (0.5 µM) and Epoxomicin (0.2 µM) vs Bortezomib alone			4	3	2434.1					1.0964	0.9036	1.63298	1.68177	1.65738	=Epox+Bor/Cont Bor (0.5 µM Bor and Epox 0.2 µM, 30 min)
Bortezomib (0.5 µM) and Epoxomicin (0.2 µM) vs Bortezomib alone			3	1	2434.41					0.95	1.05	0.835	1.05	0.9425	=Epox+Bor/Cont Bor (0.5 µM Bor and Epox 0.2 µM, 30 min)
Bortezomib (0.5 µM) and Epoxomicin (0.2 µM) vs Bortezomib alone			3	3	2446.21					0.699115	1.30088	3.28319	1.90265	2.59292	=Epox+Bor/Cont Bor (0.5 µM Bor and Epox 0.2 µM, 30 min)
Bortezomib (0.5 µM) and Epoxomicin (0.2 µM) vs Bortezomib alone			3	2	2446.24					1.05992	0.94008	1.86152	1.60586	1.73369	=Epox+Bor/Cont Bor (0.5 µM Bor and Epox 0.2 µM, 30 min)
Bortezomib (0.5 µM) and Epoxomicin (0.2 µM) vs Bortezomib alone			4	3	2458.31					1.05379	0.946213	0.95719	1.5719	1.26454	=Epox+Bor/Cont Bor (0.5 µM Bor and Epox 0.2 µM, 30 min)
Bortezomib (0.5 µM) and Epoxomicin (0.2 µM) vs Bortezomib alone			4	2	2467.41					1.22003	0.779967	0.81445	1.12479	0.969622	=Epox+Bor/Cont Bor (0.5 µM Bor and Epox 0.2 µM, 30 min)
Bortezomib (0.5 µM) and Epoxomicin (0.2 µM) vs Bortezomib alone			3	3	2482.19					1.07397	0.926027	1.33151	1.69315	1.51233	=Epox+Bor/Cont Bor (0.5 µM Bor and Epox 0.2 µM, 30 min)
Bortezomib (0.5 µM) and Epoxomicin (0.2 µM) vs Bortezomib alone			4	3	2482.22					0.950719	1.04928	1.05955	2.33676	1.69815	=Epox+Bor/Cont Bor (0.5 µM Bor and Epox 0.2 µM, 30 min)
Bortezomib (0.5 µM) and Epoxomicin (0.2 µM) vs Bortezomib alone			3	3	2483.2					1.10425	0.895753	0.880309	1.27799	1.07915	=Epox+Bor/Cont Bor (0.5 µM Bor and Epox 0.2 µM, 30 min)
Bortezomib (0.5 µM) and Epoxomicin (0.2 µM) vs Bortezomib alone			4	3	2483.2					1.00537	0.994631	1.51678	1.63758	1.57718	=Epox+Bor/Cont Bor (0.5 µM Bor and Epox 0.2 µM, 30 min)
Bortezomib (0.5 µM) and Epoxomicin (0.2 µM) vs Bortezomib alone			3	1	2493.27					0.917609	1.08239	1.25687	1.36672	1.31179	=Epox+Bor/Cont Bor (0.5 µM Bor and Epox 0.2 µM, 30 min)
Bortezomib (0.5 µM) and Epoxomicin (0.2 µM) vs Bortezomib alone			4	2	2507.37					0.998636	1.00136	1.01228	1.21146	1.11187	=Epox+Bor/Cont Bor (0.5 µM Bor and Epox 0.2 µM, 30 min)
Bortezomib (0.5 µM) and Epoxomicin (0.2 µM) vs Bortezomib alone			4	2	2507.39					1.48708	0.512922	0.624254	0.524851	0.574553	=Epox+Bor/Cont Bor (0.5 µM Bor and Epox 0.2 µM, 30 min)
Bortezomib (0.5 µM) and Epoxomicin (0.2 µM) vs Bortezomib alone			6	3	2511.35					0.93971	1.06029	0.93971	1.32907	1.13439	=Epox+Bor/Cont Bor (0.5 µM Bor and Epox 0.2 µM, 30 min)
Bortezomib (0.5 µM) and Epoxomicin (0.2 µM) vs Bortezomib alone			7	3	2511.35					0.863287	1.13671	0.728879	1.5384	1.13364	=Epox+Bor/Cont Bor (0.5 µM Bor and Epox 0.2 µM, 30 min)
Bortezomib (0.5 µM) and Epoxomicin (0.2 µM) vs Bortezomib alone			4	2	2521.35					0.995588	1.00441	0.617647	0.855882	0.736765	=Epox+Bor/Cont Bor (0.5 µM Bor and Epox 0.2 µM, 30 min)
Bortezomib (0.5 µM) and Epoxomicin (0.2 µM) vs Bortezomib alone			6	2	2522.42					1.15294	0.847059	2.43529	2.27059	2.35294	=Epox+Bor/Cont Bor (0.5 µM Bor and Epox 0.2 µM, 30 min)
Bortezomib (0.5 µM) and Epoxomicin (0.2 µM) vs Bortezomib alone			6	1	2522.48					0.782486	1.21751	1.04237	2.43785	1.74011	=Epox+Bor/Cont Bor (0.5 µM Bor and Epox 0.2 µM, 30 min)
Bortezomib (0.5 µM) and Epoxomicin (0.2 µM) vs Bortezomib alone			4	2	2525.42					0.989276	1.01072	1.13584	1.42895	1.28239	=Epox+Bor/Cont Bor (0.5 µM Bor and Epox 0.2 µM, 30 min)
Bortezomib (0.5 µM) and Epoxomicin (0.2 µM) vs Bortezomib alone			4	1	2526.34					1.08947	0.910532	1.38165	1.88901	1.63533	=Epox+Bor/Cont Bor (0.5 µM Bor and Epox 0.2 µM, 30 min)
Bortezomib (0.5 µM) and Epoxomicin (0.2 µM) vs Bortezomib alone			5	2	2536.29					1.14706	0.852941	1.97059	1.58289	1.77674	=Epox+Bor/Cont Bor (0.5 µM Bor and Epox 0.2 µM, 30 min)
Bortezomib (0.5 µM) and Epoxomicin (0.2 µM) vs Bortezomib alone			4	2	2537.34					1.07595	0.924051	0.515371	0.833635	0.674503	=Epox+Bor/Cont Bor (0.5 µM Bor and Epox 0.2 µM, 30 min)
Bortezomib (0.5 µM) and Epoxomicin (0.2 µM) vs Bortezomib alone			4	4	2538.08					1	nd	1.26425	1.44041	1.35233	=Epox+Bor/Cont Bor (0.5 µM Bor and Epox 0.2 µM, 30 min)
Bortezomib (0.5 µM) and Epoxomicin (0.2 µM) vs Bortezomib alone			4	3	2538.16					1.13032	0.869681	0.781915	0.803191	0.792553	=Epox+Bor/Cont Bor (0.5 µM Bor and Epox 0.2 µM, 30 min)
Bortezomib (0.5 µM) and Epoxomicin (0.2 µM) vs Bortezomib alone			3	1	2550.42					0.682303	1.3177	1.90192	1.30917	1.60554	=Epox+Bor/Cont Bor (0.5 µM Bor and Epox 0.2 µM, 30 min)
Bortezomib (0.5 µM) and Epoxomicin (0.2 µM) vs Bortezomib alone			3	2	2575.31					0.711048	1.28895	1.54108	2	1.77054	=Epox+Bor/Cont Bor (0.5 µM Bor and Epox 0.2 µM, 30 min)
Bortezomib (0.5 µM) and Epoxomicin (0.2 µM) vs Bortezomib alone			4	3	2579.35					1.19037	0.809628	1.94748	1.78118	1.86433	=Epox+Bor/Cont Bor (0.5 µM Bor and Epox 0.2 µM, 30 min)
Bortezomib (0.5 µM) and Epoxomicin (0.2 µM) vs Bortezomib alone			5	3	2579.36					0.929293	1.07071	1.2011	1.41781	1.30946	=Epox+Bor/Cont Bor (0.5 µM Bor and Epox 0.2 µM, 30 min)
Bortezomib (0.5 µM) and Epoxomicin (0.2 µM) vs Bortezomib alone			3	3	2580.33					1.09744	0.902564	1.15897	0.8	0.979487	=Epox+Bor/Cont Bor (0.5 µM Bor and Epox 0.2 µM, 30 min)
Bortezomib (0.5 µM) and Epoxomicin (0.2 µM) vs Bortezomib alone			5	3	2598.43					1.13131	0.868687	1.22498	1.85308	1.53903	=Epox+Bor/Cont Bor (0.5 µM Bor and Epox 0.2 µM, 30 min)
Bortezomib (0.5 µM) and Epoxomicin (0.2 µM) vs Bortezomib alone			3	3	2598.45					0.966942	1.03306	1.56198	2.38843	1.97521	=Epox+Bor/Cont Bor (0.5 µM Bor and Epox 0.2 µM, 30 min)
Bortezomib (0.5 µM) and Epoxomicin (0.2 µM) vs Bortezomib alone			6	4	2601.26					1.15582	0.844175	1.51891	0.701967	1.11044	=Epox+Bor/Cont Bor (0.5 µM Bor and Epox 0.2 µM, 30 min)
Bortezomib (0.5 µM) and Epoxomicin (0.2 µM) vs Bortezomib alone			3	1	2604.48					0.991803	1.0082	1.37705	0.811475	1.09426	=Epox+Bor/Cont Bor (0.5 µM Bor and Epox 0.2 µM, 30 min)
Bortezomib (0.5 µM) and Epoxomicin (0.2 µM) vs Bortezomib alone			3	1	2637.37					1.05348	0.946515	1.1637	1.52026	1.34198	=Epox+Bor/Cont Bor (0.5 µM Bor and Epox 0.2 µM, 30 min)
Bortezomib (0.5 µM) and Epoxomicin (0.2 µM) vs Bortezomib alone			4	2	2639.49					1.16017	0.839827	0.756133	1.19769	0.976912	=Epox+Bor/Cont Bor (0.5 µM Bor and Epox 0.2 µM, 30 min)
Bortezomib (0.5 µM) and Epoxomicin (0.2 µM) vs Bortezomib alone			4	6	2644.26					1.07914	0.920863	1.70504	2.43165	2.06835	=Epox+Bor/Cont Bor (0.5 µM Bor and Epox 0.2 µM, 30 min)
Bortezomib (0.5 µM) and Epoxomicin (0.2 µM) vs Bortezomib alone			6	6	2644.27					1	nd	1.39096	1.40864	1.3998	=Epox+Bor/Cont Bor (0.5 µM Bor and Epox 0.2 µM, 30 min)
Bortezomib (0.5 µM) and Epoxomicin (0.2 µM) vs Bortezomib alone			4	4	2654.43					1.05976	0.940239	2.24701	2.14343	2.19522	=Epox+Bor/Cont Bor (0.5 µM Bor and Epox 0.2 µM, 30 min)
Bortezomib (0.5 µM) and Epoxomicin (0.2 µM) vs Bortezomib alone			6	5	2655.25					1	nd	2.12635	2.18773	2.15704	=Epox+Bor/Cont Bor (0.5 µM Bor and Epox 0.2 µM, 30 min)
Bortezomib (0.5 µM) and Epoxomicin (0.2 µM) vs Bortezomib alone			3	1	2670.29					0.723898	1.2761	1.38747	1.39211	1.38979	=Epox+Bor/Cont Bor (0.5 µM Bor and Epox 0.2 µM, 30 min)
Bortezomib (0.5 µM) and Epoxomicin (0.2 µM) vs Bortezomib alone			5	1	2678.35					0.892426	1.10757	0.670692	1.20198	0.936334	=Epox+Bor/Cont Bor (0.5 µM Bor and Epox 0.2 µM, 30 min)
Bortezomib (0.5 µM) and Epoxomicin (0.2 µM) vs Bortezomib alone			4	2	2685.5					1.02006	0.979937	1.76874	1.89018	1.82946	=Epox+Bor/Cont Bor (0.5 µM Bor and Epox 0.2 µM, 30 min)
Bortezomib (0.5 µM) and Epoxomicin (0.2 µM) vs Bortezomib alone			3	2	2701.33					0.914286	1.08571	1.11111	1.09206	1.10159	=Epox+Bor/Cont Bor (0.5 µM Bor and Epox 0.2 µM, 30 min)
Bortezomib (0.5 µM) and Epoxomicin (0.2 µM) vs Bortezomib alone			5	2	2701.33					1.17229	0.827706	1.13074	1.41991	1.27532	=Epox+Bor/Cont Bor (0.5 µM Bor and Epox 0.2 µM, 30 min)
Bortezomib (0.5 µM) and Epoxomicin (0.2 µM) vs Bortezomib alone			5	3	2713.81					0.627487	1.37251	0.535863	0.100879	0.318371	=Epox+Bor/Cont Bor (0.5 µM Bor and Epox 0.2 µM, 30 min)
Bortezomib (0.5 µM) and Epoxomicin (0.2 µM) vs Bortezomib alone			4	3	2741.53					0.937535	1.06247	0.725263	0.909895	0.817579	=Epox+Bor/Cont Bor (0.5 µM Bor and Epox 0.2 µM, 30 min)
Bortezomib (0.5 µM) and Epoxomicin (0.2 µM) vs Bortezomib alone			4	4	2761.21					0.9449	1.0551	1.02696	0.257913	0.642438	=Epox+Bor/Cont Bor (0.5 µM Bor and Epox 0.2 µM, 30 min)
Bortezomib (0.5 µM) and Epoxomicin (0.2 µM) vs Bortezomib alone			3	2	2762.49					0.893471	1.10653	1.45017	0.941581	1.19588	=Epox+Bor/Cont Bor (0.5 µM Bor and Epox 0.2 µM, 30 min)
Bortezomib (0.5 µM) and Epoxomicin (0.2 µM) vs Bortezomib alone			4	2	2763.48					1.07035	0.929648	0.730318	0.695142	0.71273	=Epox+Bor/Cont Bor (0.5 µM Bor and Epox 0.2 µM, 30 min)
Bortezomib (0.5 µM) and Epoxomicin (0.2 µM) vs Bortezomib alone			4	1	2769.56					0.933649	1.06635	1.39336	1.58768	1.49052	=Epox+Bor/Cont Bor (0.5 µM Bor and Epox 0.2 µM, 30 min)
Bortezomib (0.5 µM) and Epoxomicin (0.2 µM) vs Bortezomib alone			4	1	2774.43					1.04114	0.958864	1.08227	1.3095	1.19589	=Epox+Bor/Cont Bor (0.5 µM Bor and Epox 0.2 µM, 30 min)
Bortezomib (0.5 µM) and Epoxomicin (0.2 µM) vs Bortezomib alone			3	1	2774.43					0.963504	1.0365	0.841849	1.27981	1.06083	=Epox+Bor/Cont Bor (0.5 µM Bor and Epox 0.2 µM, 30 min)
Bortezomib (0.5 µM) and Epoxomicin (0.2 µM) vs Bortezomib alone			4	1	2774.46					0.990741	1.00926	0.937037	0.772222	0.85463	=Epox+Bor/Cont Bor (0.5 µM Bor and Epox 0.2 µM, 30 min)
Bortezomib (0.5 µM) and Epoxomicin (0.2 µM) vs Bortezomib alone			4	1	2785.38					1.00804	0.991957	1.46917	1.78731	1.62824	=Epox+Bor/Cont Bor (0.5 µM Bor and Epox 0.2 µM, 30 min)
Bortezomib (0.5 µM) and Epoxomicin (0.2 µM) vs Bortezomib alone			4	1	2787.4					0.949777	1.05022	0.94342	0.729816	0.836618	=Epox+Bor/Cont Bor (0.5 µM Bor and Epox 0.2 µM, 30 min)
Bortezomib (0.5 µM) and Epoxomicin (0.2 µM) vs Bortezomib alone			3	3	2796.43					1.41667	0.583333	3.32143	3.55952	3.44048	=Epox+Bor/Cont Bor (0.5 µM Bor and Epox 0.2 µM, 30 min)
Bortezomib (0.5 µM) and Epoxomicin (0.2 µM) vs Bortezomib alone			3	1	2804.44					0.658477	1.34152	1.20885	1.53808	1.37346	=Epox+Bor/Cont Bor (0.5 µM Bor and Epox 0.2 µM, 30 min)
Bortezomib (0.5 µM) and Epoxomicin (0.2 µM) vs Bortezomib alone			4	1	2817.42					1.15254	0.847458	1.58569	1.74011	1.6629	=Epox+Bor/Cont Bor (0.5 µM Bor and Epox 0.2 µM, 30 min)
Bortezomib (0.5 µM) and Epoxomicin (0.2 µM) vs Bortezomib alone			3	1	2825.44					0.885645	1.11436	1.35766	1.83942	1.59854	=Epox+Bor/Cont Bor (0.5 µM Bor and Epox 0.2 µM, 30 min)
Bortezomib (0.5 µM) and Epoxomicin (0.2 µM) vs Bortezomib alone			4	1	2830.4					0.892308	1.10769	1.10154	1.23077	1.16615	=Epox+Bor/Cont Bor (0.5 µM Bor and Epox 0.2 µM, 30 min)
Bortezomib (0.5 µM) and Epoxomicin (0.2 µM) vs Bortezomib alone			3	2	2832.34					0.920188	1.07981	1.31455	1.33333	1.32394	=Epox+Bor/Cont Bor (0.5 µM Bor and Epox 0.2 µM, 30 min)
Bortezomib (0.5 µM) and Epoxomicin (0.2 µM) vs Bortezomib alone			5	5	2840.23					0.955923	1.04408	1.10193	1.24242	1.17218	=Epox+Bor/Cont Bor (0.5 µM Bor and Epox 0.2 µM, 30 min)
Bortezomib (0.5 µM) and Epoxomicin (0.2 µM) vs Bortezomib alone			4	7	2843.3					1.45799	0.542005	1.05691	1.01897	1.03794	=Epox+Bor/Cont Bor (0.5 µM Bor and Epox 0.2 µM, 30 min)
Bortezomib (0.5 µM) and Epoxomicin (0.2 µM) vs Bortezomib alone			7	7	2843.35					1.32758	0.672424	2.06448	1.15947	1.61197	=Epox+Bor/Cont Bor (0.5 µM Bor and Epox 0.2 µM, 30 min)
Bortezomib (0.5 µM) and Epoxomicin (0.2 µM) vs Bortezomib alone			6	7	2843.37					1	nd	2.22511	1.64625	1.93568	=Epox+Bor/Cont Bor (0.5 µM Bor and Epox 0.2 µM, 30 min)
Bortezomib (0.5 µM) and Epoxomicin (0.2 µM) vs Bortezomib alone			4	3	2850.46					1.28631	0.713693	0.676349	0.726141	0.701245	=Epox+Bor/Cont Bor (0.5 µM Bor and Epox 0.2 µM, 30 min)
Bortezomib (0.5 µM) and Epoxomicin (0.2 µM) vs Bortezomib alone			6	3	2861.57					1.2622	0.737805	3.93902	2.46341	3.20122	=Epox+Bor/Cont Bor (0.5 µM Bor and Epox 0.2 µM, 30 min)
Bortezomib (0.5 µM) and Epoxomicin (0.2 µM) vs Bortezomib alone			4	3	2866.36					0.753731	1.24627	1.16418	1.28358	1.22388	=Epox+Bor/Cont Bor (0.5 µM Bor and Epox 0.2 µM, 30 min)
Bortezomib (0.5 µM) and Epoxomicin (0.2 µM) vs Bortezomib alone			4	2	2867.72					0.840568	1.15943	1.62394	2.17606	1.9	=Epox+Bor/Cont Bor (0.5 µM Bor and Epox 0.2 µM, 30 min)
Bortezomib (0.5 µM) and Epoxomicin (0.2 µM) vs Bortezomib alone			4	3	2887.4					0.909091	1.09091	2.87879	2.77778	2.82828	=Epox+Bor/Cont Bor (0.5 µM Bor and Epox 0.2 µM, 30 min)
Bortezomib (0.5 µM) and Epoxomicin (0.2 µM) vs Bortezomib alone			3	2	2895.51					1.01961	0.980392	0.640523	1.66013	1.15033	=Epox+Bor/Cont Bor (0.5 µM Bor and Epox 0.2 µM, 30 min)
Bortezomib (0.5 µM) and Epoxomicin (0.2 µM) vs Bortezomib alone			6	6	2897.75					0.441128	1.55887	1.25373	1.38308	1.31841	=Epox+Bor/Cont Bor (0.5 µM Bor and Epox 0.2 µM, 30 min)
Bortezomib (0.5 µM) and Epoxomicin (0.2 µM) vs Bortezomib alone			3	1	2898.44					0.670886	1.32911	1.07595	1.76793	1.42194	=Epox+Bor/Cont Bor (0.5 µM Bor and Epox 0.2 µM, 30 min)
Bortezomib (0.5 µM) and Epoxomicin (0.2 µM) vs Bortezomib alone			7	1	2925.65					0.908971	1.09103	1.39182	1.33509	1.36346	=Epox+Bor/Cont Bor (0.5 µM Bor and Epox 0.2 µM, 30 min)
Bortezomib (0.5 µM) and Epoxomicin (0.2 µM) vs Bortezomib alone			6	1	2925.68					1.05631	0.94369	0.993936	1.37395	1.18394	=Epox+Bor/Cont Bor (0.5 µM Bor and Epox 0.2 µM, 30 min)
Bortezomib (0.5 µM) and Epoxomicin (0.2 µM) vs Bortezomib alone			4	1	2954.44					1.06005	0.939948	1.34987	0.963446	1.15666	=Epox+Bor/Cont Bor (0.5 µM Bor and Epox 0.2 µM, 30 min)
Bortezomib (0.5 µM) and Epoxomicin (0.2 µM) vs Bortezomib alone			6	4	2960.51					1.00778	0.992218	1.88327	2.77043	2.32685	=Epox+Bor/Cont Bor (0.5 µM Bor and Epox 0.2 µM, 30 min)
Bortezomib (0.5 µM) and Epoxomicin (0.2 µM) vs Bortezomib alone			7	8	2971.4					1.36756	0.632441	2.37247	2.20535	2.28891	=Epox+Bor/Cont Bor (0.5 µM Bor and Epox 0.2 µM, 30 min)
Bortezomib (0.5 µM) and Epoxomicin (0.2 µM) vs Bortezomib alone			6	8	2971.41					1	nd	2.12165	1.88193	2.00179	=Epox+Bor/Cont Bor (0.5 µM Bor and Epox 0.2 µM, 30 min)
Bortezomib (0.5 µM) and Epoxomicin (0.2 µM) vs Bortezomib alone			8	8	2971.42					1.22895	0.771054	2.37679	2.07486	2.22583	=Epox+Bor/Cont Bor (0.5 µM Bor and Epox 0.2 µM, 30 min)
Bortezomib (0.5 µM) and Epoxomicin (0.2 µM) vs Bortezomib alone			7	7	2971.46					0.702935	1.29707	0.455977	0.640659	0.548318	=Epox+Bor/Cont Bor (0.5 µM Bor and Epox 0.2 µM, 30 min)
Bortezomib (0.5 µM) and Epoxomicin (0.2 µM) vs Bortezomib alone			5	8	2971.47					1.3242	0.675799	2.79909	2.25571	2.5274	=Epox+Bor/Cont Bor (0.5 µM Bor and Epox 0.2 µM, 30 min)
Bortezomib (0.5 µM) and Epoxomicin (0.2 µM) vs Bortezomib alone			4	1	2990.61					0.719551	1.28045	1.44872	1.3125	1.38061	=Epox+Bor/Cont Bor (0.5 µM Bor and Epox 0.2 µM, 30 min)
Bortezomib (0.5 µM) and Epoxomicin (0.2 µM) vs Bortezomib alone			7	6	2997.6					0.850611	1.14939	<0.2	<0.2	<0.2	=Epox+Bor/Cont Bor (0.5 µM Bor and Epox 0.2 µM, 30 min)
Bortezomib (0.5 µM) and Epoxomicin (0.2 µM) vs Bortezomib alone			7	6	3007.4					1.17978	0.820225	0.966292	1.86517	1.41573	=Epox+Bor/Cont Bor (0.5 µM Bor and Epox 0.2 µM, 30 min)
Bortezomib (0.5 µM) and Epoxomicin (0.2 µM) vs Bortezomib alone			3	2	3010.57					1.23077	0.769231	1.69231	1.16667	1.42949	=Epox+Bor/Cont Bor (0.5 µM Bor and Epox 0.2 µM, 30 min)
Bortezomib (0.5 µM) and Epoxomicin (0.2 µM) vs Bortezomib alone			6	1	3022.6					0.770917	1.22908	1.24031	1.68458	1.46244	=Epox+Bor/Cont Bor (0.5 µM Bor and Epox 0.2 µM, 30 min)
Bortezomib (0.5 µM) and Epoxomicin (0.2 µM) vs Bortezomib alone			7	1	3022.62					0.784695	1.2153	1.05707	1.36057	1.20882	=Epox+Bor/Cont Bor (0.5 µM Bor and Epox 0.2 µM, 30 min)
Bortezomib (0.5 µM) and Epoxomicin (0.2 µM) vs Bortezomib alone			4	1	3023.62					0.986301	1.0137	0.849315	1.10274	0.976027	=Epox+Bor/Cont Bor (0.5 µM Bor and Epox 0.2 µM, 30 min)
Bortezomib (0.5 µM) and Epoxomicin (0.2 µM) vs Bortezomib alone			3	2	3046.48					0.890756	1.10924	1.80672	2.18487	1.9958	=Epox+Bor/Cont Bor (0.5 µM Bor and Epox 0.2 µM, 30 min)
Bortezomib (0.5 µM) and Epoxomicin (0.2 µM) vs Bortezomib alone			4	3	3053.58					0.973822	1.02618	2.62827	2.18848	2.40838	=Epox+Bor/Cont Bor (0.5 µM Bor and Epox 0.2 µM, 30 min)
Bortezomib (0.5 µM) and Epoxomicin (0.2 µM) vs Bortezomib alone			4	1	3085.71					1.00483	0.995169	2.4686	1.69082	2.07971	=Epox+Bor/Cont Bor (0.5 µM Bor and Epox 0.2 µM, 30 min)
Bortezomib (0.5 µM) and Epoxomicin (0.2 µM) vs Bortezomib alone			5	4	3086.63					1.18164	0.818363	1.11377	0.666667	0.89022	=Epox+Bor/Cont Bor (0.5 µM Bor and Epox 0.2 µM, 30 min)
Bortezomib (0.5 µM) and Epoxomicin (0.2 µM) vs Bortezomib alone			4	4	3088.47					1.199	0.800995	0.895522	1.24876	1.07214	=Epox+Bor/Cont Bor (0.5 µM Bor and Epox 0.2 µM, 30 min)
Bortezomib (0.5 µM) and Epoxomicin (0.2 µM) vs Bortezomib alone			4	1	3096.66					0.362768	1.63723	0.74463	0.816229	0.78043	=Epox+Bor/Cont Bor (0.5 µM Bor and Epox 0.2 µM, 30 min)
Bortezomib (0.5 µM) and Epoxomicin (0.2 µM) vs Bortezomib alone			4	1	3096.7					0.835443	1.16456	1.06751	1.32489	1.1962	=Epox+Bor/Cont Bor (0.5 µM Bor and Epox 0.2 µM, 30 min)
Bortezomib (0.5 µM) and Epoxomicin (0.2 µM) vs Bortezomib alone			7	5	3097.51					1.77039	0.229607	1.80967	2.00302	1.90634	=Epox+Bor/Cont Bor (0.5 µM Bor and Epox 0.2 µM, 30 min)
Bortezomib (0.5 µM) and Epoxomicin (0.2 µM) vs Bortezomib alone			7	4	3097.56					0.938193	1.06181	1.36609	3.12203	2.24406	=Epox+Bor/Cont Bor (0.5 µM Bor and Epox 0.2 µM, 30 min)
Bortezomib (0.5 µM) and Epoxomicin (0.2 µM) vs Bortezomib alone			4	1	3097.64					1.09938	0.900621	1.53416	1.7205	1.62733	=Epox+Bor/Cont Bor (0.5 µM Bor and Epox 0.2 µM, 30 min)
Bortezomib (0.5 µM) and Epoxomicin (0.2 µM) vs Bortezomib alone			7	5	3104.5					0.816382	1.18362	0.703072	0.868259	0.785666	=Epox+Bor/Cont Bor (0.5 µM Bor and Epox 0.2 µM, 30 min)
Bortezomib (0.5 µM) and Epoxomicin (0.2 µM) vs Bortezomib alone			4	4	3106.49					1.33624	0.663755	0.707424	0.90393	0.805677	=Epox+Bor/Cont Bor (0.5 µM Bor and Epox 0.2 µM, 30 min)
Bortezomib (0.5 µM) and Epoxomicin (0.2 µM) vs Bortezomib alone			4	4	3126.72					1.184	0.816	1.01867	0.917333	0.968	=Epox+Bor/Cont Bor (0.5 µM Bor and Epox 0.2 µM, 30 min)
Bortezomib (0.5 µM) and Epoxomicin (0.2 µM) vs Bortezomib alone			3	2	3156.67					0.929825	1.07018	0.859649	1.09649	0.97807	=Epox+Bor/Cont Bor (0.5 µM Bor and Epox 0.2 µM, 30 min)
Bortezomib (0.5 µM) and Epoxomicin (0.2 µM) vs Bortezomib alone			6	2	3167.66					0.774775	1.22523	0.693694	1.40541	1.04955	=Epox+Bor/Cont Bor (0.5 µM Bor and Epox 0.2 µM, 30 min)
Bortezomib (0.5 µM) and Epoxomicin (0.2 µM) vs Bortezomib alone			5	4	3168.47					1.0264	0.973597	3.60066	3.38944	3.49505	=Epox+Bor/Cont Bor (0.5 µM Bor and Epox 0.2 µM, 30 min)
Bortezomib (0.5 µM) and Epoxomicin (0.2 µM) vs Bortezomib alone			4	4	3168.5					1.00541	0.994595	2.65946	2.57297	2.61622	=Epox+Bor/Cont Bor (0.5 µM Bor and Epox 0.2 µM, 30 min)
Bortezomib (0.5 µM) and Epoxomicin (0.2 µM) vs Bortezomib alone			4	1	3171.63					0.730524	1.26948	1.12644	1.57854	1.35249	=Epox+Bor/Cont Bor (0.5 µM Bor and Epox 0.2 µM, 30 min)
Bortezomib (0.5 µM) and Epoxomicin (0.2 µM) vs Bortezomib alone			4	1	3198.62					0.737828	1.26217	1.11985	0.801498	0.960674	=Epox+Bor/Cont Bor (0.5 µM Bor and Epox 0.2 µM, 30 min)
Bortezomib (0.5 µM) and Epoxomicin (0.2 µM) vs Bortezomib alone			6	3	3205.77					0.783646	1.21635	1.04259	1.21295	1.12777	=Epox+Bor/Cont Bor (0.5 µM Bor and Epox 0.2 µM, 30 min)
Bortezomib (0.5 µM) and Epoxomicin (0.2 µM) vs Bortezomib alone			6	8	3230.54					1.28939	0.710611	2.93248	3.23473	3.0836	=Epox+Bor/Cont Bor (0.5 µM Bor and Epox 0.2 µM, 30 min)
Bortezomib (0.5 µM) and Epoxomicin (0.2 µM) vs Bortezomib alone			5	7	3230.59					0.976879	1.02312	0.537572	0.878613	0.708092	=Epox+Bor/Cont Bor (0.5 µM Bor and Epox 0.2 µM, 30 min)
Bortezomib (0.5 µM) and Epoxomicin (0.2 µM) vs Bortezomib alone			3	1	3301.72					0.7851	1.2149	1.18625	0.945559	1.0659	=Epox+Bor/Cont Bor (0.5 µM Bor and Epox 0.2 µM, 30 min)
Bortezomib (0.5 µM) and Epoxomicin (0.2 µM) vs Bortezomib alone			4	3	3380.64					0.955556	1.04444	0.68254	1.14921	0.915873	=Epox+Bor/Cont Bor (0.5 µM Bor and Epox 0.2 µM, 30 min)
Bortezomib (0.5 µM) and Epoxomicin (0.2 µM) vs Bortezomib alone			7	3	3380.65					0.903328	1.09667	1.20444	2.05705	1.63074	=Epox+Bor/Cont Bor (0.5 µM Bor and Epox 0.2 µM, 30 min)
Bortezomib (0.5 µM) and Epoxomicin (0.2 µM) vs Bortezomib alone			4	3	3381.63					0.983278	1.01672	1.46488	2.50836	1.98662	=Epox+Bor/Cont Bor (0.5 µM Bor and Epox 0.2 µM, 30 min)
Bortezomib (0.5 µM) and Epoxomicin (0.2 µM) vs Bortezomib alone			5	3	3381.64					1.12963	0.87037	1.2428	1.25309	1.24794	=Epox+Bor/Cont Bor (0.5 µM Bor and Epox 0.2 µM, 30 min)
Bortezomib (0.5 µM) and Epoxomicin (0.2 µM) vs Bortezomib alone			5	3	3381.66					1.23396	0.766041	1.65252	1.57354	1.61303	=Epox+Bor/Cont Bor (0.5 µM Bor and Epox 0.2 µM, 30 min)
Bortezomib (0.5 µM) and Epoxomicin (0.2 µM) vs Bortezomib alone			7	1	3421.9					0.838135	1.16186	0.74175	1.33368	1.03772	=Epox+Bor/Cont Bor (0.5 µM Bor and Epox 0.2 µM, 30 min)
Bortezomib (0.5 µM) and Epoxomicin (0.2 µM) vs Bortezomib alone			4	1	3445.73					0.733668	1.26633	0.884422	1.13568	1.01005	=Epox+Bor/Cont Bor (0.5 µM Bor and Epox 0.2 µM, 30 min)
Bortezomib (0.5 µM) and Epoxomicin (0.2 µM) vs Bortezomib alone			6	6	3464.46					1	nd	0.846154	0.483761	0.664957	=Epox+Bor/Cont Bor (0.5 µM Bor and Epox 0.2 µM, 30 min)
Bortezomib (0.5 µM) and Epoxomicin (0.2 µM) vs Bortezomib alone			7	5	3475.69					0.802271	1.19773	1.38505	1.18259	1.28382	=Epox+Bor/Cont Bor (0.5 µM Bor and Epox 0.2 µM, 30 min)
Bortezomib (0.5 µM) and Epoxomicin (0.2 µM) vs Bortezomib alone			6	4	3521.9					0.944801	1.0552	1.09628	1.1887	1.14249	=Epox+Bor/Cont Bor (0.5 µM Bor and Epox 0.2 µM, 30 min)
Bortezomib (0.5 µM) and Epoxomicin (0.2 µM) vs Bortezomib alone			4	1	3592.7					0.757426	1.24257	0.856436	1.81188	1.33416	=Epox+Bor/Cont Bor (0.5 µM Bor and Epox 0.2 µM, 30 min)
Bortezomib (0.5 µM) and Epoxomicin (0.2 µM) vs Bortezomib alone			4	3	3594.64					1.15274	0.847262	1.9366	1.37176	1.65418	=Epox+Bor/Cont Bor (0.5 µM Bor and Epox 0.2 µM, 30 min)
Bortezomib (0.5 µM) and Epoxomicin (0.2 µM) vs Bortezomib alone			7	5	3675.79					1.00887	0.991128	1.05196	1.15843	1.1052	=Epox+Bor/Cont Bor (0.5 µM Bor and Epox 0.2 µM, 30 min)
Bortezomib (0.5 µM) and Epoxomicin (0.2 µM) vs Bortezomib alone			4	1	3692.78					0.970492	1.02951	1.41639	1.72459	1.57049	=Epox+Bor/Cont Bor (0.5 µM Bor and Epox 0.2 µM, 30 min)
Bortezomib (0.5 µM) and Epoxomicin (0.2 µM) vs Bortezomib alone			4	1	3692.84					0.92517	1.07483	1.15646	1.14286	1.14966	=Epox+Bor/Cont Bor (0.5 µM Bor and Epox 0.2 µM, 30 min)
Bortezomib (0.5 µM) and Epoxomicin (0.2 µM) vs Bortezomib alone			6	4	3701.94					0.862745	1.13725	0.566449	0.69281	0.62963	=Epox+Bor/Cont Bor (0.5 µM Bor and Epox 0.2 µM, 30 min)
Bortezomib (0.5 µM) and Epoxomicin (0.2 µM) vs Bortezomib alone			5	4	3788.82					1.19562	0.804382	1.0579	0.86072	0.959311	=Epox+Bor/Cont Bor (0.5 µM Bor and Epox 0.2 µM, 30 min)
Bortezomib (0.5 µM) and Epoxomicin (0.2 µM) vs Bortezomib alone			4	4	3788.84					0.984127	1.01587	0.84127	0.642857	0.742063	=Epox+Bor/Cont Bor (0.5 µM Bor and Epox 0.2 µM, 30 min)
Bortezomib (0.5 µM) and Epoxomicin (0.2 µM) vs Bortezomib alone			6	3	3814.87					1.04372	0.956284	0.991803	0.928962	0.960383	=Epox+Bor/Cont Bor (0.5 µM Bor and Epox 0.2 µM, 30 min)
Bortezomib (0.5 µM) and Epoxomicin (0.2 µM) vs Bortezomib alone			8	2	3866.89					1	1	1.18135	0.927461	1.0544	=Epox+Bor/Cont Bor (0.5 µM Bor and Epox 0.2 µM, 30 min)
Bortezomib (0.5 µM) and Epoxomicin (0.2 µM) vs Bortezomib alone			8	2	3867.92					0.831737	1.16826	1.03146	1.37483	1.20315	=Epox+Bor/Cont Bor (0.5 µM Bor and Epox 0.2 µM, 30 min)
Bortezomib (0.5 µM) and Epoxomicin (0.2 µM) vs Bortezomib alone			8	3	3875.88					1.10096	0.899042	<0.2	<0.2	<0.2	=Epox+Bor/Cont Bor (0.5 µM Bor and Epox 0.2 µM, 30 min)
Bortezomib (0.5 µM) and Epoxomicin (0.2 µM) vs Bortezomib alone			4	1	3934.94					0.647249	1.35275	0.932039	1.13269	1.03236	=Epox+Bor/Cont Bor (0.5 µM Bor and Epox 0.2 µM, 30 min)
Bortezomib (0.5 µM) and Epoxomicin (0.2 µM) vs Bortezomib alone			5	1	3934.95					1.18438	0.815618	1.35358	2.49892	1.92625	=Epox+Bor/Cont Bor (0.5 µM Bor and Epox 0.2 µM, 30 min)
Bortezomib (0.5 µM) and Epoxomicin (0.2 µM) vs Bortezomib alone			6	4	4009.48					0.939068	1.06093	0.759857	1.66308	1.21147	=Epox+Bor/Cont Bor (0.5 µM Bor and Epox 0.2 µM, 30 min)
Bortezomib (0.5 µM) and Epoxomicin (0.2 µM) vs Bortezomib alone			6	3	4138.05					1.09323	0.906771	0.527969	0.749755	0.638862	=Epox+Bor/Cont Bor (0.5 µM Bor and Epox 0.2 µM, 30 min)
Bortezomib (0.5 µM) and Epoxomicin (0.2 µM) vs Bortezomib alone			4	4	4212.94					1.23529	0.764706	0.720588	1.07353	0.897059	=Epox+Bor/Cont Bor (0.5 µM Bor and Epox 0.2 µM, 30 min)
Bortezomib (0.5 µM) and Epoxomicin (0.2 µM) vs Bortezomib alone			6	5	4297.04					1.30564	0.694362	0.664688	0.961424	0.813056	=Epox+Bor/Cont Bor (0.5 µM Bor and Epox 0.2 µM, 30 min)
Bortezomib (0.5 µM) and Epoxomicin (0.2 µM) vs Bortezomib alone			6	8	4362.07					1.37265	0.627346	1.72118	0.895442	1.30831	=Epox+Bor/Cont Bor (0.5 µM Bor and Epox 0.2 µM, 30 min)
Bortezomib (0.5 µM) and Epoxomicin (0.2 µM) vs Bortezomib alone			7	8	4362.11					1.03736	0.962641	0.86881	0.960904	0.914857	=Epox+Bor/Cont Bor (0.5 µM Bor and Epox 0.2 µM, 30 min)
Bortezomib (0.5 µM) and Epoxomicin (0.2 µM) vs Bortezomib alone			5	1	4384.25					0.982301	1.0177	0.924779	0.862832	0.893805	=Epox+Bor/Cont Bor (0.5 µM Bor and Epox 0.2 µM, 30 min)
Bortezomib (0.5 µM) and Epoxomicin (0.2 µM) vs Bortezomib alone			6	8	4618.22					1	nd	0.818681	0.414835	0.616758	=Epox+Bor/Cont Bor (0.5 µM Bor and Epox 0.2 µM, 30 min)
Bortezomib (0.5 µM) and Epoxomicin (0.2 µM) vs Bortezomib alone			8	8	4618.25					1.33429	0.665706	1.18732	0.884726	1.03602	=Epox+Bor/Cont Bor (0.5 µM Bor and Epox 0.2 µM, 30 min)
Bortezomib (0.5 µM) and Epoxomicin (0.2 µM) vs Bortezomib alone			7	8	4618.27					1.47297	0.527027	2.26577	1.11261	1.68919	=Epox+Bor/Cont Bor (0.5 µM Bor and Epox 0.2 µM, 30 min)
Bortezomib (0.5 µM) and Epoxomicin (0.2 µM) vs Bortezomib alone			5	1	4713.29					0.592275	1.40773	1.55794	1.16309	1.36052	=Epox+Bor/Cont Bor (0.5 µM Bor and Epox 0.2 µM, 30 min)
Bortezomib (0.5 µM) and Epoxomicin (0.2 µM) vs Bortezomib alone			6	2	4932.46					1.11944	0.880562	1.02576	0.983607	1.00468	=Epox+Bor/Cont Bor (0.5 µM Bor and Epox 0.2 µM, 30 min)
Bortezomib (0.5 µM) and Epoxomicin (0.2 µM) vs Bortezomib alone			7	4	4943.43					1	nd	1.6952	1.60125	1.64823	=Epox+Bor/Cont Bor (0.5 µM Bor and Epox 0.2 µM, 30 min)
Bortezomib (0.5 µM) and Epoxomicin (0.2 µM) vs Bortezomib alone			6	4	4944.45					1.02872	0.971279	3.3577	3.60313	3.48042	=Epox+Bor/Cont Bor (0.5 µM Bor and Epox 0.2 µM, 30 min)
Bortezomib (0.5 µM) and Epoxomicin (0.2 µM) vs Bortezomib alone			7	4	4944.49					1.21444	0.785565	0.851464	0.978033	0.914749	=Epox+Bor/Cont Bor (0.5 µM Bor and Epox 0.2 µM, 30 min)
Bortezomib (0.5 µM) and Epoxomicin (0.2 µM) vs Bortezomib alone			5	3	5086.23					1.05208	0.947917	0.947917	1.30208	1.125	=Epox+Bor/Cont Bor (0.5 µM Bor and Epox 0.2 µM, 30 min)
Bortezomib (0.5 µM) and Epoxomicin (0.2 µM) vs Bortezomib alone			8	9	5313.49					1.30354	0.696462	1.8175	1.0689	1.4432	=Epox+Bor/Cont Bor (0.5 µM Bor and Epox 0.2 µM, 30 min)
Bortezomib (0.5 µM) and Epoxomicin (0.2 µM) vs Bortezomib alone			9	9	5314.58					1.17143	0.828571	1.20635	1.16825	1.1873	=Epox+Bor/Cont Bor (0.5 µM Bor and Epox 0.2 µM, 30 min)
Bortezomib (0.5 µM) and Epoxomicin (0.2 µM) vs Bortezomib alone			10	11	5344.76					1.16401	0.835994	1.46299	0.734398	1.09869	=Epox+Bor/Cont Bor (0.5 µM Bor and Epox 0.2 µM, 30 min)
Bortezomib (0.5 µM) and Epoxomicin (0.2 µM) vs Bortezomib alone			8	9	5442.53					0.738916	1.26108	1.38424	1.02463	1.20443	=Epox+Bor/Cont Bor (0.5 µM Bor and Epox 0.2 µM, 30 min)
Bortezomib (0.5 µM) and Epoxomicin (0.2 µM) vs Bortezomib alone			8	4	6166.99					0.881633	1.11837	0.816327	0.983673	0.9	=Epox+Bor/Cont Bor (0.5 µM Bor and Epox 0.2 µM, 30 min)
Bortezomib (0.5 µM) and Epoxomicin (0.2 µM) vs Bortezomib alone			9	6	6969.54					1.01648	0.983516	1.1978	2.67582	1.93681	=Epox+Bor/Cont Bor (0.5 µM Bor and Epox 0.2 µM, 30 min)
Bortezomib (0.5 µM) and Epoxomicin (0.2 µM) vs Bortezomib alone			12	7	8560.76					1.1295	0.870504	1.6235	1.30935	1.46643	=Epox+Bor/Cont Bor (0.5 µM Bor and Epox 0.2 µM, 30 min)
Bortezomib (0.5 µM) and Epoxomicin (0.2 µM) vs Bortezomib alone			10	7	8561.67					1.32174	0.678261	1.82261	2.16348	1.99304	=Epox+Bor/Cont Bor (0.5 µM Bor and Epox 0.2 µM, 30 min)
Bortezomib (0.5 µM) and Epoxomicin (0.2 µM) vs Bortezomib alone			11	7	8561.76					1.41973	0.580271	1.18956	1.21857	1.20406	=Epox+Bor/Cont Bor (0.5 µM Bor and Epox 0.2 µM, 30 min)
Bortezomib (0.5 µM) and Epoxomicin (0.2 µM) vs Bortezomib alone			9	7	8561.78					1.53889	0.461111	1.36667	1.48889	1.42778	=Epox+Bor/Cont Bor (0.5 µM Bor and Epox 0.2 µM, 30 min)
Bortezomib (0.5 µM) and Epoxomicin (0.2 µM) vs Bortezomib alone			11	6	8562.73					0.951993	1.04801	<0.2	0.414972	0.414972	=Epox+Bor/Cont Bor (0.5 µM Bor and Epox 0.2 µM, 30 min)
Epoxomicin (0.2 µM, 1 hour)	ANP32A	Acidic nuclear phosphoprotein pp32	4	4	2466.42	2466.41	l	NLSGNKIKDLSTIEPLKKLENL	k	0.909091	1.09091	<0.2	<0.2	<0.2	=Epox (0.2 µM, 1 hour)/Cont (DMSO)
Epoxomicin (0.2 µM, 1 hour)	CLNS1A	Methylosome subunit pICln (AltName: Chloride channel, nucleotide sensitive 1A)	2	1	2110.16	2110.12	*m	Ac-SFLKSFPPPGPAEGLLRQQ	p	1.07463	0.925373	0.626866	0.925373	0.776119	=Epox (0.2 µM, 1 hour)/Cont (DMSO)
Epoxomicin (0.2 µM, 1 hour)	COX5A	Cytochrome c oxidase subunit 5a	2	2	1356.71	1356.71	l	GISTPEELGLDKV	*	0.846154	1.15385	<0.2	<0.2	<0.2	=Epox (0.2 µM, 1 hour)/Cont (DMSO)
Epoxomicin (0.2 µM, 1 hour)	COX5A	Cytochrome c oxidase subunit 5a	3	2	2293.26	2293.25	e	LRPTLNELGISTPEELGLDKV	*	0.909091	1.09091	1.2	0.909091	1.05455	=Epox (0.2 µM, 1 hour)/Cont (DMSO)
Epoxomicin (0.2 µM, 1 hour)	COX5A	Cytochrome c oxidase subunit 5a	3	2	2180.2	2180.17	l	RPTLNELGISTPEELGLDKV	*	1.16049	0.839506	<0.2	<0.2	<0.2	=Epox (0.2 µM, 1 hour)/Cont (DMSO)
Epoxomicin (0.2 µM, 1 hour)	COX6B1	Cytochrome c oxidase subunit 6b	2	2	1382.65	1382.64	*m	Ac-AEDMETKIKNY	k	1.0625	0.9375	0.53125	0.4375	0.484375	=Epox (0.2 µM, 1 hour)/Cont (DMSO)
Epoxomicin (0.2 µM, 1 hour)	COX6B1	Cytochrome c oxidase subunit 6b	3	3	1611.75	1611.78	*m	Ac-AEDMETKIKNYKT	a	0.955224	1.04478	<0.2	<0.2	<0.2	=Epox (0.2 µM, 1 hour)/Cont (DMSO)
Epoxomicin (0.2 µM, 1 hour)	COX7C	Cytochrome c oxidase subunit 7c	2,3,4	2	1092.68	1092.68	l	VVRHQLLKT	*	1.09346	0.906542	1.1028	0.682243	0.892523	=Epox (0.2 µM, 1 hour)/Cont (DMSO)
Epoxomicin (0.2 µM, 1 hour)	DDT	D-dopachrome decarboxylase	2	2	1306.68	1306.73	w	QIGKIGTVMTFL	*	1.04478	0.955224	<0.2	<0.2	<0.2	=Epox (0.2 µM, 1 hour)/Cont (DMSO)
Epoxomicin (0.2 µM, 1 hour)	EEF1B2	Elongation factor 1 beta	2	2	1287.68	1287.68	*m	GFGDLKSPAGLQV	l	0.948718	1.05128	0.384615	0.564103	0.474359	=Epox (0.2 µM, 1 hour)/Cont (DMSO)
Epoxomicin (0.2 µM, 1 hour)	EEF1B2	Elongation factor 1 beta	2	2	1400.75	1400.77	*m	GFGDLKSPAGLQVL	n	0.941176	1.05882	0.0470588	0.0470588	0.0470588	=Epox (0.2 µM, 1 hour)/Cont (DMSO)
Epoxomicin (0.2 µM, 1 hour)	EEF1B2	Elongation factor 1 beta	2	2	1906.01	1905.98	*m	GFGDLKSPAGLQVLNDYL	a	1.2	0.8	<0.2	<0.2	<0.2	=Epox (0.2 µM, 1 hour)/Cont (DMSO)
Epoxomicin (0.2 µM, 1 hour)	EIF4H	Eukaryotic translation initiation factor 4H	1	1	959.51	959.508	y	VGNLPFNTV	q	1.18421	0.815789	<0.2	<0.2	<0.2	=Epox (0.2 µM, 1 hour)/Cont (DMSO)
Epoxomicin (0.2 µM, 1 hour)	EIF4H	Eukaryotic translation initiation factor 4H	3,4	2	3248.68	3248.65	v	ATPLNQVANPNSAIFGGARPREEVVQKEQE	*	1.08621	0.913793	0.568966	0.344828	0.456897	=Epox (0.2 µM, 1 hour)/Cont (DMSO)
Epoxomicin (0.2 µM, 1 hour)	EIF5A	Eukaryotic translation initiation factor 5A	3	3	1462.8	1462.75	a	MTEEAAVAIKAMAK	*	1.04348	0.956522	0.293478	0.25	0.271739	=Epox (0.2 µM, 1 hour)/Cont (DMSO)
Epoxomicin (0.2 µM, 1 hour)	EIF5A	Eukaryotic translation initiation factor 5A	3	3	1620.84	1620.82	l	SAMTEEAAVAIKAMAK	*	1.10714	0.892857	0.357143	0.214286	0.285714	=Epox (0.2 µM, 1 hour)/Cont (DMSO)
Epoxomicin (0.2 µM, 1 hour)	ERH	Enhancer of rudimentary homolog	2,3	1	1433.85	1433.84	*m	Ac-SHTILLVQPTKR	p	1.0289	0.971098	0.65896	0.763006	0.710983	=Epox (0.2 µM, 1 hour)/Cont (DMSO)
Epoxomicin (0.2 µM, 1 hour)	ERH	Enhancer of rudimentary homolog	2,3,4	1	2137.2	2137.16	*m	Ac-SHTILLVQPTKRPEGRTY	a	1.15833	0.841667	0.608333	0.966667	0.7875	=Epox (0.2 µM, 1 hour)/Cont (DMSO)
Epoxomicin (0.2 µM, 1 hour)	FKBP1A	FK506 Binding Protein	2	1,2	910.508	842.511	d	VELLKLE	*	1.01818	0.981818	3.01818	1.52727	2.27273	=Epox (0.2 µM, 1 hour)/Cont (DMSO)
Epoxomicin (0.2 µM, 1 hour)	FKBP1A	FK506 Binding Protein	1	1	833.465	833.453	l	VFDVELL	k	1.10448	0.895522	<0.2	<0.2	<0.2	=Epox (0.2 µM, 1 hour)/Cont (DMSO)
Epoxomicin (0.2 µM, 1 hour)	FKBP1A	FK506 Binding Protein	2	1,2	1203.7	1203.67	l	VFDVELLKLE	*	1.0596	0.940397	0.145695	0.0397351	0.0927152	=Epox (0.2 µM, 1 hour)/Cont (DMSO)
Epoxomicin (0.2 µM, 1 hour)	HINT1	Histidine triad nucleotide-binding protein 1	2	1	1212.63	1212.65	*m	Ac-ADEIAKAQVAR	p	1	1	1.22857	1.42857	1.32857	=Epox (0.2 µM, 1 hour)/Cont (DMSO)
Epoxomicin (0.2 µM, 1 hour)	HINT1	Histidine triad nucleotide-binding protein 1	4,5	3	2595.41	2595.45	*m	Ac-ADEIAKAQVARPGGDTIFGKIIRK	e	1.00599	0.994012	1.43713	1.29341	1.36527	=Epox (0.2 µM, 1 hour)/Cont (DMSO)
Epoxomicin (0.2 µM, 1 hour)	HIST1H2BK	Histone H2B	2	1	1004.54	1004.53	f	VNDIFERI	i	1.1746	0.825397	<0.2	<0.2	<0.2	=Epox (0.2 µM, 1 hour)/Cont (DMSO)
Epoxomicin (0.2 µM, 1 hour)	HN1	Hematological and neurological expressed 1 protein	3	1	2009.97	2009.98	*m	Ac-TTTTTFKGVDPNSRNSSR	d	1.14286	0.857143	1.14286	1.24812	1.19549	=Epox (0.2 µM, 1 hour)/Cont (DMSO)
Epoxomicin (0.2 µM, 1 hour)	HNRNPDL	Heterogeneous nuclear ribonucleoprotein D-like	3	3	1286.67	1286.71	f	KDAASVDKVLEL	k	0.989011	1.01099	<0.2	<0.2	<0.2	=Epox (0.2 µM, 1 hour)/Cont (DMSO)
Epoxomicin (0.2 µM, 1 hour)	HNRNPDL	Heterogeneous nuclear ribonucleoprotein D-like	2	2	1288.66	1288.6	i	KEYFGAFGEIE	n	1.18919	0.810811	1.13514	0.810811	0.972973	=Epox (0.2 µM, 1 hour)/Cont (DMSO)
Epoxomicin (0.2 µM, 1 hour)	HSPE1	Heat shock 10kDa protein 1 (chaperonin 10)	4	4	2355.29	2355.28	s	AAETVTKGGIMLPEKSQGKVLQA	t	0.813559	1.18644	<0.2	0.0338983	0.0338983	=Epox (0.2 µM, 1 hour)/Cont (DMSO)
Epoxomicin (0.2 µM, 1 hour)	HSPE1	Heat shock 10kDa protein 1 (chaperonin 10)	2	1	1078.6	1078.59	*m	Ac-AGQAFRKFL	p	0.9375	1.0625	<0.2	0.09375	0.09375	=Epox (0.2 µM, 1 hour)/Cont (DMSO)
Epoxomicin (0.2 µM, 1 hour)	HSPE1	Heat shock 10kDa protein 1 (chaperonin 10)	2	1	1550.8	1550.82	*m	Ac-AGQAFRKFLPLFD	r	0.933333	1.06667	4.4	4.93333	4.66667	=Epox (0.2 µM, 1 hour)/Cont (DMSO)
Epoxomicin (0.2 µM, 1 hour)	HSPE1	Heat shock 10kDa protein 1 (chaperonin 10)	3	1	1706.88	1706.93	*m	Ac-AGQAFRKFLPLFDR	v	0.816327	1.18367	1.14286	1.10204	1.12245	=Epox (0.2 µM, 1 hour)/Cont (DMSO)
Epoxomicin (0.2 µM, 1 hour)	HSPE1	Heat shock 10kDa protein 1 (chaperonin 10)	3	1	1806.03	1805.99	*m	Ac-AGQAFRKFLPLFDRV	l	0.984615	1.01538	<0.2	<0.2	<0.2	=Epox (0.2 µM, 1 hour)/Cont (DMSO)
Epoxomicin (0.2 µM, 1 hour)	HSPE1	Heat shock 10kDa protein 1 (chaperonin 10)	3	2,3	1655.87	1655.88	v	AVGSGSKGKGGEIQPVSV	k	0.991228	1.00877	0.0526316	<0.2	0.0526316	=Epox (0.2 µM, 1 hour)/Cont (DMSO)
Epoxomicin (0.2 µM, 1 hour)	HSPE1	Heat shock 10kDa protein 1 (chaperonin 10)	3	1	1502.83	1502.86	k	FLPLFDRVLVER	s	0.807692	1.19231	0.807692	0.538462	0.673077	=Epox (0.2 µM, 1 hour)/Cont (DMSO)
Epoxomicin (0.2 µM, 1 hour)	HSPE1	Heat shock 10kDa protein 1 (chaperonin 10)	3	3	1654.95	1654.91	k	GGIMLPEKSQGKVLQA	t	nd	nd	>5	>5	>5	=Epox (0.2 µM, 1 hour)/Cont (DMSO)
Epoxomicin (0.2 µM, 1 hour)	HSPE1	Heat shock 10kDa protein 1 (chaperonin 10)	3	3	1485.79	1485.78	v	GSGSKGKGGEIQPVSV	k	1.02439	0.97561	<0.2	<0.2	<0.2	=Epox (0.2 µM, 1 hour)/Cont (DMSO)
Epoxomicin (0.2 µM, 1 hour)	HSPE1	Heat shock 10kDa protein 1 (chaperonin 10)	4	3	2406.23	2406.17	v	LDDKDYFLFRDGDILGKYVD	*	1.10417	0.895833	<0.2	<0.2	<0.2	=Epox (0.2 µM, 1 hour)/Cont (DMSO)
Epoxomicin (0.2 µM, 1 hour)	HSPE1	Heat shock 10kDa protein 1 (chaperonin 10)	3	1,2	1249.63	1249.63	f	RDGDILGKYVD	*	1.19708	0.80292	<0.2	<0.2	<0.2	=Epox (0.2 µM, 1 hour)/Cont (DMSO)
Epoxomicin (0.2 µM, 1 hour)	HSPE1	Heat shock 10kDa protein 1 (chaperonin 10)	2	2	1432.69	1432.77	e	RSAAETVTKGGIML	p	nd	nd	>5	>5	>5	=Epox (0.2 µM, 1 hour)/Cont (DMSO)
Epoxomicin (0.2 µM, 1 hour)	HSPE1	Heat shock 10kDa protein 1 (chaperonin 10)	3	3	1955.04	1955.07	a	TVVAVGSGSKGKGGEIQPVSV	k	1.11111	0.888889	<0.2	0.0555556	0.0555556	=Epox (0.2 µM, 1 hour)/Cont (DMSO)
Epoxomicin (0.2 µM, 1 hour)	HSPE1	Heat shock 10kDa protein 1 (chaperonin 10)	3	3	1584.86	1584.85	a	VGSGSKGKGGEIQPVSV	k	0.909091	1.09091	1.09091	0.909091	1	=Epox (0.2 µM, 1 hour)/Cont (DMSO)
Epoxomicin (0.2 µM, 1 hour)	HSPE1	Heat shock 10kDa protein 1 (chaperonin 10)	4	3	2505.29	2505.24	v	VLDDKDYFLFRDGDILGKYVD	*	1.18519	0.814815	0.37037	0.259259	0.314815	=Epox (0.2 µM, 1 hour)/Cont (DMSO)
Epoxomicin (0.2 µM, 1 hour)	KHSRP	Far upstream element-binding protein 2	2	1	1254.73	1254.73	a	ARIINDLLQSL	r	0.952381	1.04762	0.285714	0.126984	0.206349	=Epox (0.2 µM, 1 hour)/Cont (DMSO)
Epoxomicin (0.2 µM, 1 hour)	KHSRP	Far upstream element-binding protein 2	2	1	1183.69	1183.69	a	RIINDLLQSL	r	1.05556	0.944444	<0.2	<0.2	<0.2	=Epox (0.2 µM, 1 hour)/Cont (DMSO)
Epoxomicin (0.2 µM, 1 hour)	MAPK1IP1L	MAPK-interacting and spindle-stabilizing protein-like	2	1	1591.72	1591.71	v	PSGPSGAPPMPGGPHSY	h*	1.625	0.375	<0.2	<0.2	<0.2	=Epox (0.2 µM, 1 hour)/Cont (DMSO)
Epoxomicin (0.2 µM, 1 hour)	MAPK1IP1L	MAPK-interacting and spindle-stabilizing protein-like	2,3	1	1728.77	1728.77	v	PSGPSGAPPMPGGPHSYH	*	1.61056	0.389439	1.51155	1.50495	1.50825	=Epox (0.2 µM, 1 hour)/Cont (DMSO)
Epoxomicin (0.2 µM, 1 hour)	MIF	Macrophage migration inhibitory factor	2	2	1342.71	1342.72	l	AQATGKPPQYIAV	h	1.48052	0.519481	<0.2	<0.2	<0.2	=Epox (0.2 µM, 1 hour)/Cont (DMSO)
Epoxomicin (0.2 µM, 1 hour)	MIF	Macrophage migration inhibitory factor	2,3	2	1677.97	1677.92	l	AQATGKPPQYIAVHVV	p	1.12102	0.878981	<0.2	<0.2	<0.2	=Epox (0.2 µM, 1 hour)/Cont (DMSO)
Epoxomicin (0.2 µM, 1 hour)	MIF	Macrophage migration inhibitory factor	3	2	2131.16	2131.14	l	AQATGKPPQYIAVHVVPDQL	m	1.13514	0.864865	<0.2	<0.2	<0.2	=Epox (0.2 µM, 1 hour)/Cont (DMSO)
Epoxomicin (0.2 µM, 1 hour)	MIF	Macrophage migration inhibitory factor	3	2	2333.31	2333.22	l	AQATGKPPQYIAVHVVPDQLMA	f	1.09605	0.903955	<0.2	<0.2	<0.2	=Epox (0.2 µM, 1 hour)/Cont (DMSO)
Epoxomicin (0.2 µM, 1 hour)	MIF	Macrophage migration inhibitory factor	2	1	2073.06	2073.07	*m	PMFIVNTNVPRASVPDGFL	s	1.33333	0.666667	1.66667	1.55556	1.61111	=Epox (0.2 µM, 1 hour)/Cont (DMSO)
Epoxomicin (0.2 µM, 1 hour)	MIF	Macrophage migration inhibitory factor	2,3	1	2872.56	2872.48	*m	PMFIVNTNVPRASVPDGFLSELTQQL	a	1.23577	0.764228	0.325203	0.422764	0.373984	=Epox (0.2 µM, 1 hour)/Cont (DMSO)
Epoxomicin (0.2 µM, 1 hour)	MIF	Macrophage migration inhibitory factor	2	1	1857	1856.96	v	PRASVPDGFLSELTQQL	a	1.16364	0.836364	<0.2	<0.2	<0.2	=Epox (0.2 µM, 1 hour)/Cont (DMSO)
Epoxomicin (0.2 µM, 1 hour)	NDUFA8	NADH dehydrogenase 1 alpha subcomplex, 8	1	1	1308.75	1308.72	*m	PGIVELPTLEEL	k	1.2	0.8	<0.2	<0.2	<0.2	=Epox (0.2 µM, 1 hour)/Cont (DMSO)
Epoxomicin (0.2 µM, 1 hour)	NME2	Nucleoside diphosphate kinase B	2	1	1684.91	1684.91	*m	Ac-ANLERTFIAIKPDGV	q	0.879121	1.12088	<0.2	<0.2	<0.2	=Epox (0.2 µM, 1 hour)/Cont (DMSO)
Epoxomicin (0.2 µM, 1 hour)	NUTF2	Nuclear transport factor 2	2	1	1882.93	1882.92	*m	Ac-GDKPIWEQIGSSFIQH	y	1.00592	0.994083	0.769231	1.01775	0.893491	=Epox (0.2 µM, 1 hour)/Cont (DMSO)
Epoxomicin (0.2 µM, 1 hour)	PARK7	Protein DJ-1 (Parkinson disease protein 7)	2	1	1011.62	1011.63	*m	Ac-ASKRALVIL	a	0.944444	1.05556	<0.2	<0.2	<0.2	=Epox (0.2 µM, 1 hour)/Cont (DMSO)
Epoxomicin (0.2 µM, 1 hour)	PARK7	Protein DJ-1 (Parkinson disease protein 7)	2	1	1082.66	1082.67	*m	Ac-ASKRALVILA	k	0.870968	1.12903	<0.2	0.0967742	0.0967742	=Epox (0.2 µM, 1 hour)/Cont (DMSO)
Epoxomicin (0.2 µM, 1 hour)	PARK7	Protein DJ-1 (Parkinson disease protein 7)	3	2	2711.53	2711.46	*m	Ac-ASKRALVILAKGAEEMETVIPVDVM	r	0.867925	1.13208	<0.2	<0.2	<0.2	=Epox (0.2 µM, 1 hour)/Cont (DMSO)
Epoxomicin (0.2 µM, 1 hour)	PEBP1	Phosphatidylethanolamine-binding protein 1	2	2	1667.9	1667.91	y	AGAAVDELGKVLTPTQV	k	1.06667	0.933333	<0.2	<0.2	<0.2	=Epox (0.2 µM, 1 hour)/Cont (DMSO)
Epoxomicin (0.2 µM, 1 hour)	PEBP1	Phosphatidylethanolamine-binding protein 1	4	3	2737.48	2737.48	y	AGAAVDELGKVLTPTQVKNRPTSISW	d	1	1	<0.2	<0.2	<0.2	=Epox (0.2 µM, 1 hour)/Cont (DMSO)
Epoxomicin (0.2 µM, 1 hour)	PEBP1	Phosphatidylethanolamine-binding protein 1	5	4	3899.99	3900.06	y	AGAAVDELGKVLTPTQVKNRPTSISWDGLDSGKLYTL	v	1.52174	0.478261	<0.2	<0.2	<0.2	=Epox (0.2 µM, 1 hour)/Cont (DMSO)
Epoxomicin (0.2 µM, 1 hour)	PEBP1	Phosphatidylethanolamine-binding protein 1	3	3	1968.94	1968.95	a	EWDDYVPKLYEQLSGK	*	1.29032	0.709677	<0.2	<0.2	<0.2	=Epox (0.2 µM, 1 hour)/Cont (DMSO)
Epoxomicin (0.2 µM, 1 hour)	PEBP1	Phosphatidylethanolamine-binding protein 1	2	2	1089.58	1089.57	m	KGNDISSGTVL	s	1	1	0.233333	<0.2	0.233333	=Epox (0.2 µM, 1 hour)/Cont (DMSO)
Epoxomicin (0.2 µM, 1 hour)	PEBP1	Phosphatidylethanolamine-binding protein 1	2	2	1397.78	1397.76	*m	PVDLSKWSGPLSL	q	1.33333	0.666667	0.730159	0.349206	0.539683	=Epox (0.2 µM, 1 hour)/Cont (DMSO)
Epoxomicin (0.2 µM, 1 hour)	PEBP1	Phosphatidylethanolamine-binding protein 1	2	2	1654.84	1654.86	*m	PVDLSKWSGPLSLQE	v	nd	nd	>5	>5	>5	=Epox (0.2 µM, 1 hour)/Cont (DMSO)
Epoxomicin (0.2 µM, 1 hour)	PEBP1	Phosphatidylethanolamine-binding protein 1	3,4	2	3198.71	3198.6	*m	PVDLSKWSGPLSLQEVDEQPQHPLHVTY	a	1.58788	0.412121	0.351515	0.254545	0.30303	=Epox (0.2 µM, 1 hour)/Cont (DMSO)
Epoxomicin (0.2 µM, 1 hour)	PEBP1	Phosphatidylethanolamine-binding protein 1	2	2	2151.06	2151.03	y	pyroE-AEWDDYVPKLYEQLSGK	*	1.04478	0.955224	<0.2	<0.2	<0.2	=Epox (0.2 µM, 1 hour)/Cont (DMSO)
Epoxomicin (0.2 µM, 1 hour)	PEBP1	Phosphatidylethanolamine-binding protein 1	3	3	2168.03	2168.04	y	QAEWDDYVPKLYEQLSGK	*	0.888889	1.11111	<0.2	<0.2	<0.2	=Epox (0.2 µM, 1 hour)/Cont (DMSO)
Epoxomicin (0.2 µM, 1 hour)	PFDN1	Prefoldin subunit 1	2	2	1685.92	1685.92	*m	Ac-AAPVDLELKKAFTEL	q	0.942529	1.05747	<0.2	<0.2	<0.2	=Epox (0.2 µM, 1 hour)/Cont (DMSO)
Epoxomicin (0.2 µM, 1 hour)	PHB	Prohibitin	2	2	1478.8	1478.81	*m	Ac-AAKVFESIGKFGLA	l	1	1	0.736842	0.978947	0.857895	=Epox (0.2 µM, 1 hour)/Cont (DMSO)
Epoxomicin (0.2 µM, 1 hour)	PHB	Prohibitin	2	2	1591.9	1591.9	*m	Ac-AAKVFESIGKFGLAL	a	0.972973	1.02703	<0.2	<0.2	<0.2	=Epox (0.2 µM, 1 hour)/Cont (DMSO)
Epoxomicin (0.2 µM, 1 hour)	PHB	Prohibitin	2	2	1662.94	1662.93	*m	Ac-AAKVFESIGKFGLALA	v	0.815789	1.18421	0.552632	0.789474	0.671053	=Epox (0.2 µM, 1 hour)/Cont (DMSO)
Epoxomicin (0.2 µM, 1 hour)	POMP	Proteasome maturation protein	2	1	2071.09	2071.06	*	Ac-MNARGLGSELKDSIPVTEL	s	1.05	0.95	0.6	0.85	0.725	=Epox (0.2 µM, 1 hour)/Cont (DMSO)
Epoxomicin (0.2 µM, 1 hour)	PPIA	Peptidylprolyl isomerase A	3,4	1,2,3	1694.92	1558.85	f	ADKVPKTAENFRAL	s	1.07544	0.924565	<0.2	<0.2	<0.2	=Epox (0.2 µM, 1 hour)/Cont (DMSO)
Epoxomicin (0.2 µM, 1 hour)	PPIA	Peptidylprolyl isomerase A	2	1	1245.64	1245.64	i	AVDGEPLGRVSF	e	1.075	0.925	<0.2	<0.2	<0.2	=Epox (0.2 µM, 1 hour)/Cont (DMSO)
Epoxomicin (0.2 µM, 1 hour)	PPIA	Peptidylprolyl isomerase A	2	1	1634.84	1634.83	i	AVDGEPLGRVSFELF	a	1.05714	0.942857	<0.2	<0.2	<0.2	=Epox (0.2 µM, 1 hour)/Cont (DMSO)
Epoxomicin (0.2 µM, 1 hour)	PPIA	Peptidylprolyl isomerase A	5	3	3175.69	3175.67	i	AVDGEPLGRVSFELFADKVPKTAENFRAL	s	0.993711	1.00629	<0.2	<0.2	<0.2	=Epox (0.2 µM, 1 hour)/Cont (DMSO)
Epoxomicin (0.2 µM, 1 hour)	PPIA	Peptidylprolyl isomerase A	2	1	1473.76	1473.75	f	DIAVDGEPLGRVSF	e	1.07692	0.923077	<0.2	<0.2	<0.2	=Epox (0.2 µM, 1 hour)/Cont (DMSO)
Epoxomicin (0.2 µM, 1 hour)	PPIA	Peptidylprolyl isomerase A	2,3	2	1899.97	1899.94	f	EDENFILKHTGPGILSM	a	1.07895	0.921053	<0.2	<0.2	<0.2	=Epox (0.2 µM, 1 hour)/Cont (DMSO)
Epoxomicin (0.2 µM, 1 hour)	PPIA	Peptidylprolyl isomerase A	2,3	2	1039.58	1039.55	l	KHTGPGILSM	a	1.27174	0.728261	<0.2	<0.2	<0.2	=Epox (0.2 µM, 1 hour)/Cont (DMSO)
Epoxomicin (0.2 µM, 1 hour)	PPIA	Peptidylprolyl isomerase A	1	1	1050.54	1050.54	*m	VNPTVFFDI	a	1.12941	0.870588	<0.2	<0.2	<0.2	=Epox (0.2 µM, 1 hour)/Cont (DMSO)
Epoxomicin (0.2 µM, 1 hour)	PRDX5	Peroxiredoxin 5	2	2	1524.87	1524.86	m	APIKVGDAIPAVEVF	e	0.961039	1.03896	<0.2	<0.2	<0.2	=Epox (0.2 µM, 1 hour)/Cont (DMSO)
Epoxomicin (0.2 µM, 1 hour)	RANBP1	RAN binding protein 1	3,4	1	2581.01	2581.01	*m	Ac-AAAKDTHEDHDTSTENTDESNHD	p	0.729282	1.27072	0.220994	0.475138	0.348066	=Epox (0.2 µM, 1 hour)/Cont (DMSO)
Epoxomicin (0.2 µM, 1 hour)	RBM3	RNA binding motif protein 3	1,2	1	1524.8	1524.75	*m	Ac-SSEEGKLFVGGLNF	n	0.97006	1.02994	<0.2	<0.2	<0.2	=Epox (0.2 µM, 1 hour)/Cont (DMSO)
Epoxomicin (0.2 µM, 1 hour)	RBM3	RNA binding motif protein 3	2	1	2824.35	2824.28	*m	Ac-SSEEGKLFVGGLNFNTDEQALEDHF	s	0.944444	1.05556	<0.2	<0.2	<0.2	=Epox (0.2 µM, 1 hour)/Cont (DMSO)
Epoxomicin (0.2 µM, 1 hour)	RPLP1	60S acidic ribosomal protein P1	1	1	1502.8	1502.76	a	AGVNVEPFWPGLFA	k	0.933333	1.06667	<0.2	<0.2	<0.2	=Epox (0.2 µM, 1 hour)/Cont (DMSO)
Epoxomicin (0.2 µM, 1 hour)	RPLP1	60S acidic ribosomal protein P1	2	2	1815	1814.97	a	AGVNVEPFWPGLFAKAL	a	1.04167	0.958333	<0.2	<0.2	<0.2	=Epox (0.2 µM, 1 hour)/Cont (DMSO)
Epoxomicin (0.2 µM, 1 hour)	RPLP1	60S acidic ribosomal protein P1	4	3	2420.38	2420.32	s	ALILHDDEVTVTEDKINALIKA	a	0.882353	1.11765	<0.2	<0.2	<0.2	=Epox (0.2 µM, 1 hour)/Cont (DMSO)
Epoxomicin (0.2 µM, 1 hour)	RPLP1	60S acidic ribosomal protein P1	2	2	1744.02	1743.93	a	GVNVEPFWPGLFAKAL	a	0.797297	1.2027	<0.2	<0.2	<0.2	=Epox (0.2 µM, 1 hour)/Cont (DMSO)
Epoxomicin (0.2 µM, 1 hour)	RPLP2	60S acidic ribosomal protein P2	3	2	1785.94	1785.91	v	GIEADDDRLNKVISEL	n	0.877193	1.12281	<0.2	<0.2	<0.2	=Epox (0.2 µM, 1 hour)/Cont (DMSO)
Epoxomicin (0.2 µM, 1 hour)	RPS12	40S ribosomal protein S12	2,3	1	2357.09	2357.18	*m	Ac-AEEGIAAGGVMDVNTALQEVLKT	a	1.05825	0.941748	0.174757	0.417476	0.296117	=Epox (0.2 µM, 1 hour)/Cont (DMSO)
Epoxomicin (0.2 µM, 1 hour)	RPS21	40S Ribosomal protein S21	2	2	949.482	949.487	k	ADGIVSKNF	*	1.11111	0.888889	1.11111	0.711111	0.911111	=Epox (0.2 µM, 1 hour)/Cont (DMSO)
Epoxomicin (0.2 µM, 1 hour)	RPS21	40S Ribosomal protein S21	2,3	1,2,3	1148.65	1148.62	l	AKADGIVSKNF	*	0.961681	1.03832	0.140915	0.126082	0.133498	=Epox (0.2 µM, 1 hour)/Cont (DMSO)
Epoxomicin (0.2 µM, 1 hour)	RPS21	40S Ribosomal protein S21	2,3	3	1077.61	1077.58	a	KADGIVSKNF	*	0.916667	1.08333	0.964286	0.869048	0.916667	=Epox (0.2 µM, 1 hour)/Cont (DMSO)
Epoxomicin (0.2 µM, 1 hour)	RPS21	40S Ribosomal protein S21	4	3	2365.2	2365.19	r	MGESDDSILRLAKADGIVSKNF	*	1.18841	0.811594	0.608696	0.434783	0.521739	=Epox (0.2 µM, 1 hour)/Cont (DMSO)
Epoxomicin (0.2 µM, 1 hour)	RPS28	40S Ribosomal protein S28	2	1	1328.67	1328.71	*	Ac-MDTSRVQPIKL	a	0.75	1.25	<0.2	0.09375	<0.2	=Epox (0.2 µM, 1 hour)/Cont (DMSO)
Epoxomicin (0.2 µM, 1 hour)	RPS28	40S Ribosomal protein S28	2	1	1399.75	1399.75	*	Ac-MDTSRVQPIKLA	r	0.645161	1.35484	0.322581	0.548387	0.435484	=Epox (0.2 µM, 1 hour)/Cont (DMSO)
Epoxomicin (0.2 µM, 1 hour)	RPS28	40S Ribosomal protein S28	3	1	1555.84	1555.85	*	Ac-MDTSRVQPIKLAR	v	0.813559	1.18644	0.949153	0.949153	0.949153	=Epox (0.2 µM, 1 hour)/Cont (DMSO)
Epoxomicin (0.2 µM, 1 hour)	RPS28	40S Ribosomal protein S28	4,5	1,2	2309.37	2309.34	*	Ac-MDTSRVQPIKLARVTKVLGR	t	0.550218	1.44978	0.401747	0.751092	0.576419	=Epox (0.2 µM, 1 hour)/Cont (DMSO)
Epoxomicin (0.2 µM, 1 hour)	RPS28	40S Ribosomal protein S28	2	1	1344.71	1344.71	*	Ac-MoxDTSRVQPIKL	a	0.806452	1.19355	<0.2	<0.2	<0.2	=Epox (0.2 µM, 1 hour)/Cont (DMSO)
Epoxomicin (0.2 µM, 1 hour)	RPS28	40S Ribosomal protein S28	4	1	2012.13	2012.11	e	GDVLTLLESEREARRLR	*	1.03226	0.967742	0.645161	0.83871	0.741935	=Epox (0.2 µM, 1 hour)/Cont (DMSO)
Epoxomicin (0.2 µM, 1 hour)	RPS28	40S Ribosomal protein S28	5	2	2777.55	2777.56	n	VKGPVREGDVLTLLESEREARRLR	*	0.909091	1.09091	<0.2	<0.2	<0.2	=Epox (0.2 µM, 1 hour)/Cont (DMSO)
Epoxomicin (0.2 µM, 1 hour)	SET	Protein SET (Phosphatase 2A inhibitor I2PP2A) - isoform 1,2, or 3	4	1	2718.36	2718.36	f	VNHPQVSALLGEEDEEALHYLTRV	e	1.13158	0.868421	<0.2	<0.2	<0.2	=Epox (0.2 µM, 1 hour)/Cont (DMSO)
Epoxomicin (0.2 µM, 1 hour)	SNRPG	Small nuclear ribonucleoprotein G	2	1	1443.74	1443.78	r	GNSIIMLEALERV	*	0.622642	1.37736	<0.2	<0.2	<0.2	=Epox (0.2 µM, 1 hour)/Cont (DMSO)
Epoxomicin (0.2 µM, 1 hour)	SRSF1	Splicing factor, arginine/serine-rich 1	2	1	871.483	871.476	y	GAIRDIDL	k	0.941176	1.05882	0.294118	0.329412	0.311765	=Epox (0.2 µM, 1 hour)/Cont (DMSO)
Epoxomicin (0.2 µM, 1 hour)	SRSF1	Splicing factor, arginine/serine-rich 1	3	2	1269.74	1269.71	y	GAIRDIDLKNR	r	0.918919	1.08108	<0.2	<0.2	<0.2	=Epox (0.2 µM, 1 hour)/Cont (DMSO)
Epoxomicin (0.2 µM, 1 hour)	SRSF2	Splicing factor, arginine/serine-rich 2	2	1	2216.12	2216.08	*m	Ac-SYGRPPPDVEGMTSLKVDNL	t	1.10145	0.898551	0.231884	0.318841	0.275362	=Epox (0.2 µM, 1 hour)/Cont (DMSO)
Epoxomicin (0.2 µM, 1 hour)	SRSF2	Splicing factor, arginine/serine-rich 2	2	1	2480.28	2480.19	*m	Ac-SYGRPPPDVEGMTSLKVDNLTY	r	1.23077	0.769231	<0.2	<0.2	<0.2	=Epox (0.2 µM, 1 hour)/Cont (DMSO)
Epoxomicin (0.2 µM, 1 hour)	SRSF2	Splicing factor, arginine/serine-rich 2	2	2	851.448	851.439	l	KVDNLTY	r	1.05556	0.944444	<0.2	<0.2	<0.2	=Epox (0.2 µM, 1 hour)/Cont (DMSO)
Epoxomicin (0.2 µM, 1 hour)	TAGLN2	Transgelin-2	3	1	2424.27	2424.15	l	QMGTNRGASQAGMTGYGMPRQIL	*	1.3125	0.6875	0.4375	0.375	0.40625	=Epox (0.2 µM, 1 hour)/Cont (DMSO)
Epoxomicin (0.2 µM, 1 hour)	TMSB10	Thymosin beta-10	6,7	8	4936.53	4936.49	*m	Ac-ADKPDMGEIASFDKAKLKKTETQEKNTLPTKETIEQEKRSEIS	*	0.90625	1.09375	0.75	0.9375	0.84375	=Epox (0.2 µM, 1 hour)/Cont (DMSO)
Epoxomicin (0.2 µM, 1 hour)	TMSB4X	Thymosin beta-4	5,6,7	9	4960.65	4960.49	*m	Ac-SDKPDMAEIEKFDKSKLKKTETQEKNPLPSKETIEQEKQAGES	*	0.822222	1.17778	0.88	0.911111	0.895556	=Epox (0.2 µM, 1 hour)/Cont (DMSO)
Epoxomicin (0.2 µM, 1 hour)	TPI1	Triosephosphate isomerase 1	3,4	3	1308.79	1308.79	f	ARQKLDPKIAVA	a	1.04564	0.954357	<0.2	<0.2	<0.2	=Epox (0.2 µM, 1 hour)/Cont (DMSO)
Epoxomicin (0.2 µM, 1 hour)	TPI1	Triosephosphate isomerase 1	2,3	2	2658.38	2658.35	l	ASQPDVDGFLVGGASLKPEFVDIINA	k	1.00662	0.993377	<0.2	<0.2	<0.2	=Epox (0.2 µM, 1 hour)/Cont (DMSO)
Epoxomicin (0.2 µM, 1 hour)	TPI1	Triosephosphate isomerase 1	3,4	3	2914.46	2914.51	l	ASQPDVDGFLVGGASLKPEFVDIINAKQ	*	0.933824	1.06618	1.25	1.06618	1.15809	=Epox (0.2 µM, 1 hour)/Cont (DMSO)
Epoxomicin (0.2 µM, 1 hour)	TPI1	Triosephosphate isomerase 1	3	2,3	1468.72	1400.77	l	KPEFVDIINAKQ	*	0.947368	1.05263	1.11579	0.631579	0.873684	=Epox (0.2 µM, 1 hour)/Cont (DMSO)
Epoxomicin (0.2 µM, 1 hour)	TPI1	Triosephosphate isomerase 1	4	1,2,3,4	1712.95	1712.98	t	KVIADNVKDWSKVVL	a	1.12102	0.878981	<0.2	<0.2	<0.2	=Epox (0.2 µM, 1 hour)/Cont (DMSO)
Epoxomicin (0.2 µM, 1 hour)	TPI1	Triosephosphate isomerase 1	2	1,2	893.484	825.496	k	LDPKIAVA	a	1.04762	0.952381	0.612245	0.285714	0.44898	=Epox (0.2 µM, 1 hour)/Cont (DMSO)
Epoxomicin (0.2 µM, 1 hour)	TPI1	Triosephosphate isomerase 1	2	1,2	964.555	896.533	k	LDPKIAVAA	q	1.125	0.875	<0.2	<0.2	<0.2	=Epox (0.2 µM, 1 hour)/Cont (DMSO)
Epoxomicin (0.2 µM, 1 hour)	TPI1	Triosephosphate isomerase 1	1	1	1086.61	1086.59	q	SLGELIGTLNA	a	1.15942	0.84058	0.289855	0.144928	0.217391	=Epox (0.2 µM, 1 hour)/Cont (DMSO)
Epoxomicin (0.2 µM, 1 hour)	UBA52	Ubiquitin-60S ribosomal protein L40	2	1	826.498	826.491	g	IIEPSLR	q	1.07143	0.928571	0.714286	0.714286	0.714286	=Epox (0.2 µM, 1 hour)/Cont (DMSO)
Epoxomicin (0.2 µM, 1 hour)	UBA52	Ubiquitin-60S ribosomal protein L40	2	1	1067.61	1067.63	g	IIEPSLRQL	a	0.963855	1.03614	0.361446	0.506024	0.433735	=Epox (0.2 µM, 1 hour)/Cont (DMSO)
Epoxomicin (0.2 µM, 1 hour)	UBAP2L	Ubiquitin-associated protein 2-like	3	2	1891.03	1891	y	GPAVFPVAPTSSKQHGVNV	s	1.04478	0.955224	<0.2	<0.2	<0.2	=Epox (0.2 µM, 1 hour)/Cont (DMSO)
Epoxomicin (0.2 µM, 1 hour)	VIM	Vimentin	3	1	1082.65	1082.66	l	RSSVPGVRLL	q	0.9	1.1	<0.2	<0.2	<0.2	=Epox (0.2 µM, 1 hour)/Cont (DMSO)
Epoxomicin (0.2 µM, 1 hour)	VIM	Vimentin	2	1	926.533	926.555	r	SSVPGVRLL	q	1.16364	0.836364	1.27273	0.618182	0.945455	=Epox (0.2 µM, 1 hour)/Cont (DMSO)
Epoxomicin (0.2 µM, 1 hour)			1	1	510.283					1.09091	0.909091	<0.2	<0.2	<0.2	=Epox (0.2 µM, 1 hour)/Cont (DMSO)
Epoxomicin (0.2 µM, 1 hour)			1	1	660.271					1.04	0.96	1.12	1.48	1.3	=Epox (0.2 µM, 1 hour)/Cont (DMSO)
Epoxomicin (0.2 µM, 1 hour)			1	1	661.289					1	1	2	1.2	1.6	=Epox (0.2 µM, 1 hour)/Cont (DMSO)
Epoxomicin (0.2 µM, 1 hour)			1	1	675.398					1.03226	0.967742	<0.2	<0.2	<0.2	=Epox (0.2 µM, 1 hour)/Cont (DMSO)
Epoxomicin (0.2 µM, 1 hour)			2	2	851.461					0.974359	1.02564	0.641026	0.666667	0.653846	=Epox (0.2 µM, 1 hour)/Cont (DMSO)
Epoxomicin (0.2 µM, 1 hour)			2	1	919.537					1.06667	0.933333	0.613333	0.666667	0.64	=Epox (0.2 µM, 1 hour)/Cont (DMSO)
Epoxomicin (0.2 µM, 1 hour)			2	1	930.491					1.38462	0.615385	2.69231	1.84615	2.26923	=Epox (0.2 µM, 1 hour)/Cont (DMSO)
Epoxomicin (0.2 µM, 1 hour)			1	1	935.482					1	1	1.5	0.875	1.1875	=Epox (0.2 µM, 1 hour)/Cont (DMSO)
Epoxomicin (0.2 µM, 1 hour)			2	2	939.52					0.8	1.2	<0.2	<0.2	<0.2	=Epox (0.2 µM, 1 hour)/Cont (DMSO)
Epoxomicin (0.2 µM, 1 hour)			2	1	993.701					1.21053	0.789474	<0.2	<0.2	<0.2	=Epox (0.2 µM, 1 hour)/Cont (DMSO)
Epoxomicin (0.2 µM, 1 hour)			2	1	1062.48					1.51515	0.484848	0.757576	1.75758	1.25758	=Epox (0.2 µM, 1 hour)/Cont (DMSO)
Epoxomicin (0.2 µM, 1 hour)			2	1	1074.54					1.6	0.4	peak overlap	0.6	0.6	=Epox (0.2 µM, 1 hour)/Cont (DMSO)
Epoxomicin (0.2 µM, 1 hour)			3	1	1109.6					nd	nd	>5	>5	>5	=Epox (0.2 µM, 1 hour)/Cont (DMSO)
Epoxomicin (0.2 µM, 1 hour)			2	1	1128.55					1.04762	0.952381	1.01587	1.26984	1.14286	=Epox (0.2 µM, 1 hour)/Cont (DMSO)
Epoxomicin (0.2 µM, 1 hour)			3	2	1145.58					1.05263	0.947368	1.41053	0.652632	1.03158	=Epox (0.2 µM, 1 hour)/Cont (DMSO)
Epoxomicin (0.2 µM, 1 hour)			2	2	1155.58					1.08	0.92	0.88	0.88	0.88	=Epox (0.2 µM, 1 hour)/Cont (DMSO)
Epoxomicin (0.2 µM, 1 hour)			3	1	1160.69					1.13793	0.862069	1.13793	0.689655	0.913793	=Epox (0.2 µM, 1 hour)/Cont (DMSO)
Epoxomicin (0.2 µM, 1 hour)			3	1	1174.69					nd	nd	>5	>5	>5	=Epox (0.2 µM, 1 hour)/Cont (DMSO)
Epoxomicin (0.2 µM, 1 hour)			3	1	1213.62					1.19048	0.809524	1.61905	0.642857	1.13095	=Epox (0.2 µM, 1 hour)/Cont (DMSO)
Epoxomicin (0.2 µM, 1 hour)			2	1	1340.7					1.05263	0.947368	0.701754	0.596491	0.649123	=Epox (0.2 µM, 1 hour)/Cont (DMSO)
Epoxomicin (0.2 µM, 1 hour)			3	2	1354.69					1.02703	0.972973	<0.2	<0.2	<0.2	=Epox (0.2 µM, 1 hour)/Cont (DMSO)
Epoxomicin (0.2 µM, 1 hour)			3	3	1383.77					0.918367	1.08163	1.02041	0.816327	0.918367	=Epox (0.2 µM, 1 hour)/Cont (DMSO)
Epoxomicin (0.2 µM, 1 hour)			3	1	1413.76					0.956522	1.04348	0.434783	0.492754	0.463768	=Epox (0.2 µM, 1 hour)/Cont (DMSO)
Epoxomicin (0.2 µM, 1 hour)			1	1	1421.71					1	1	<0.2	<0.2	<0.2	=Epox (0.2 µM, 1 hour)/Cont (DMSO)
Epoxomicin (0.2 µM, 1 hour)			3	1	1421.77					1.14286	0.857143	0.979592	0.897959	0.938776	=Epox (0.2 µM, 1 hour)/Cont (DMSO)
Epoxomicin (0.2 µM, 1 hour)			3	1	1453.74					1.03614	0.963855	<0.2	<0.2	<0.2	=Epox (0.2 µM, 1 hour)/Cont (DMSO)
Epoxomicin (0.2 µM, 1 hour)			3	2	1485.83					0.933333	1.06667	0.453333	0.266667	0.36	=Epox (0.2 µM, 1 hour)/Cont (DMSO)
Epoxomicin (0.2 µM, 1 hour)			2	1	1492.78					1.48276	0.517241	<0.2	<0.2	<0.2	=Epox (0.2 µM, 1 hour)/Cont (DMSO)
Epoxomicin (0.2 µM, 1 hour)			3	3	1508.33					1.10256	0.897436	<0.2	<0.2	<0.2	=Epox (0.2 µM, 1 hour)/Cont (DMSO)
Epoxomicin (0.2 µM, 1 hour)			2	2	1546.79					0.933333	1.06667	<0.2	<0.2	<0.2	=Epox (0.2 µM, 1 hour)/Cont (DMSO)
Epoxomicin (0.2 µM, 1 hour)			2	2	1554.8					nd	nd	>5	>5	>5	=Epox (0.2 µM, 1 hour)/Cont (DMSO)
Epoxomicin (0.2 µM, 1 hour)			3	3	1587.78					0.97561	1.02439	0.756098	0.853659	0.804878	=Epox (0.2 µM, 1 hour)/Cont (DMSO)
Epoxomicin (0.2 µM, 1 hour)			3	2	1600.8					1.17808	0.821918	<0.2	<0.2	<0.2	=Epox (0.2 µM, 1 hour)/Cont (DMSO)
Epoxomicin (0.2 µM, 1 hour)			2	1	1622.95					0.865979	1.13402	<0.2	<0.2	<0.2	=Epox (0.2 µM, 1 hour)/Cont (DMSO)
Epoxomicin (0.2 µM, 1 hour)			3	3	1650.72					0.807339	1.19266	0.642202	1.11927	0.880734	=Epox (0.2 µM, 1 hour)/Cont (DMSO)
Epoxomicin (0.2 µM, 1 hour)			3	2	1681.92					1.1	0.9	1.2	0.6	0.9	=Epox (0.2 µM, 1 hour)/Cont (DMSO)
Epoxomicin (0.2 µM, 1 hour)			3	1	1747.87					1.11765	0.882353	<0.2	<0.2	<0.2	=Epox (0.2 µM, 1 hour)/Cont (DMSO)
Epoxomicin (0.2 µM, 1 hour)			4	3	1759.82					0.983607	1.01639	0.557377	1.21311	0.885246	=Epox (0.2 µM, 1 hour)/Cont (DMSO)
Epoxomicin (0.2 µM, 1 hour)			3	3	1759.85					1.06667	0.933333	0.666667	1.26667	0.966667	=Epox (0.2 µM, 1 hour)/Cont (DMSO)
Epoxomicin (0.2 µM, 1 hour)			3	2	1851					1.05263	0.947368	1.12281	1.29825	1.21053	=Epox (0.2 µM, 1 hour)/Cont (DMSO)
Epoxomicin (0.2 µM, 1 hour)			3	3	1894.82					1.29412	0.705882	1.29412	0.627451	0.960784	=Epox (0.2 µM, 1 hour)/Cont (DMSO)
Epoxomicin (0.2 µM, 1 hour)			3	2	1930.04					1.07143	0.928571	<0.2	<0.2	<0.2	=Epox (0.2 µM, 1 hour)/Cont (DMSO)
Epoxomicin (0.2 µM, 1 hour)			3	2	1955.05					0.876404	1.1236	<0.2	<0.2	<0.2	=Epox (0.2 µM, 1 hour)/Cont (DMSO)
Epoxomicin (0.2 µM, 1 hour)			2	2	1955.08					0.693333	1.30667	<0.2	<0.2	<0.2	=Epox (0.2 µM, 1 hour)/Cont (DMSO)
Epoxomicin (0.2 µM, 1 hour)			3	3	2009.83					1.01818	0.981818	1.23636	0.981818	1.10909	=Epox (0.2 µM, 1 hour)/Cont (DMSO)
Epoxomicin (0.2 µM, 1 hour)			4	1	2051.12					1.1	0.9	<0.2	<0.2	<0.2	=Epox (0.2 µM, 1 hour)/Cont (DMSO)
Epoxomicin (0.2 µM, 1 hour)			3	1	2100.94					nd	nd	>5	>5	>5	=Epox (0.2 µM, 1 hour)/Cont (DMSO)
Epoxomicin (0.2 µM, 1 hour)			3	1	2165.07					1.12676	0.873239	<0.2	<0.2	<0.2	=Epox (0.2 µM, 1 hour)/Cont (DMSO)
Epoxomicin (0.2 µM, 1 hour)			3	2	2311.22					1.42857	0.571429	<0.2	<0.2	<0.2	=Epox (0.2 µM, 1 hour)/Cont (DMSO)
Epoxomicin (0.2 µM, 1 hour)			3	1	2328.18					0.857143	1.14286	0.285714	1.71429	1	=Epox (0.2 µM, 1 hour)/Cont (DMSO)
Epoxomicin (0.2 µM, 1 hour)			3	1	2340.14					1.25	0.75	1.375	0.75	1.0625	=Epox (0.2 µM, 1 hour)/Cont (DMSO)
Epoxomicin (0.2 µM, 1 hour)			4	3	2423.32					0.970588	1.02941	<0.2	<0.2	<0.2	=Epox (0.2 µM, 1 hour)/Cont (DMSO)
Epoxomicin (0.2 µM, 1 hour)			3	3	2548.33					1.03226	0.967742	<0.2	<0.2	<0.2	=Epox (0.2 µM, 1 hour)/Cont (DMSO)
Epoxomicin (0.2 µM, 1 hour)			2	1	2613.23					1.0303	0.969697	<0.2	<0.2	<0.2	=Epox (0.2 µM, 1 hour)/Cont (DMSO)
Epoxomicin (0.2 µM, 1 hour)			4	3	2769.52					0.709677	1.29032	<0.2	<0.2	<0.2	=Epox (0.2 µM, 1 hour)/Cont (DMSO)
Epoxomicin (0.2 µM, 1 hour)			3	2	2795.32					0.833333	1.16667	0.833333	2	1.41667	=Epox (0.2 µM, 1 hour)/Cont (DMSO)
Epoxomicin (0.2 µM, 1 hour)			4	2	2867.61					0.793651	1.20635	1.26984	0.634921	0.952381	=Epox (0.2 µM, 1 hour)/Cont (DMSO)
Epoxomicin (0.2 µM, 1 hour)			4	2	3077.59					1.23077	0.769231	0.430769	0.246154	0.338462	=Epox (0.2 µM, 1 hour)/Cont (DMSO)
Epoxomicin (0.2 µM, 1 hour)			4	1	3077.61					0.958333	1.04167	0.625	1.66667	1.14583	=Epox (0.2 µM, 1 hour)/Cont (DMSO)
Epoxomicin (0.2 µM, 1 hour)			3	2	3077.62					1.34545	0.654545	0.690909	0.436364	0.563636	=Epox (0.2 µM, 1 hour)/Cont (DMSO)
Epoxomicin (0.2 µM, 1 hour)			2	1	3145.48					0.857143	1.14286	<0.2	<0.2	<0.2	=Epox (0.2 µM, 1 hour)/Cont (DMSO)
Epoxomicin (0.2 µM, 1 hour)			5	2	3202.41					0.980392	1.01961	1.17647	0.941176	1.05882	=Epox (0.2 µM, 1 hour)/Cont (DMSO)
Epoxomicin (0.2 µM, 1 hour)			5	3	4122.13					0.965517	1.03448	<0.2	<0.2	<0.2	=Epox (0.2 µM, 1 hour)/Cont (DMSO)
Epoxomicin (0.2 µM, 1 hour)			5	3	4158.21					1.2069	0.793103	1.2069	0.862069	1.03448	=Epox (0.2 µM, 1 hour)/Cont (DMSO)
Epoxomicin (0.2 µM, 1 hour)			6	6	4190.11					1.2	0.8	0.6	0.4	0.5	=Epox (0.2 µM, 1 hour)/Cont (DMSO)
Epoxomicin (0.2 µM, 1 hour)			12	7	8564.14					0.885246	1.11475	0.983607	0.819672	0.901639	=Epox (0.2 µM, 1 hour)/Cont (DMSO)
Epoxomicin (0.2 µM, 1 hour)			10	7	8564.92					1.03846	0.961538	0.923077	0.769231	0.846154	=Epox (0.2 µM, 1 hour)/Cont (DMSO)
Epoxomicin (0.2 µM, 1 hour)			11	7	8565.35					0.955224	1.04478	0.895522	0.895522	0.895522	=Epox (0.2 µM, 1 hour)/Cont (DMSO)
Bortezomib (0.5 µM) and Epoxomicin (0.2 µM) vs Epox alone	ANP32A	Acidic nuclear phosphoprotein pp32	3	2	1009.6	1009.63	i	ANLPKLNKL	k	nd	1	5.25672	4.48657	4.87164	=Bor+Epox/Cont Epox (0.5 µM Bor and Epox 0.2 µM, 30 min)
Bortezomib (0.5 µM) and Epoxomicin (0.2 µM) vs Epox alone	ANP32A	Acidic nuclear phosphoprotein pp32	5	4	2466.39	2466.41	l	NLSGNKIKDLSTIEPLKKLENL	k	nd	nd	>5	>5	>5	=Bor+Epox/Cont Epox (0.5 µM Bor and Epox 0.2 µM, 30 min)
Bortezomib (0.5 µM) and Epoxomicin (0.2 µM) vs Epox alone	ANP32B	Acidic leucine-rich nuclear phosphoprotein 32 family member B	3	2	1134.61	1134.64	s	AEKLPNLTHL	n	nd	nd	>5	>5	>5	=Bor+Epox/Cont Epox (0.5 µM Bor and Epox 0.2 µM, 30 min)
Bortezomib (0.5 µM) and Epoxomicin (0.2 µM) vs Epox alone	BANF1	Barrier to autointegration factor 1	4	2	3094.63	3094.58	*m	Ac-TTSQKHRDFVAEPMGEKPVGSLAGIGEVL	g	nd	nd	>5	>5	>5	=Bor+Epox/Cont Epox (0.5 µM Bor and Epox 0.2 µM, 30 min)
Bortezomib (0.5 µM) and Epoxomicin (0.2 µM) vs Epox alone	BANF1	Barrier to autointegration factor 1	2	1	955.571	955.57	s	LAGIGEVLGK	k	1.01274	0.987261	4.46178	3.75796	4.10987	=Bor+Epox/Cont Epox (0.5 µM Bor and Epox 0.2 µM, 30 min)
Bortezomib (0.5 µM) and Epoxomicin (0.2 µM) vs Epox alone	BANF1	Barrier to autointegration factor 1	3	2,3	1454.78	1454.83	s	LAGIGEVLGKKLEE	r	nd	nd	>5	>5	>5	=Bor+Epox/Cont Epox (0.5 µM Bor and Epox 0.2 µM, 30 min)
Bortezomib (0.5 µM) and Epoxomicin (0.2 µM) vs Epox alone	CD99	CD99 antigen	3	2	1353.75	1353.76	n	AEPAVQRTLLEK	*	1.44794	0.552058	0.946731	1.22034	1.08354	=Bor+Epox/Cont Epox (0.5 µM Bor and Epox 0.2 µM, 30 min)
Bortezomib (0.5 µM) and Epoxomicin (0.2 µM) vs Epox alone	CFL1	Cofilin 1	2	1	1226.63	1226.69	l	GGSAVISLEGKPL	*	1.3565	0.643505	6.67976	4.44713	5.56344	=Bor+Epox/Cont Epox (0.5 µM Bor and Epox 0.2 µM, 30 min)
Bortezomib (0.5 µM) and Epoxomicin (0.2 µM) vs Epox alone	CLNS1A	Methylosome subunit pICln (AltName: Chloride channel, nucleotide sensitive 1A)	2	1	2110.13	2110.12	*m	Ac-SFLKSFPPPGPAEGLLRQQ	p	1.28723	0.712766	3.18085	3.10638	3.14362	=Bor+Epox/Cont Epox (0.5 µM Bor and Epox 0.2 µM, 30 min)
Bortezomib (0.5 µM) and Epoxomicin (0.2 µM) vs Epox alone	COX5A	Cytochrome c oxidase subunit 5a	4	2	1630.83	1630.85	y	FNKPDIDAWELRK	g	0.69869	1.30131	5.24891	4.34934	4.79913	=Bor+Epox/Cont Epox (0.5 µM Bor and Epox 0.2 µM, 30 min)
Bortezomib (0.5 µM) and Epoxomicin (0.2 µM) vs Epox alone	COX5A	Cytochrome c oxidase subunit 5a	2	2	1356.7	1356.71	l	GISTPEELGLDKV	*	nd	nd	>5	>5	>5	=Bor+Epox/Cont Epox (0.5 µM Bor and Epox 0.2 µM, 30 min)
Bortezomib (0.5 µM) and Epoxomicin (0.2 µM) vs Epox alone	COX5A	Cytochrome c oxidase subunit 5a	2	1	1469.82	1469.8	e	LGISTPEELGLDKV	*	nd	nd	>5	>5	>5	=Bor+Epox/Cont Epox (0.5 µM Bor and Epox 0.2 µM, 30 min)
Bortezomib (0.5 µM) and Epoxomicin (0.2 µM) vs Epox alone	COX5A	Cytochrome c oxidase subunit 5a	3	1	2293.34	2293.25	e	LRPTLNELGISTPEELGLDKV	*	1.01046	0.989541	5.10861	5.06356	5.08608	=Bor+Epox/Cont Epox (0.5 µM Bor and Epox 0.2 µM, 30 min)
Bortezomib (0.5 µM) and Epoxomicin (0.2 µM) vs Epox alone	COX5A	Cytochrome c oxidase subunit 5a	2	1	1712.91	1712.88	l	NELGISTPEELGLDKV	*	1.01961	0.980392	5.77451	6.46078	6.11765	=Bor+Epox/Cont Epox (0.5 µM Bor and Epox 0.2 µM, 30 min)
Bortezomib (0.5 µM) and Epoxomicin (0.2 µM) vs Epox alone	COX5A	Cytochrome c oxidase subunit 5a	3	1,2	2180.18	2180.17	l	RPTLNELGISTPEELGLDKV	*	0.723059	1.27694	4.32908	5.17265	4.75087	=Bor+Epox/Cont Epox (0.5 µM Bor and Epox 0.2 µM, 30 min)
Bortezomib (0.5 µM) and Epoxomicin (0.2 µM) vs Epox alone	COX6B1	Cytochrome c oxidase subunit 6b	2	2	1382.62	1382.64	*m	Ac-AEDMETKIKNY	k	0.871679	1.12832	11.2459	9.45845	10.3522	=Bor+Epox/Cont Epox (0.5 µM Bor and Epox 0.2 µM, 30 min)
Bortezomib (0.5 µM) and Epoxomicin (0.2 µM) vs Epox alone	COX6B1	Cytochrome c oxidase subunit 6b	3	3	1611.75	1611.78	*m	Ac-AEDMETKIKNYKT	a	nd	1	3.17625	2.54625	2.86125	=Bor+Epox/Cont Epox (0.5 µM Bor and Epox 0.2 µM, 30 min)
Bortezomib (0.5 µM) and Epoxomicin (0.2 µM) vs Epox alone	DBI	Acyl-CoA-binding protein (Diazepam binding inhibitor)	2,3	1	1784.91	1784.87	*m	Ac-SQAEFEKAAEEVRHL	k	2	nd	42.5862	37.4828	40.0345	=Bor+Epox/Cont Epox (0.5 µM Bor and Epox 0.2 µM, 30 min)
Bortezomib (0.5 µM) and Epoxomicin (0.2 µM) vs Epox alone	DUT	Deoxyuridine 5'-triphosphate nucleotidohydrolase, mitochondrial	3	1,2	3015.45	3015.41	r	IFYPEIEEVQALDDTERGSGGFGSTGKN	*	1.20157	0.798429	2.55628	1.90052	2.2284	=Bor+Epox/Cont Epox (0.5 µM Bor and Epox 0.2 µM, 30 min)
Bortezomib (0.5 µM) and Epoxomicin (0.2 µM) vs Epox alone	EEF1B2	Elongation factor 1 beta	2	2	1060.53	1060.56	*m	GFGDLKSPAGL	q	nd	nd	>5	>5	>5	=Bor+Epox/Cont Epox (0.5 µM Bor and Epox 0.2 µM, 30 min)
Bortezomib (0.5 µM) and Epoxomicin (0.2 µM) vs Epox alone	EEF1B2	Elongation factor 1 beta	2	1,2	1287.7	1287.68	*m	GFGDLKSPAGLQV	l	0.574219	1.42578	9.41918	8.394	8.90659	=Bor+Epox/Cont Epox (0.5 µM Bor and Epox 0.2 µM, 30 min)
Bortezomib (0.5 µM) and Epoxomicin (0.2 µM) vs Epox alone	EEF1B2	Elongation factor 1 beta	2	2	1400.74	1400.77	*m	GFGDLKSPAGLQVL	n	1.04011	0.959889	5.73582	6.07469	5.90526	=Bor+Epox/Cont Epox (0.5 µM Bor and Epox 0.2 µM, 30 min)
Bortezomib (0.5 µM) and Epoxomicin (0.2 µM) vs Epox alone	EEF1B2	Elongation factor 1 beta	2	2	1629.82	1629.84	*m	GFGDLKSPAGLQVLND	y	nd	nd	>5	>5	>5	=Bor+Epox/Cont Epox (0.5 µM Bor and Epox 0.2 µM, 30 min)
Bortezomib (0.5 µM) and Epoxomicin (0.2 µM) vs Epox alone	EEF1B2	Elongation factor 1 beta	2	2	1905.96	1905.98	*m	GFGDLKSPAGLQVLNDYL	a	nd	1	3.79365	3.04762	3.42063	=Bor+Epox/Cont Epox (0.5 µM Bor and Epox 0.2 µM, 30 min)
Bortezomib (0.5 µM) and Epoxomicin (0.2 µM) vs Epox alone	EEF1B2	Elongation factor 1 beta	2	1,2	1007.52	1007.51	s	MDVAAFNKI	*	nd	nd	>5	>5	>5	=Bor+Epox/Cont Epox (0.5 µM Bor and Epox 0.2 µM, 30 min)
Bortezomib (0.5 µM) and Epoxomicin (0.2 µM) vs Epox alone	EEF1B2	Elongation factor 1 beta	3	2,3	973.528	973.596	v	PVGYGIKKL	q	0.727273	1.27273	19.6525	18.7919	19.2222	=Bor+Epox/Cont Epox (0.5 µM Bor and Epox 0.2 µM, 30 min)
Bortezomib (0.5 µM) and Epoxomicin (0.2 µM) vs Epox alone	EEF1B2	Elongation factor 1 beta	2	1,2	1358.73	1358.72	i	QADGLVWGSSKLV	p	nd	nd	>5	>5	>5	=Bor+Epox/Cont Epox (0.5 µM Bor and Epox 0.2 µM, 30 min)
Bortezomib (0.5 µM) and Epoxomicin (0.2 µM) vs Epox alone	EEF1B2	Elongation factor 1 beta	4	3	2314.28	2314.3	i	QADGLVWGSSKLVPVGYGIKKL	q	nd	nd	>5	>5	>5	=Bor+Epox/Cont Epox (0.5 µM Bor and Epox 0.2 µM, 30 min)
Bortezomib (0.5 µM) and Epoxomicin (0.2 µM) vs Epox alone	EIF1	Eukaryotic translation initiation factor 1	3,4	3	1426.71	1426.76	i	GLAKDDQLKVHGF	*	1.117	0.882998	6.65082	7.56856	7.10969	=Bor+Epox/Cont Epox (0.5 µM Bor and Epox 0.2 µM, 30 min)
Bortezomib (0.5 µM) and Epoxomicin (0.2 µM) vs Epox alone	EIF4H	Eukaryotic translation initiation factor 4H	3,4	1,2	2525.33	2525.26	v	ANPNSAIFGGARPREEVVQKEQE	*	1.12099	0.879006	2.20536	2.61478	2.41007	=Bor+Epox/Cont Epox (0.5 µM Bor and Epox 0.2 µM, 30 min)
Bortezomib (0.5 µM) and Epoxomicin (0.2 µM) vs Epox alone	EIF4H	Eukaryotic translation initiation factor 4H	3,4	1,2	3248.73	3248.65	v	ATPLNQVANPNSAIFGGARPREEVVQKEQE	*	0.978449	1.02155	0.860341	1.28911	1.07473	=Bor+Epox/Cont Epox (0.5 µM Bor and Epox 0.2 µM, 30 min)
Bortezomib (0.5 µM) and Epoxomicin (0.2 µM) vs Epox alone	EIF4H	Eukaryotic translation initiation factor 4H	4	1	3076.64	3076.57	t	PLNQVANPNSAIFGGARPREEVVQKEQE	*	0.790716	1.20928	0.83871	0.945712	0.892211	=Bor+Epox/Cont Epox (0.5 µM Bor and Epox 0.2 µM, 30 min)
Bortezomib (0.5 µM) and Epoxomicin (0.2 µM) vs Epox alone	EIF4H	Eukaryotic translation initiation factor 4H	2	1	1233.65	1233.62	v	QGDIDAIFKDL	s	nd	nd	>5	>5	>5	=Bor+Epox/Cont Epox (0.5 µM Bor and Epox 0.2 µM, 30 min)
Bortezomib (0.5 µM) and Epoxomicin (0.2 µM) vs Epox alone	EIF4H	Eukaryotic translation initiation factor 4H	3	1	1775.98	1775.94	v	QGDIDAIFKDLSIRSV	r	1.16441	0.83559	5.80271	4.90135	5.35203	=Bor+Epox/Cont Epox (0.5 µM Bor and Epox 0.2 µM, 30 min)
Bortezomib (0.5 µM) and Epoxomicin (0.2 µM) vs Epox alone	EIF4H	Eukaryotic translation initiation factor 4H	3,4	1	2624.41	2624.33	q	VANPNSAIFGGARPREEVVQKEQE	*	1.05551	0.944486	0.938564	1.00666	0.972613	=Bor+Epox/Cont Epox (0.5 µM Bor and Epox 0.2 µM, 30 min)
Bortezomib (0.5 µM) and Epoxomicin (0.2 µM) vs Epox alone	EIF5A	Eukaryotic translation initiation factor 5A	3	1	1710.93	1710.88	e	DLRLPEGDLGKEIEQ	k	nd	nd	>5	>5	>5	=Bor+Epox/Cont Epox (0.5 µM Bor and Epox 0.2 µM, 30 min)
Bortezomib (0.5 µM) and Epoxomicin (0.2 µM) vs Epox alone	EIF5A	Eukaryotic translation initiation factor 5A	2	2	1462.73	1462.75	a	MTEEAAVAIKAMAK	*	nd	nd	>5	>5	>5	=Bor+Epox/Cont Epox (0.5 µM Bor and Epox 0.2 µM, 30 min)
Bortezomib (0.5 µM) and Epoxomicin (0.2 µM) vs Epox alone	EIF5A	Eukaryotic translation initiation factor 5A	2,3	1	1085.58	1085.57	h	NMDVPNIKR	n	1.14598	0.85402	12.4481	10.3021	11.3751	=Bor+Epox/Cont Epox (0.5 µM Bor and Epox 0.2 µM, 30 min)
Bortezomib (0.5 µM) and Epoxomicin (0.2 µM) vs Epox alone	EIF5A	Eukaryotic translation initiation factor 5A	2,3	1	1199.63	1199.61	h	NMDVPNIKRN	d	1.17268	0.82732	14.7088	11.2912	13	=Bor+Epox/Cont Epox (0.5 µM Bor and Epox 0.2 µM, 30 min)
Bortezomib (0.5 µM) and Epoxomicin (0.2 µM) vs Epox alone	EIF5A	Eukaryotic translation initiation factor 5A	2,3	1	1461.74	1461.7	h	NMDVPNIKRNDF	q	nd	nd	>5	>5	>5	=Bor+Epox/Cont Epox (0.5 µM Bor and Epox 0.2 µM, 30 min)
Bortezomib (0.5 µM) and Epoxomicin (0.2 µM) vs Epox alone	EIF5A	Eukaryotic translation initiation factor 5A	3	1	1986.07	1986.04	h	NMDVPNIKRNDFQLIGI	q	1.03193	0.968072	2.32439	2.10217	2.21328	=Bor+Epox/Cont Epox (0.5 µM Bor and Epox 0.2 µM, 30 min)
Bortezomib (0.5 µM) and Epoxomicin (0.2 µM) vs Epox alone	EIF5A	Eukaryotic translation initiation factor 5A	2,3	2,3	1620.79	1620.82	l	SAMTEEAAVAIKAMAK	*	0.775988	1.22401	7.40615	5.98477	6.69546	=Bor+Epox/Cont Epox (0.5 µM Bor and Epox 0.2 µM, 30 min)
Bortezomib (0.5 µM) and Epoxomicin (0.2 µM) vs Epox alone	ERH	Enhancer of rudimentary homolog	2,3	1	1433.86	1433.84	*m	Ac-SHTILLVQPTKR	p	nd	nd	>5	>5	>5	=Bor+Epox/Cont Epox (0.5 µM Bor and Epox 0.2 µM, 30 min)
Bortezomib (0.5 µM) and Epoxomicin (0.2 µM) vs Epox alone	ERH	Enhancer of rudimentary homolog	2,3,4	1	2137.22	2137.16	*m	Ac-SHTILLVQPTKRPEGRTY	a	1.1561	0.843897	3.51431	3.20101	3.35766	=Bor+Epox/Cont Epox (0.5 µM Bor and Epox 0.2 µM, 30 min)
Bortezomib (0.5 µM) and Epoxomicin (0.2 µM) vs Epox alone	ERH	Enhancer of rudimentary homolog	3,4	3,4	2126.97	2127.03	r	ADTQTYQPYNKDWIKEK	i	nd	nd	>5	>5	>5	=Bor+Epox/Cont Epox (0.5 µM Bor and Epox 0.2 µM, 30 min)
Bortezomib (0.5 µM) and Epoxomicin (0.2 µM) vs Epox alone	ERH	Enhancer of rudimentary homolog	3,4,5	3,4	2055.97	2055.99	a	DTQTYQPYNKDWIKEK	i	nd	nd	>5	>5	>5	=Bor+Epox/Cont Epox (0.5 µM Bor and Epox 0.2 µM, 30 min)
Bortezomib (0.5 µM) and Epoxomicin (0.2 µM) vs Epox alone	FKBP1A	FK506 Binding Protein	3,4	2	2128.13	2128.1	*m	GVQVETISPGDGRTFPKRGQ	t	nd	nd	>5	>5	>5	=Bor+Epox/Cont Epox (0.5 µM Bor and Epox 0.2 µM, 30 min)
Bortezomib (0.5 µM) and Epoxomicin (0.2 µM) vs Epox alone	FKBP1A	FK506 Binding Protein	2	1	842.51	842.511	d	VELLKLE	*	0.944287	1.05571	6.90085	4.46837	5.68461	=Bor+Epox/Cont Epox (0.5 µM Bor and Epox 0.2 µM, 30 min)
Bortezomib (0.5 µM) and Epoxomicin (0.2 µM) vs Epox alone	HDGF	Hepatoma-derived growth factor	3	3	2018.03	2018.01	r	KGFSEGLWEIENNPTVKA	s	nd	nd	>5	>5	>5	=Bor+Epox/Cont Epox (0.5 µM Bor and Epox 0.2 µM, 30 min)
Bortezomib (0.5 µM) and Epoxomicin (0.2 µM) vs Epox alone	HINT1	Histidine triad nucleotide-binding protein 1	2	1	1212.66	1212.65	*m	Ac-ADEIAKAQVAR	p	1.08645	0.91355	3.90296	3.44884	3.6759	=Bor+Epox/Cont Epox (0.5 µM Bor and Epox 0.2 µM, 30 min)
Bortezomib (0.5 µM) and Epoxomicin (0.2 µM) vs Epox alone	HINT1	Histidine triad nucleotide-binding protein 1	4,5	3	2595.46	2595.45	*m	Ac-ADEIAKAQVARPGGDTIFGKIIRK	e	0.937733	1.06227	1.10087	1.24782	1.17435	=Bor+Epox/Cont Epox (0.5 µM Bor and Epox 0.2 µM, 30 min)
Bortezomib (0.5 µM) and Epoxomicin (0.2 µM) vs Epox alone	HINT1	Histidine triad nucleotide-binding protein 1	4,5	3	2837.6	2837.58	*m	Ac-ADEIAKAQVARPGGDTIFGKIIRKEI	p	0.78506	1.21494	7.32206	6.05356	6.68781	=Bor+Epox/Cont Epox (0.5 µM Bor and Epox 0.2 µM, 30 min)
Bortezomib (0.5 µM) and Epoxomicin (0.2 µM) vs Epox alone	HINT1	Histidine triad nucleotide-binding protein 1	2	1	1556.75	1556.7	v	AEDDDESLLGHLMI	v	1.16102	0.838983	3.49153	5.05932	4.27542	=Bor+Epox/Cont Epox (0.5 µM Bor and Epox 0.2 µM, 30 min)
Bortezomib (0.5 µM) and Epoxomicin (0.2 µM) vs Epox alone	HINT1	Histidine triad nucleotide-binding protein 1	2	1	1712.84	1712.79	v	AEDDDESLLGHLMIVG	k	nd	nd	>5	>5	>5	=Bor+Epox/Cont Epox (0.5 µM Bor and Epox 0.2 µM, 30 min)
Bortezomib (0.5 µM) and Epoxomicin (0.2 µM) vs Epox alone	HINT1	Histidine triad nucleotide-binding protein 1	4,5	2	2064.16	2064.13	f	HDISPQAPTHFLVIPKKH	i	nd	nd	>5	>5	>5	=Bor+Epox/Cont Epox (0.5 µM Bor and Epox 0.2 µM, 30 min)
Bortezomib (0.5 µM) and Epoxomicin (0.2 µM) vs Epox alone	HINT1	Histidine triad nucleotide-binding protein 1	4,5	2	2505.43	2505.39	f	HDISPQAPTHFLVIPKKHISQI	s	nd	nd	>5	>5	>5	=Bor+Epox/Cont Epox (0.5 µM Bor and Epox 0.2 µM, 30 min)
Bortezomib (0.5 µM) and Epoxomicin (0.2 µM) vs Epox alone	HINT1	Histidine triad nucleotide-binding protein 1	3,4	2	1400.81	1400.81	r	PGGDTIFGKIIRK	e	1.02116	0.978836	24.0476	19.3915	21.7196	=Bor+Epox/Cont Epox (0.5 µM Bor and Epox 0.2 µM, 30 min)
Bortezomib (0.5 µM) and Epoxomicin (0.2 µM) vs Epox alone	HINT1	Histidine triad nucleotide-binding protein 1	3	1,2	2027.02	2026.99	i	SVAEDDDESLLGHLMIVGK	k	1.71799	0.282014	3.95108	3.26906	3.61007	=Bor+Epox/Cont Epox (0.5 µM Bor and Epox 0.2 µM, 30 min)
Bortezomib (0.5 µM) and Epoxomicin (0.2 µM) vs Epox alone	HIST1H2BK	Histone H2B	3	1	1475.85	1475.83	r	LLLPGELAKHAVSE	g	0.949622	1.05038	5.62469	3.75315	4.68892	=Bor+Epox/Cont Epox (0.5 µM Bor and Epox 0.2 µM, 30 min)
Bortezomib (0.5 µM) and Epoxomicin (0.2 µM) vs Epox alone	HIST1H2BK	Histone H2B	3	1	1460.83	1460.79	r	STITSREIQTAVR	l	nd	nd	>5	>5	>5	=Bor+Epox/Cont Epox (0.5 µM Bor and Epox 0.2 µM, 30 min)
Bortezomib (0.5 µM) and Epoxomicin (0.2 µM) vs Epox alone	HN1	Hematological and neurological expressed 1 protein	3	1	2010.05	2009.98	*m	Ac-TTTTTFKGVDPNSRNSSR	d	1.13625	0.863753	2.19023	2.29306	2.24165	=Bor+Epox/Cont Epox (0.5 µM Bor and Epox 0.2 µM, 30 min)
Bortezomib (0.5 µM) and Epoxomicin (0.2 µM) vs Epox alone	HNRNPA2B1	Heterogeneous nuclear ribonucleoproteins A2/B1 (the motif GFGFVTF is also found in several other proteins!!!)	1	1	773.378	773.375	r	GFGFVTF	d	nd	nd	>5	>5	>5	=Bor+Epox/Cont Epox (0.5 µM Bor and Epox 0.2 µM, 30 min)
Bortezomib (0.5 µM) and Epoxomicin (0.2 µM) vs Epox alone	HNRNPD	Heterogeneous nuclear ribonucleoprotein D0	3	1,2	2049.08	2049.04	k	IFVGGLSPDTPEEKIREY	f	1.48464	0.515357	4.74128	4.77147	4.75638	=Bor+Epox/Cont Epox (0.5 µM Bor and Epox 0.2 µM, 30 min)
Bortezomib (0.5 µM) and Epoxomicin (0.2 µM) vs Epox alone	HNRNPDL	Heterogeneous nuclear ribonucleoprotein D-like	2	2	972.515	972.549	a	ASVDKVLEL	k	nd	nd	>5	>5	>5	=Bor+Epox/Cont Epox (0.5 µM Bor and Epox 0.2 µM, 30 min)
Bortezomib (0.5 µM) and Epoxomicin (0.2 µM) vs Epox alone	HNRNPDL	Heterogeneous nuclear ribonucleoprotein D-like	2,3	2	1433.77	1433.78	l	FKDAASVDKVLEL	k	nd	nd	>5	>5	>5	=Bor+Epox/Cont Epox (0.5 µM Bor and Epox 0.2 µM, 30 min)
Bortezomib (0.5 µM) and Epoxomicin (0.2 µM) vs Epox alone	HNRNPDL	Heterogeneous nuclear ribonucleoprotein D-like	1	1	638.304	638.343	r	GFGFVL	f	0.836653	1.16335	10.247	12	11.1235	=Bor+Epox/Cont Epox (0.5 µM Bor and Epox 0.2 µM, 30 min)
Bortezomib (0.5 µM) and Epoxomicin (0.2 µM) vs Epox alone	HNRNPDL	Heterogeneous nuclear ribonucleoprotein D-like	2,3	2,3	1286.66	1286.71	f	KDAASVDKVLEL	k	nd	nd	>5	>5	>5	=Bor+Epox/Cont Epox (0.5 µM Bor and Epox 0.2 µM, 30 min)
Bortezomib (0.5 µM) and Epoxomicin (0.2 µM) vs Epox alone	HSPE1	Heat shock 10kDa protein 1 (chaperonin 10)	2	2	1189.61	1189.64	s	AAETVTKGGIML	p	nd	nd	>5	>5	>5	=Bor+Epox/Cont Epox (0.5 µM Bor and Epox 0.2 µM, 30 min)
Bortezomib (0.5 µM) and Epoxomicin (0.2 µM) vs Epox alone	HSPE1	Heat shock 10kDa protein 1 (chaperonin 10)	3,4	3,4	2355.28	2355.28	s	AAETVTKGGIMLPEKSQGKVLQA	t	0.493106	1.50689	12.4688	9.46796	10.9684	=Bor+Epox/Cont Epox (0.5 µM Bor and Epox 0.2 µM, 30 min)
Bortezomib (0.5 µM) and Epoxomicin (0.2 µM) vs Epox alone	HSPE1	Heat shock 10kDa protein 1 (chaperonin 10)	4	4	2654.42	2654.47	s	AAETVTKGGIMLPEKSQGKVLQATVV	a	nd	nd	>5	>5	>5	=Bor+Epox/Cont Epox (0.5 µM Bor and Epox 0.2 µM, 30 min)
Bortezomib (0.5 µM) and Epoxomicin (0.2 µM) vs Epox alone	HSPE1	Heat shock 10kDa protein 1 (chaperonin 10)	2	1	965.511	965.508	*m	Ac-AGQAFRKF	l	nd	nd	>5	>5	>5	=Bor+Epox/Cont Epox (0.5 µM Bor and Epox 0.2 µM, 30 min)
Bortezomib (0.5 µM) and Epoxomicin (0.2 µM) vs Epox alone	HSPE1	Heat shock 10kDa protein 1 (chaperonin 10)	2	1	1078.6	1078.59	*m	Ac-AGQAFRKFL	p	1.12817	0.871825	16.391	15.1908	15.7909	=Bor+Epox/Cont Epox (0.5 µM Bor and Epox 0.2 µM, 30 min)
Bortezomib (0.5 µM) and Epoxomicin (0.2 µM) vs Epox alone	HSPE1	Heat shock 10kDa protein 1 (chaperonin 10)	3,4	3,4	2284.25	2284.25	a	AETVTKGGIMLPEKSQGKVLQA	t	nd	nd	>5	>5	>5	=Bor+Epox/Cont Epox (0.5 µM Bor and Epox 0.2 µM, 30 min)
Bortezomib (0.5 µM) and Epoxomicin (0.2 µM) vs Epox alone	HSPE1	Heat shock 10kDa protein 1 (chaperonin 10)	2	2	1643.84	1643.88	q	ATVVAVGSGSKGKGGEIQ	p	nd	nd	>5	>5	>5	=Bor+Epox/Cont Epox (0.5 µM Bor and Epox 0.2 µM, 30 min)
Bortezomib (0.5 µM) and Epoxomicin (0.2 µM) vs Epox alone	HSPE1	Heat shock 10kDa protein 1 (chaperonin 10)	2,3,4	2,3	1655.89	1655.88	v	AVGSGSKGKGGEIQPVSV	k	nd	nd	>5	>5	>5	=Bor+Epox/Cont Epox (0.5 µM Bor and Epox 0.2 µM, 30 min)
Bortezomib (0.5 µM) and Epoxomicin (0.2 µM) vs Epox alone	HSPE1	Heat shock 10kDa protein 1 (chaperonin 10)	3,4	2,3	2293.12	2293.09	l	DDKDYFLFRDGDILGKYVD	*	1.36349	0.636505	24.1903	19.4509	21.8206	=Bor+Epox/Cont Epox (0.5 µM Bor and Epox 0.2 µM, 30 min)
Bortezomib (0.5 µM) and Epoxomicin (0.2 µM) vs Epox alone	HSPE1	Heat shock 10kDa protein 1 (chaperonin 10)	2	1,2	1093.54	1093.53	r	DGDILGKYVD	*	1.0369	0.963104	23.8639	23.7875	23.8257	=Bor+Epox/Cont Epox (0.5 µM Bor and Epox 0.2 µM, 30 min)
Bortezomib (0.5 µM) and Epoxomicin (0.2 µM) vs Epox alone	HSPE1	Heat shock 10kDa protein 1 (chaperonin 10)	4	2	2178.08	2178.06	d	DKDYFLFRDGDILGKYVD	*	nd	nd	>5	>5	>5	=Bor+Epox/Cont Epox (0.5 µM Bor and Epox 0.2 µM, 30 min)
Bortezomib (0.5 µM) and Epoxomicin (0.2 µM) vs Epox alone	HSPE1	Heat shock 10kDa protein 1 (chaperonin 10)	2	1	906.496	906.496	k	FLPLFDR	v	nd	nd	>5	>5	>5	=Bor+Epox/Cont Epox (0.5 µM Bor and Epox 0.2 µM, 30 min)
Bortezomib (0.5 µM) and Epoxomicin (0.2 µM) vs Epox alone	HSPE1	Heat shock 10kDa protein 1 (chaperonin 10)	3	3	1573.83	1573.87	v	GDKVLLPEYGGTKVV	l	nd	nd	>5	>5	>5	=Bor+Epox/Cont Epox (0.5 µM Bor and Epox 0.2 µM, 30 min)
Bortezomib (0.5 µM) and Epoxomicin (0.2 µM) vs Epox alone	HSPE1	Heat shock 10kDa protein 1 (chaperonin 10)	2,3	2,3	1455.76	1455.81	k	GGIMLPEKSQGKVL	q	nd	nd	>5	>5	>5	=Bor+Epox/Cont Epox (0.5 µM Bor and Epox 0.2 µM, 30 min)
Bortezomib (0.5 µM) and Epoxomicin (0.2 µM) vs Epox alone	HSPE1	Heat shock 10kDa protein 1 (chaperonin 10)	3	3	1583.83	1583.87	k	GGIMLPEKSQGKVLQ	a	nd	nd	>5	>5	>5	=Bor+Epox/Cont Epox (0.5 µM Bor and Epox 0.2 µM, 30 min)
Bortezomib (0.5 µM) and Epoxomicin (0.2 µM) vs Epox alone	HSPE1	Heat shock 10kDa protein 1 (chaperonin 10)	2,3	2,3	1654.86	1654.91	k	GGIMLPEKSQGKVLQA	t	1.35687	0.643127	103.614	107.221	105.417	=Bor+Epox/Cont Epox (0.5 µM Bor and Epox 0.2 µM, 30 min)
Bortezomib (0.5 µM) and Epoxomicin (0.2 µM) vs Epox alone	HSPE1	Heat shock 10kDa protein 1 (chaperonin 10)	2,3	2,3	1485.72	1485.78	v	GSGSKGKGGEIQPVSV	k	nd	nd	>5	>5	>5	=Bor+Epox/Cont Epox (0.5 µM Bor and Epox 0.2 µM, 30 min)
Bortezomib (0.5 µM) and Epoxomicin (0.2 µM) vs Epox alone	HSPE1	Heat shock 10kDa protein 1 (chaperonin 10)	4	2,3	2063.01	2063.04	d	KDYFLFRDGDILGKYVD	*	0.687407	1.31259	11.5378	11.4015	11.4696	=Bor+Epox/Cont Epox (0.5 µM Bor and Epox 0.2 µM, 30 min)
Bortezomib (0.5 µM) and Epoxomicin (0.2 µM) vs Epox alone	HSPE1	Heat shock 10kDa protein 1 (chaperonin 10)	3,4	3,4	1701.87	1701.97	v	KVGDKVLLPEYGGTKV	v	nd	nd	>5	>5	>5	=Bor+Epox/Cont Epox (0.5 µM Bor and Epox 0.2 µM, 30 min)
Bortezomib (0.5 µM) and Epoxomicin (0.2 µM) vs Epox alone	HSPE1	Heat shock 10kDa protein 1 (chaperonin 10)	3,4	3,4	1801.02	1801.03	v	KVGDKVLLPEYGGTKVV	l	nd	nd	>5	>5	>5	=Bor+Epox/Cont Epox (0.5 µM Bor and Epox 0.2 µM, 30 min)
Bortezomib (0.5 µM) and Epoxomicin (0.2 µM) vs Epox alone	HSPE1	Heat shock 10kDa protein 1 (chaperonin 10)	2	1	1174.59	1174.55	v	LDDKDYFLF	r	1	nd	5.17073	4.56098	4.86585	=Bor+Epox/Cont Epox (0.5 µM Bor and Epox 0.2 µM, 30 min)
Bortezomib (0.5 µM) and Epoxomicin (0.2 µM) vs Epox alone	HSPE1	Heat shock 10kDa protein 1 (chaperonin 10)	3	1,2	1330.68	1330.66	v	LDDKDYFLFR	d	nd	nd	>5	>5	>5	=Bor+Epox/Cont Epox (0.5 µM Bor and Epox 0.2 µM, 30 min)
Bortezomib (0.5 µM) and Epoxomicin (0.2 µM) vs Epox alone	HSPE1	Heat shock 10kDa protein 1 (chaperonin 10)	3,4	2,3	2406.19	2406.17	v	LDDKDYFLFRDGDILGKYVD	*	0.977816	1.02218	32.1229	25.2321	28.6775	=Bor+Epox/Cont Epox (0.5 µM Bor and Epox 0.2 µM, 30 min)
Bortezomib (0.5 µM) and Epoxomicin (0.2 µM) vs Epox alone	HSPE1	Heat shock 10kDa protein 1 (chaperonin 10)	2	1	1199.71	1199.69	f	LPLFDRVLVE	r	nd	nd	>5	>5	>5	=Bor+Epox/Cont Epox (0.5 µM Bor and Epox 0.2 µM, 30 min)
Bortezomib (0.5 µM) and Epoxomicin (0.2 µM) vs Epox alone	HSPE1	Heat shock 10kDa protein 1 (chaperonin 10)	3	1	1355.82	1355.79	f	LPLFDRVLVER	s	1.69072	0.309278	13.7856	18.7959	16.2907	=Bor+Epox/Cont Epox (0.5 µM Bor and Epox 0.2 µM, 30 min)
Bortezomib (0.5 µM) and Epoxomicin (0.2 µM) vs Epox alone	HSPE1	Heat shock 10kDa protein 1 (chaperonin 10)	3	2	1291.55	1291.63	l	PEYGGTKVVLDD	k	nd	nd	>5	>5	>5	=Bor+Epox/Cont Epox (0.5 µM Bor and Epox 0.2 µM, 30 min)
Bortezomib (0.5 µM) and Epoxomicin (0.2 µM) vs Epox alone	HSPE1	Heat shock 10kDa protein 1 (chaperonin 10)	3	1	1242.73	1242.71	l	PLFDRVLVER	s	nd	nd	>5	>5	>5	=Bor+Epox/Cont Epox (0.5 µM Bor and Epox 0.2 µM, 30 min)
Bortezomib (0.5 µM) and Epoxomicin (0.2 µM) vs Epox alone	HSPE1	Heat shock 10kDa protein 1 (chaperonin 10)	2,3	1,2	1249.64	1249.63	f	RDGDILGKYVD	*	nd	nd	>5	>5	>5	=Bor+Epox/Cont Epox (0.5 µM Bor and Epox 0.2 µM, 30 min)
Bortezomib (0.5 µM) and Epoxomicin (0.2 µM) vs Epox alone	HSPE1	Heat shock 10kDa protein 1 (chaperonin 10)	3	1	1432.81	1432.77	e	RSAAETVTKGGIML	p	nd	nd	>5	>5	>5	=Bor+Epox/Cont Epox (0.5 µM Bor and Epox 0.2 µM, 30 min)
Bortezomib (0.5 µM) and Epoxomicin (0.2 µM) vs Epox alone	HSPE1	Heat shock 10kDa protein 1 (chaperonin 10)	3,4	3	2243.18	2243.22	r	SAAETVTKGGIMLPEKSQGKVL	q	nd	nd	>5	>5	>5	=Bor+Epox/Cont Epox (0.5 µM Bor and Epox 0.2 µM, 30 min)
Bortezomib (0.5 µM) and Epoxomicin (0.2 µM) vs Epox alone	HSPE1	Heat shock 10kDa protein 1 (chaperonin 10)	3,4	3,4	2442.3	2442.32	r	SAAETVTKGGIMLPEKSQGKVLQA	t	0.899681	1.10032	18.7489	14.322	16.5355	=Bor+Epox/Cont Epox (0.5 µM Bor and Epox 0.2 µM, 30 min)
Bortezomib (0.5 µM) and Epoxomicin (0.2 µM) vs Epox alone	HSPE1	Heat shock 10kDa protein 1 (chaperonin 10)	2,3	2,3	1955.07	1955.07	a	TVVAVGSGSKGKGGEIQPVSV	k	0.812527	1.18747	34.2331	30.2532	32.2431	=Bor+Epox/Cont Epox (0.5 µM Bor and Epox 0.2 µM, 30 min)
Bortezomib (0.5 µM) and Epoxomicin (0.2 µM) vs Epox alone	HSPE1	Heat shock 10kDa protein 1 (chaperonin 10)	3,4	3	2182.21	2182.23	a	TVVAVGSGSKGKGGEIQPVSVKV	v	nd	nd	>5	>5	>5	=Bor+Epox/Cont Epox (0.5 µM Bor and Epox 0.2 µM, 30 min)
Bortezomib (0.5 µM) and Epoxomicin (0.2 µM) vs Epox alone	HSPE1	Heat shock 10kDa protein 1 (chaperonin 10)	2,3,4	2,3	1754.86	1754.95	v	VAVGSGSKGKGGEIQPVSV	k	nd	nd	>5	>5	>5	=Bor+Epox/Cont Epox (0.5 µM Bor and Epox 0.2 µM, 30 min)
Bortezomib (0.5 µM) and Epoxomicin (0.2 µM) vs Epox alone	HSPE1	Heat shock 10kDa protein 1 (chaperonin 10)	2,3,4	2,3	1584.84	1584.85	a	VGSGSKGKGGEIQPVSV	k	nd	nd	>5	>5	>5	=Bor+Epox/Cont Epox (0.5 µM Bor and Epox 0.2 µM, 30 min)
Bortezomib (0.5 µM) and Epoxomicin (0.2 µM) vs Epox alone	HSPE1	Heat shock 10kDa protein 1 (chaperonin 10)	2	1	1273.64	1273.62	v	VLDDKDYFLF	r	nd	nd	>5	>5	>5	=Bor+Epox/Cont Epox (0.5 µM Bor and Epox 0.2 µM, 30 min)
Bortezomib (0.5 µM) and Epoxomicin (0.2 µM) vs Epox alone	HSPE1	Heat shock 10kDa protein 1 (chaperonin 10)	3	1,2	1429.75	1429.72	v	VLDDKDYFLFR	d	nd	nd	>5	>5	>5	=Bor+Epox/Cont Epox (0.5 µM Bor and Epox 0.2 µM, 30 min)
Bortezomib (0.5 µM) and Epoxomicin (0.2 µM) vs Epox alone	HSPE1	Heat shock 10kDa protein 1 (chaperonin 10)	4	2,3	2505.24	2505.24	v	VLDDKDYFLFRDGDILGKYVD	*	1.09411	0.905895	12.1468	9.49948	10.8232	=Bor+Epox/Cont Epox (0.5 µM Bor and Epox 0.2 µM, 30 min)
Bortezomib (0.5 µM) and Epoxomicin (0.2 µM) vs Epox alone	LDHB	L-lactate dehydrogenase B chain	3	3	1672.81	1672.87	s	ADTLWDIQKDLKDL	*	nd	nd	>5	>5	>5	=Bor+Epox/Cont Epox (0.5 µM Bor and Epox 0.2 µM, 30 min)
Bortezomib (0.5 µM) and Epoxomicin (0.2 µM) vs Epox alone	MIF	Macrophage migration inhibitory factor	2	1,2	1342.71	1342.72	l	AQATGKPPQYIAV	h	nd	nd	>5	>5	>5	=Bor+Epox/Cont Epox (0.5 µM Bor and Epox 0.2 µM, 30 min)
Bortezomib (0.5 µM) and Epoxomicin (0.2 µM) vs Epox alone	MIF	Macrophage migration inhibitory factor	2,3	1,2	1479.8	1479.78	l	AQATGKPPQYIAVH	v	nd	nd	>5	>5	>5	=Bor+Epox/Cont Epox (0.5 µM Bor and Epox 0.2 µM, 30 min)
Bortezomib (0.5 µM) and Epoxomicin (0.2 µM) vs Epox alone	MIF	Macrophage migration inhibitory factor	2,3	1,2	1677.96	1677.92	l	AQATGKPPQYIAVHVV	p	nd	nd	>5	>5	>5	=Bor+Epox/Cont Epox (0.5 µM Bor and Epox 0.2 µM, 30 min)
Bortezomib (0.5 µM) and Epoxomicin (0.2 µM) vs Epox alone	MIF	Macrophage migration inhibitory factor	2,3	1,2	2131.2	2131.14	l	AQATGKPPQYIAVHVVPDQL	m	1	nd	84.8919	79.3153	82.1036	=Bor+Epox/Cont Epox (0.5 µM Bor and Epox 0.2 µM, 30 min)
Bortezomib (0.5 µM) and Epoxomicin (0.2 µM) vs Epox alone	MIF	Macrophage migration inhibitory factor	3	1,2	2333.28	2333.22	l	AQATGKPPQYIAVHVVPDQLMA	f	1.36804	0.631961	7.32688	7.05085	7.18886	=Bor+Epox/Cont Epox (0.5 µM Bor and Epox 0.2 µM, 30 min)
Bortezomib (0.5 µM) and Epoxomicin (0.2 µM) vs Epox alone	MIF	Macrophage migration inhibitory factor	1	1	719.361	719.368	*m	PMFIVN	t	nd	nd	>5	>5	>5	=Bor+Epox/Cont Epox (0.5 µM Bor and Epox 0.2 µM, 30 min)
Bortezomib (0.5 µM) and Epoxomicin (0.2 µM) vs Epox alone	MIF	Macrophage migration inhibitory factor	2,3	1	1407.79	1407.79	a	TGKPPQYIAVHVV	p	0.983607	1.01639	17.8876	13.4941	15.6909	=Bor+Epox/Cont Epox (0.5 µM Bor and Epox 0.2 µM, 30 min)
Bortezomib (0.5 µM) and Epoxomicin (0.2 µM) vs Epox alone	MIF	Macrophage migration inhibitory factor	2,3	1	1861.02	1861.01	a	TGKPPQYIAVHVVPDQL	m	1.1746	0.825397	38.8254	33.9577	36.3915	=Bor+Epox/Cont Epox (0.5 µM Bor and Epox 0.2 µM, 30 min)
Bortezomib (0.5 µM) and Epoxomicin (0.2 µM) vs Epox alone	NPM1	Nucleophosmin	2,3	2,3	1384.74	1384.76	q	ASIEKGGSLPKVEA	k	nd	nd	>5	>5	>5	=Bor+Epox/Cont Epox (0.5 µM Bor and Epox 0.2 µM, 30 min)
Bortezomib (0.5 µM) and Epoxomicin (0.2 µM) vs Epox alone	NPM1	Nucleophosmin	4	3,4	2050.07	2050.11	q	ASIEKGGSLPKVEAKFINY	v	nd	nd	>5	>5	>5	=Bor+Epox/Cont Epox (0.5 µM Bor and Epox 0.2 µM, 30 min)
Bortezomib (0.5 µM) and Epoxomicin (0.2 µM) vs Epox alone	NPM1	Nucleophosmin	2	1	942.535	942.538	y	EGSPIKVTL	a	nd	nd	>5	>5	>5	=Bor+Epox/Cont Epox (0.5 µM Bor and Epox 0.2 µM, 30 min)
Bortezomib (0.5 µM) and Epoxomicin (0.2 µM) vs Epox alone	NPM1	Nucleophosmin	3	3	1113.54	1113.6	i	EKGGSLPKVEA	k	nd	nd	>5	>5	>5	=Bor+Epox/Cont Epox (0.5 µM Bor and Epox 0.2 µM, 30 min)
Bortezomib (0.5 µM) and Epoxomicin (0.2 µM) vs Epox alone	NPM1	Nucleophosmin	2	1	1283.73	1283.72	l	GGFEITPPVVLR	l	nd	nd	>5	>5	>5	=Bor+Epox/Cont Epox (0.5 µM Bor and Epox 0.2 µM, 30 min)
Bortezomib (0.5 µM) and Epoxomicin (0.2 µM) vs Epox alone	NPM1	Nucleophosmin	2	1	1396.82	1396.81	l	GGFEITPPVVLRL	k	1	nd	4.66912	4.83824	4.75368	=Bor+Epox/Cont Epox (0.5 µM Bor and Epox 0.2 µM, 30 min)
Bortezomib (0.5 µM) and Epoxomicin (0.2 µM) vs Epox alone	NPM1	Nucleophosmin	2	2	856.431	856.465	k	GGSLPKVEA	k	nd	nd	>5	>5	>5	=Bor+Epox/Cont Epox (0.5 µM Bor and Epox 0.2 µM, 30 min)
Bortezomib (0.5 µM) and Epoxomicin (0.2 µM) vs Epox alone	NPM1	Nucleophosmin	2	2	782.392	782.433	a	KFINYV	k	nd	nd	>5	>5	>5	=Bor+Epox/Cont Epox (0.5 µM Bor and Epox 0.2 µM, 30 min)
Bortezomib (0.5 µM) and Epoxomicin (0.2 µM) vs Epox alone	NPM1	Nucleophosmin	2	1	1088.62	1088.59	l	KMSVQPTVSL	g	1.47475	0.525253	3.12121	3.03788	3.07955	=Bor+Epox/Cont Epox (0.5 µM Bor and Epox 0.2 µM, 30 min)
Bortezomib (0.5 µM) and Epoxomicin (0.2 µM) vs Epox alone	NPM1	Nucleophosmin	3	1,2	1799.93	1799.93	d	QEAIQDLWQWRKSL	*	nd	nd	>5	>5	>5	=Bor+Epox/Cont Epox (0.5 µM Bor and Epox 0.2 µM, 30 min)
Bortezomib (0.5 µM) and Epoxomicin (0.2 µM) vs Epox alone	NPM1	Nucleophosmin	2	1	1504.75	1504.7	f	RMTDQEAIQDLW	q	1.42857	0.571429	2.80952	3.42857	3.11905	=Bor+Epox/Cont Epox (0.5 µM Bor and Epox 0.2 µM, 30 min)
Bortezomib (0.5 µM) and Epoxomicin (0.2 µM) vs Epox alone	NPM1	Nucleophosmin	3,4	1,2	2117.09	2117.01	v	SLGAGAKDELHIVEAEAMNY	e	1.21186	0.788136	16.8517	15.4661	16.1589	=Bor+Epox/Cont Epox (0.5 µM Bor and Epox 0.2 µM, 30 min)
Bortezomib (0.5 µM) and Epoxomicin (0.2 µM) vs Epox alone	NPM1	Nucleophosmin	2,3	1,2	2016.05	2016.01	m	TDQEAIQDLWQWRKSL	*	1	nd	64.4213	46.7083	55.5648	=Bor+Epox/Cont Epox (0.5 µM Bor and Epox 0.2 µM, 30 min)
Bortezomib (0.5 µM) and Epoxomicin (0.2 µM) vs Epox alone	NPM1	Nucleophosmin	2,3	2,3	1454.74	1454.76	k	TPKTPKGPSSVEDI	k	nd	nd	>5	>5	>5	=Bor+Epox/Cont Epox (0.5 µM Bor and Epox 0.2 µM, 30 min)
Bortezomib (0.5 µM) and Epoxomicin (0.2 µM) vs Epox alone	NPM1	Nucleophosmin	3,4	3,4	1653.86	1653.89	k	TPKTPKGPSSVEDIKA	k	nd	nd	>5	>5	>5	=Bor+Epox/Cont Epox (0.5 µM Bor and Epox 0.2 µM, 30 min)
Bortezomib (0.5 µM) and Epoxomicin (0.2 µM) vs Epox alone	NPM1	Nucleophosmin	3,4,5	4,5	1781.92	1781.99	k	TPKTPKGPSSVEDIKAK	m	nd	nd	>5	>5	>5	=Bor+Epox/Cont Epox (0.5 µM Bor and Epox 0.2 µM, 30 min)
Bortezomib (0.5 µM) and Epoxomicin (0.2 µM) vs Epox alone	NUTF2	Nuclear transport factor 2	2	1	1882.94	1882.92	*m	Ac-GDKPIWEQIGSSFIQH	y	1	nd	3.06962	2.27848	2.67405	=Bor+Epox/Cont Epox (0.5 µM Bor and Epox 0.2 µM, 30 min)
Bortezomib (0.5 µM) and Epoxomicin (0.2 µM) vs Epox alone	PARK7	Protein DJ-1 ( Parkinson disease protein 7)	2	1	1011.66	1011.63	*m	Ac-ASKRALVIL	a	nd	nd	>5	>5	>5	=Bor+Epox/Cont Epox (0.5 µM Bor and Epox 0.2 µM, 30 min)
Bortezomib (0.5 µM) and Epoxomicin (0.2 µM) vs Epox alone	PARK7	Protein DJ-1 (Parkinson disease protein 7)	2	1	1082.69	1082.67	*m	Ac-ASKRALVILA	k	0.774542	1.22546	1.49515	1.61884	1.55699	=Bor+Epox/Cont Epox (0.5 µM Bor and Epox 0.2 µM, 30 min)
Bortezomib (0.5 µM) and Epoxomicin (0.2 µM) vs Epox alone	PARK7	Protein DJ-1 (Parkinson disease protein 7)	2	2	754.415	754.459	k	APLVLKD	*	nd	nd	>5	>5	>5	=Bor+Epox/Cont Epox (0.5 µM Bor and Epox 0.2 µM, 30 min)
Bortezomib (0.5 µM) and Epoxomicin (0.2 µM) vs Epox alone	PEBP1	Phosphatidylethanolamine-binding protein 1	2	1,2	1667.94	1667.91	y	AGAAVDELGKVLTPTQV	k	1.07576	0.924242	7.61869	6.82071	7.2197	=Bor+Epox/Cont Epox (0.5 µM Bor and Epox 0.2 µM, 30 min)
Bortezomib (0.5 µM) and Epoxomicin (0.2 µM) vs Epox alone	PEBP1	Phosphatidylethanolamine-binding protein 1	4	2	2066.19	2066.15	y	AGAAVDELGKVLTPTQVKNR	p	nd	nd	>5	>5	>5	=Bor+Epox/Cont Epox (0.5 µM Bor and Epox 0.2 µM, 30 min)
Bortezomib (0.5 µM) and Epoxomicin (0.2 µM) vs Epox alone	PEBP1	Phosphatidylethanolamine-binding protein 1	4	3	2737.49	2737.48	y	AGAAVDELGKVLTPTQVKNRPTSISW	d	nd	nd	>5	>5	>5	=Bor+Epox/Cont Epox (0.5 µM Bor and Epox 0.2 µM, 30 min)
Bortezomib (0.5 µM) and Epoxomicin (0.2 µM) vs Epox alone	PEBP1	Phosphatidylethanolamine-binding protein 1	3	2	1968.95	1968.95	a	EWDDYVPKLYEQLSGK	*	0.890909	1.10909	3.27727	2.18636	2.73182	=Bor+Epox/Cont Epox (0.5 µM Bor and Epox 0.2 µM, 30 min)
Bortezomib (0.5 µM) and Epoxomicin (0.2 µM) vs Epox alone	PEBP1	Phosphatidylethanolamine-binding protein 1	2	2	1397.72	1397.76	*m	PVDLSKWSGPLSL	q	nd	nd	>5	>5	>5	=Bor+Epox/Cont Epox (0.5 µM Bor and Epox 0.2 µM, 30 min)
Bortezomib (0.5 µM) and Epoxomicin (0.2 µM) vs Epox alone	PEBP1	Phosphatidylethanolamine-binding protein 1	3,4	1,2	3198.68	3198.6	*m	PVDLSKWSGPLSLQEVDEQPQHPLHVTY	a	1.05774	0.942257	0.879265	1.09449	0.986877	=Bor+Epox/Cont Epox (0.5 µM Bor and Epox 0.2 µM, 30 min)
Bortezomib (0.5 µM) and Epoxomicin (0.2 µM) vs Epox alone	PEBP1	Phosphatidylethanolamine-binding protein 1	3,4	1	1626.84	1626.81	l	SDYVGSGPPKGTGLHR	y	nd	nd	>5	>5	>5	=Bor+Epox/Cont Epox (0.5 µM Bor and Epox 0.2 µM, 30 min)
Bortezomib (0.5 µM) and Epoxomicin (0.2 µM) vs Epox alone	PFDN1	Prefoldin subunit 1	2	2	1685.89	1685.92	*m	Ac-AAPVDLELKKAFTEL	q	0.493913	1.50609	1.68	1.42957	1.55478	=Bor+Epox/Cont Epox (0.5 µM Bor and Epox 0.2 µM, 30 min)
Bortezomib (0.5 µM) and Epoxomicin (0.2 µM) vs Epox alone	PFDN5	Prefoldin subunit 5	2	1	1072.6	1072.59	l	TALGAAQATAKA	*	nd	nd	>5	>5	>5	=Bor+Epox/Cont Epox (0.5 µM Bor and Epox 0.2 µM, 30 min)
Bortezomib (0.5 µM) and Epoxomicin (0.2 µM) vs Epox alone	PHB	Prohibitin	2	2	1478.82	1478.81	*m	Ac-AAKVFESIGKFGLA	l	1.02554	0.97446	0.931238	0.805501	0.868369	=Bor+Epox/Cont Epox (0.5 µM Bor and Epox 0.2 µM, 30 min)
Bortezomib (0.5 µM) and Epoxomicin (0.2 µM) vs Epox alone	POMP	Proteasome maturation protein	2	1	2071.09	2071.06	*	Ac-MNARGLGSELKDSIPVTEL	s	0.810345	1.18966	1.27586	1.67241	1.47414	=Bor+Epox/Cont Epox (0.5 µM Bor and Epox 0.2 µM, 30 min)
Bortezomib (0.5 µM) and Epoxomicin (0.2 µM) vs Epox alone	PPIA	Peptidylprolyl isomerase A	2,3,4	2,3	1558.84	1558.85	f	ADKVPKTAENFRAL	s	0.987838	1.01216	11.7953	9.94527	10.8703	=Bor+Epox/Cont Epox (0.5 µM Bor and Epox 0.2 µM, 30 min)
Bortezomib (0.5 µM) and Epoxomicin (0.2 µM) vs Epox alone	PPIA	Peptidylprolyl isomerase A	2	1	1245.65	1245.64	i	AVDGEPLGRVSF	e	1.01794	0.982063	3.5	4.287	3.8935	=Bor+Epox/Cont Epox (0.5 µM Bor and Epox 0.2 µM, 30 min)
Bortezomib (0.5 µM) and Epoxomicin (0.2 µM) vs Epox alone	PPIA	Peptidylprolyl isomerase A	3	1	1770.93	1770.9	e	DENFILKHTGPGILSM	a	1.36696	0.633039	3.01639	2.46154	2.73897	=Bor+Epox/Cont Epox (0.5 µM Bor and Epox 0.2 µM, 30 min)
Bortezomib (0.5 µM) and Epoxomicin (0.2 µM) vs Epox alone	PPIA	Peptidylprolyl isomerase A	2,3	1,2	1899.98	1899.94	f	EDENFILKHTGPGILSM	a	0.879473	1.12053	3.82307	3.74177	3.78242	=Bor+Epox/Cont Epox (0.5 µM Bor and Epox 0.2 µM, 30 min)
Bortezomib (0.5 µM) and Epoxomicin (0.2 µM) vs Epox alone	PPIA	Peptidylprolyl isomerase A	4	2,3	1948.05	1948.04	f	ELFADKVPKTAENFRAL	s	nd	1	5.6518	5.2257	5.43875	=Bor+Epox/Cont Epox (0.5 µM Bor and Epox 0.2 µM, 30 min)
Bortezomib (0.5 µM) and Epoxomicin (0.2 µM) vs Epox alone	PPIA	Peptidylprolyl isomerase A	4	2	2095.12	2095.11	s	FELFADKVPKTAENFRAL	s	nd	nd	>5	>5	>5	=Bor+Epox/Cont Epox (0.5 µM Bor and Epox 0.2 µM, 30 min)
Bortezomib (0.5 µM) and Epoxomicin (0.2 µM) vs Epox alone	PPIA	Peptidylprolyl isomerase A	2	1	1039.55	1039.55	l	KHTGPGILSM	a	0.492071	1.50793	1.93657	1.21768	1.57713	=Bor+Epox/Cont Epox (0.5 µM Bor and Epox 0.2 µM, 30 min)
Bortezomib (0.5 µM) and Epoxomicin (0.2 µM) vs Epox alone	PPIA	Peptidylprolyl isomerase A	3	2,3	1550.8	1550.83	r	VSFELFADKVPKTA	e	nd	nd	>5	>5	>5	=Bor+Epox/Cont Epox (0.5 µM Bor and Epox 0.2 µM, 30 min)
Bortezomib (0.5 µM) and Epoxomicin (0.2 µM) vs Epox alone	PPIA	Peptidylprolyl isomerase A	3,4	2,3	2281.24	2281.21	r	VSFELFADKVPKTAENFRAL	s	nd	nd	>5	>5	>5	=Bor+Epox/Cont Epox (0.5 µM Bor and Epox 0.2 µM, 30 min)
Bortezomib (0.5 µM) and Epoxomicin (0.2 µM) vs Epox alone	PPIE	Peptidylprolyl isomerase E	4	2	2525.37	2525.35	*m	Ac-ATTKRVLYVGGLAEEVDDKVLHA	a	0.770279	1.22972	1.99591	1.71847	1.85719	=Bor+Epox/Cont Epox (0.5 µM Bor and Epox 0.2 µM, 30 min)
Bortezomib (0.5 µM) and Epoxomicin (0.2 µM) vs Epox alone	PRDX5	Peroxiredoxin 5	3	2	1524.89	1524.86	m	APIKVGDAIPAVEVF	e	nd	nd	>5	>5	>5	=Bor+Epox/Cont Epox (0.5 µM Bor and Epox 0.2 µM, 30 min)
Bortezomib (0.5 µM) and Epoxomicin (0.2 µM) vs Epox alone	QIL1	Protein QIL1	2	2	1761.89	1761.88	y	LVYDQELLGPSDKSQA	a	1.3122	0.687805	0.897561	1.64878	1.27317	=Bor+Epox/Cont Epox (0.5 µM Bor and Epox 0.2 µM, 30 min)
Bortezomib (0.5 µM) and Epoxomicin (0.2 µM) vs Epox alone	RBM3	RNA binding motif protein 3	1	1	787.379	787.39	r	GFGFITF	t	nd	nd	>5	>5	>5	=Bor+Epox/Cont Epox (0.5 µM Bor and Epox 0.2 µM, 30 min)
Bortezomib (0.5 µM) and Epoxomicin (0.2 µM) vs Epox alone	RPL23A	60S ribosomal protein L23a	2	2	1615.82	1615.85	a	PDYDALDVANKIGII	*	nd	nd	>5	>5	>5	=Bor+Epox/Cont Epox (0.5 µM Bor and Epox 0.2 µM, 30 min)
Bortezomib (0.5 µM) and Epoxomicin (0.2 µM) vs Epox alone	RPL31	60S Ribosomal protein L31	2	1,2	1272.68	1272.63	f	KNLQTVNVDEN	*	1	nd	3.64236	3.29861	3.47049	=Bor+Epox/Cont Epox (0.5 µM Bor and Epox 0.2 µM, 30 min)
Bortezomib (0.5 µM) and Epoxomicin (0.2 µM) vs Epox alone	RPLP1	60S acidic ribosomal protein P1	4	3	2420.3	2420.32	s	ALILHDDEVTVTEDKINALIKA	a	nd	nd	>5	>5	>5	=Bor+Epox/Cont Epox (0.5 µM Bor and Epox 0.2 µM, 30 min)
Bortezomib (0.5 µM) and Epoxomicin (0.2 µM) vs Epox alone	RPLP1	60S acidic ribosomal protein P1	2,3	2,3	1801.93	1801.93	h	DDEVTVTEDKINALIK	a	nd	nd	>5	>5	>5	=Bor+Epox/Cont Epox (0.5 µM Bor and Epox 0.2 µM, 30 min)
Bortezomib (0.5 µM) and Epoxomicin (0.2 µM) vs Epox alone	RPLP1	60S acidic ribosomal protein P1	3	2	1872.97	1872.97	h	DDEVTVTEDKINALIKA	a	nd	nd	>5	>5	>5	=Bor+Epox/Cont Epox (0.5 µM Bor and Epox 0.2 µM, 30 min)
Bortezomib (0.5 µM) and Epoxomicin (0.2 µM) vs Epox alone	RPLP1	60S acidic ribosomal protein P1	3	2	1944	1944.01	h	DDEVTVTEDKINALIKAA	g	nd	nd	>5	>5	>5	=Bor+Epox/Cont Epox (0.5 µM Bor and Epox 0.2 µM, 30 min)
Bortezomib (0.5 µM) and Epoxomicin (0.2 µM) vs Epox alone	RPLP1	60S acidic ribosomal protein P1	4	3	2349.28	2349.28	a	LILHDDEVTVTEDKINALIKA	a	nd	nd	>5	>5	>5	=Bor+Epox/Cont Epox (0.5 µM Bor and Epox 0.2 µM, 30 min)
Bortezomib (0.5 µM) and Epoxomicin (0.2 µM) vs Epox alone	RPLP1	60S acidic ribosomal protein P1	4	2	2436.35	2436.31	y	SALILHDDEVTVTEDKINALIK	a	nd	nd	>5	>5	>5	=Bor+Epox/Cont Epox (0.5 µM Bor and Epox 0.2 µM, 30 min)
Bortezomib (0.5 µM) and Epoxomicin (0.2 µM) vs Epox alone	RPLP1	60S acidic ribosomal protein P1	2,3	2	1143.63	1143.65	v	TEDKINALIK	a	nd	nd	>5	>5	>5	=Bor+Epox/Cont Epox (0.5 µM Bor and Epox 0.2 µM, 30 min)
Bortezomib (0.5 µM) and Epoxomicin (0.2 µM) vs Epox alone	RPLP2	60S acidic ribosomal protein P2	3,4	3,4	1655.81	1655.92	l	AALGGNSSPSAKDIKKI	l	nd	nd	>5	>5	>5	=Bor+Epox/Cont Epox (0.5 µM Bor and Epox 0.2 µM, 30 min)
Bortezomib (0.5 µM) and Epoxomicin (0.2 µM) vs Epox alone	RPLP2	60S acidic ribosomal protein P2	3,4	3,4	1584.78	1584.88	a	ALGGNSSPSAKDIKKI	l	nd	nd	>5	>5	>5	=Bor+Epox/Cont Epox (0.5 µM Bor and Epox 0.2 µM, 30 min)
Bortezomib (0.5 µM) and Epoxomicin (0.2 µM) vs Epox alone	RPLP2	60S acidic ribosomal protein P2	4	3,4	2203.18	2203.22	v	ASYLLAALGGNSSPSAKDIKKI	l	nd	nd	>5	>5	>5	=Bor+Epox/Cont Epox (0.5 µM Bor and Epox 0.2 µM, 30 min)
Bortezomib (0.5 µM) and Epoxomicin (0.2 µM) vs Epox alone	RPLP2	60S acidic ribosomal protein P2 polymorphism	2,3	2,3	1668.86	1668.9	l	DGKNIEDVIAQGIGKL	a	nd	nd	>5	>5	>5	=Bor+Epox/Cont Epox (0.5 µM Bor and Epox 0.2 µM, 30 min)
Bortezomib (0.5 µM) and Epoxomicin (0.2 µM) vs Epox alone	RPLP2	60S acidic ribosomal protein P2	2,3	2	1785.91	1785.91	v	GIEADDDRLNKVISEL	n	nd	nd	>5	>5	>5	=Bor+Epox/Cont Epox (0.5 µM Bor and Epox 0.2 µM, 30 min)
Bortezomib (0.5 µM) and Epoxomicin (0.2 µM) vs Epox alone	RPLP2	60S acidic ribosomal protein P2	2	2	743.412	743.454	q	GIGKLASV	p	nd	nd	>5	>5	>5	=Bor+Epox/Cont Epox (0.5 µM Bor and Epox 0.2 µM, 30 min)
Bortezomib (0.5 µM) and Epoxomicin (0.2 µM) vs Epox alone	RPLP2	60S acidic ribosomal protein P2	2	2	1365.78	1365.8	q	GIGKLASVPAGGAVAV	s	nd	nd	>5	>5	>5	=Bor+Epox/Cont Epox (0.5 µM Bor and Epox 0.2 µM, 30 min)
Bortezomib (0.5 µM) and Epoxomicin (0.2 µM) vs Epox alone	RPLP2	60S acidic ribosomal protein P2	3	2,3	1496.84	1496.86	g	KNIEDVIAQGIGKL	a	nd	nd	>5	>5	>5	=Bor+Epox/Cont Epox (0.5 µM Bor and Epox 0.2 µM, 30 min)
Bortezomib (0.5 µM) and Epoxomicin (0.2 µM) vs Epox alone	RPLP2	60S acidic ribosomal protein P2	3	1,2	1757.92	1757.88	i	LDSVGIEADDDRLNKV	i	nd	nd	>5	>5	>5	=Bor+Epox/Cont Epox (0.5 µM Bor and Epox 0.2 µM, 30 min)
Bortezomib (0.5 µM) and Epoxomicin (0.2 µM) vs Epox alone	RPLP2	60S acidic ribosomal protein P2	3	2	1870.96	1870.96	i	LDSVGIEADDDRLNKVI	s	nd	nd	>5	>5	>5	=Bor+Epox/Cont Epox (0.5 µM Bor and Epox 0.2 µM, 30 min)
Bortezomib (0.5 µM) and Epoxomicin (0.2 µM) vs Epox alone	RPLP2	60S acidic ribosomal protein P2	2,3	1,2	2087.07	2087.04	i	LDSVGIEADDDRLNKVISE	l	1	nd	90.6386	80.4458	85.5422	=Bor+Epox/Cont Epox (0.5 µM Bor and Epox 0.2 µM, 30 min)
Bortezomib (0.5 µM) and Epoxomicin (0.2 µM) vs Epox alone	RPLP2	60S acidic ribosomal protein P2	2,3	1,2	2200.14	2200.12	i	LDSVGIEADDDRLNKVISEL	n	1.20455	0.795455	119.568	92.7273	106.148	=Bor+Epox/Cont Epox (0.5 µM Bor and Epox 0.2 µM, 30 min)
Bortezomib (0.5 µM) and Epoxomicin (0.2 µM) vs Epox alone	RPLP2	60S acidic ribosomal protein P2	4	3	1513.79	1513.81	a	LGGNSSPSAKDIKKI	l	nd	nd	>5	>5	>5	=Bor+Epox/Cont Epox (0.5 µM Bor and Epox 0.2 µM, 30 min)
Bortezomib (0.5 µM) and Epoxomicin (0.2 µM) vs Epox alone	RPLP2	60S acidic ribosomal protein P2	3	2	1667.91	1667.92	l	NGKNIEDVIAQGIGKL	a	nd	nd	>5	>5	>5	=Bor+Epox/Cont Epox (0.5 µM Bor and Epox 0.2 µM, 30 min)
Bortezomib (0.5 µM) and Epoxomicin (0.2 µM) vs Epox alone	RPLP2	60S acidic ribosomal protein P2	2	1	1442.77	1442.74	s	VGIEADDDRLNKV	i	1	nd	3.62585	2.91156	3.26871	=Bor+Epox/Cont Epox (0.5 µM Bor and Epox 0.2 µM, 30 min)
Bortezomib (0.5 µM) and Epoxomicin (0.2 µM) vs Epox alone	RPLP2	60S acidic ribosomal protein P2	3	1	1771.95	1771.9	s	VGIEADDDRLNKVISE	l	nd	nd	>5	>5	>5	=Bor+Epox/Cont Epox (0.5 µM Bor and Epox 0.2 µM, 30 min)
Bortezomib (0.5 µM) and Epoxomicin (0.2 µM) vs Epox alone	RPS21	40S Ribosomal protein S21	2,3	2,3	1148.59	1148.62	l	AKADGIVSKNF	*	0.590291	1.40971	2.99467	2.2478	2.62123	=Bor+Epox/Cont Epox (0.5 µM Bor and Epox 0.2 µM, 30 min)
Bortezomib (0.5 µM) and Epoxomicin (0.2 µM) vs Epox alone	RPS21	40S Ribosomal protein S21	3,4	3	2234.15	2234.15	m	GESDDSILRLAKADGIVSKNF	*	1.08783	0.912166	7.02019	6.07529	6.54774	=Bor+Epox/Cont Epox (0.5 µM Bor and Epox 0.2 µM, 30 min)
Bortezomib (0.5 µM) and Epoxomicin (0.2 µM) vs Epox alone	RPS21	40S Ribosomal protein S21	2,3	3	1077.52	1077.58	a	KADGIVSKNF	*	1.52007	0.479929	3.67651	5.5242	4.60035	=Bor+Epox/Cont Epox (0.5 µM Bor and Epox 0.2 µM, 30 min)
Bortezomib (0.5 µM) and Epoxomicin (0.2 µM) vs Epox alone	RPS21	40S Ribosomal protein S21	4	2	2104.11	2104.08	r	MGESDDSILRLAKADGIVSK	n	nd	nd	>5	>5	>5	=Bor+Epox/Cont Epox (0.5 µM Bor and Epox 0.2 µM, 30 min)
Bortezomib (0.5 µM) and Epoxomicin (0.2 µM) vs Epox alone	RPS21	40S Ribosomal protein S21	3,4	2	2365.21	2365.19	r	MGESDDSILRLAKADGIVSKNF	*	0.768734	1.23127	1.91621	1.37467	1.64544	=Bor+Epox/Cont Epox (0.5 µM Bor and Epox 0.2 µM, 30 min)
Bortezomib (0.5 µM) and Epoxomicin (0.2 µM) vs Epox alone	RPS21	40S Ribosomal protein S21	4	2	2381.21	2381.19	r	MoxGESDDSILRLAKADGIVSKNF	*	nd	1	1.74116	1.58039	1.66077	=Bor+Epox/Cont Epox (0.5 µM Bor and Epox 0.2 µM, 30 min)
Bortezomib (0.5 µM) and Epoxomicin (0.2 µM) vs Epox alone	RPS21	40S Ribosomal protein S21	2,3	1	1186.65	1186.63	m	NVAEVDKVTGR	f	nd	nd	>5	>5	>5	=Bor+Epox/Cont Epox (0.5 µM Bor and Epox 0.2 µM, 30 min)
Bortezomib (0.5 µM) and Epoxomicin (0.2 µM) vs Epox alone	RPS28	40S Ribosomal protein S28	2	1	1328.72	1328.71	*	Ac-MDTSRVQPIKL	a	1.30066	0.699344	8.20012	6.83148	7.5158	=Bor+Epox/Cont Epox (0.5 µM Bor and Epox 0.2 µM, 30 min)
Bortezomib (0.5 µM) and Epoxomicin (0.2 µM) vs Epox alone	RPS28	40S Ribosomal protein S28	2	1	1399.77	1399.75	*	Ac-MDTSRVQPIKLA	r	1.16172	0.838284	6.424	5.13182	5.77791	=Bor+Epox/Cont Epox (0.5 µM Bor and Epox 0.2 µM, 30 min)
Bortezomib (0.5 µM) and Epoxomicin (0.2 µM) vs Epox alone	RPS28	40S Ribosomal protein S28	4	2	1983.13	1983.13	*	Ac-MDTSRVQPIKLARVTKV	l	1.02684	0.973164	2.10028	1.85876	1.97952	=Bor+Epox/Cont Epox (0.5 µM Bor and Epox 0.2 µM, 30 min)
Bortezomib (0.5 µM) and Epoxomicin (0.2 µM) vs Epox alone	RPS28	40S Ribosomal protein S28	4,5	2	2309.36	2309.34	*	Ac-MDTSRVQPIKLARVTKVLGR	t	1.01166	0.988345	6.49767	6.57692	6.5373	=Bor+Epox/Cont Epox (0.5 µM Bor and Epox 0.2 µM, 30 min)
Bortezomib (0.5 µM) and Epoxomicin (0.2 µM) vs Epox alone	RPS28	40S Ribosomal protein S28	2	1	1344.73	1344.71	*	Ac-MoxDTSRVQPIKL	a	1.30994	0.690058	3.04094	2.71345	2.87719	=Bor+Epox/Cont Epox (0.5 µM Bor and Epox 0.2 µM, 30 min)
Bortezomib (0.5 µM) and Epoxomicin (0.2 µM) vs Epox alone	RPS28	40S Ribosomal protein S28	2	1	1430.75	1430.73	e	GDVLTLLESEREA	r	nd	nd	>5	>5	>5	=Bor+Epox/Cont Epox (0.5 µM Bor and Epox 0.2 µM, 30 min)
Bortezomib (0.5 µM) and Epoxomicin (0.2 µM) vs Epox alone	RPS28	40S Ribosomal protein S28	3,4	1	1856.05	1856.01	e	GDVLTLLESEREARRL	r	1	nd	22.7749	20.2683	21.5216	=Bor+Epox/Cont Epox (0.5 µM Bor and Epox 0.2 µM, 30 min)
Bortezomib (0.5 µM) and Epoxomicin (0.2 µM) vs Epox alone	RPS28	40S Ribosomal protein S28	3,4,5	1	2012.16	2012.11	e	GDVLTLLESEREARRLR	*	1.45713	0.542869	13.2466	12.8102	13.0284	=Bor+Epox/Cont Epox (0.5 µM Bor and Epox 0.2 µM, 30 min)
Bortezomib (0.5 µM) and Epoxomicin (0.2 µM) vs Epox alone	RPS28	40S Ribosomal protein S28	5,6	1,2	2678.59	2678.49	v	KGPVREGDVLTLLESEREARRLR	*	1.43078	0.569224	2.93385	2.68353	2.80869	=Bor+Epox/Cont Epox (0.5 µM Bor and Epox 0.2 µM, 30 min)
Bortezomib (0.5 µM) and Epoxomicin (0.2 µM) vs Epox alone	RPS28	40S Ribosomal protein S28	4	1	1937.03	1936.98	v	RVEFMDDTSRSIIRNV	k	nd	nd	>5	>5	>5	=Bor+Epox/Cont Epox (0.5 µM Bor and Epox 0.2 µM, 30 min)
Bortezomib (0.5 µM) and Epoxomicin (0.2 µM) vs Epox alone	RPS28	40S Ribosomal protein S28	6	1	2777.65	2777.56	n	VKGPVREGDVLTLLESEREARRLR	*	1.31025	0.689755	1.60606	1.90765	1.75685	=Bor+Epox/Cont Epox (0.5 µM Bor and Epox 0.2 µM, 30 min)
Bortezomib (0.5 µM) and Epoxomicin (0.2 µM) vs Epox alone	RPS29	40S Ribosomal protein S29	3	2,3	1118.6	1118.63	y	AKDIGFIKLD	*	nd	1	16.7975	15.8892	16.3434	=Bor+Epox/Cont Epox (0.5 µM Bor and Epox 0.2 µM, 30 min)
Bortezomib (0.5 µM) and Epoxomicin (0.2 µM) vs Epox alone	SCP2	SCP2 non-specific lipid-transfer protein	2	1	1435.82	1435.81	k	LQNLQLQPGNAKL	*	0.919922	1.08008	1.04492	0.841797	0.943359	=Bor+Epox/Cont Epox (0.5 µM Bor and Epox 0.2 µM, 30 min)
Bortezomib (0.5 µM) and Epoxomicin (0.2 µM) vs Epox alone	SET	Protein SET (Phosphatase 2A inhibitor I2PP2A) - isoform 2	2,3	3	1269.68	1269.73	*m	Ac-SAPAAKVSKKEL	n	nd	nd	>5	>5	>5	=Bor+Epox/Cont Epox (0.5 µM Bor and Epox 0.2 µM, 30 min)
Bortezomib (0.5 µM) and Epoxomicin (0.2 µM) vs Epox alone	SET	Protein SET (Phosphatase 2A inhibitor I2PP2A) - isoform 1,2, or 3	3	1	1857.95	1857.91	s	ALLGEEDEEALHYLTR	v	1	nd	3.80696	3.5687	3.68783	=Bor+Epox/Cont Epox (0.5 µM Bor and Epox 0.2 µM, 30 min)
Bortezomib (0.5 µM) and Epoxomicin (0.2 µM) vs Epox alone	SET	Protein SET (Phosphatase 2A inhibitor I2PP2A) - isoform 1,2, or 3	3	2	2583.37	2583.3	h	IDEVQNEIDRLNEQASEEILKV	e	nd	nd	>5	>5	>5	=Bor+Epox/Cont Epox (0.5 µM Bor and Epox 0.2 µM, 30 min)
Bortezomib (0.5 µM) and Epoxomicin (0.2 µM) vs Epox alone	SET	Protein SET (Phosphatase 2A inhibitor I2PP2A) - isoform 1,2, or 3	2	1	1529.75	1529.72	a	LLGEEDEEALHYL	t	nd	nd	>5	>5	>5	=Bor+Epox/Cont Epox (0.5 µM Bor and Epox 0.2 µM, 30 min)
Bortezomib (0.5 µM) and Epoxomicin (0.2 µM) vs Epox alone	SET	Protein SET (Phosphatase 2A inhibitor I2PP2A) - isoform 1,2, or 3	2	1	1630.81	1630.77	a	LLGEEDEEALHYLT	r	nd	nd	>5	>5	>5	=Bor+Epox/Cont Epox (0.5 µM Bor and Epox 0.2 µM, 30 min)
Bortezomib (0.5 µM) and Epoxomicin (0.2 µM) vs Epox alone	SET	Protein SET (Phosphatase 2A inhibitor I2PP2A) - isoform 1,2, or 3	3	1	1786.9	1786.87	a	LLGEEDEEALHYLTR	v	1	nd	5.0794	5.43195	5.25567	=Bor+Epox/Cont Epox (0.5 µM Bor and Epox 0.2 µM, 30 min)
Bortezomib (0.5 µM) and Epoxomicin (0.2 µM) vs Epox alone	SET	Protein SET (Phosphatase 2A inhibitor I2PP2A) - isoform 1,2, or 3	3	1	2269.19	2269.12	h	PQVSALLGEEDEEALHYLTR	v	1	nd	2.62883	2.14018	2.3845	=Bor+Epox/Cont Epox (0.5 µM Bor and Epox 0.2 µM, 30 min)
Bortezomib (0.5 µM) and Epoxomicin (0.2 µM) vs Epox alone	SET	Protein SET (Phosphatase 2A inhibitor I2PP2A) - isoform 1,2, or 3	3	1	2368.24	2368.19	h	PQVSALLGEEDEEALHYLTRV	e	nd	nd	>5	>5	>5	=Bor+Epox/Cont Epox (0.5 µM Bor and Epox 0.2 µM, 30 min)
Bortezomib (0.5 µM) and Epoxomicin (0.2 µM) vs Epox alone	SET	Protein SET (Phosphatase 2A inhibitor I2PP2A) - isoform 1,2, or 3	2	1,2	772.466	772.469	r	SELIAKI	p	nd	nd	>5	>5	>5	=Bor+Epox/Cont Epox (0.5 µM Bor and Epox 0.2 µM, 30 min)
Bortezomib (0.5 µM) and Epoxomicin (0.2 µM) vs Epox alone	SET	Protein SET (Phosphatase 2A inhibitor I2PP2A) - isoform 1,2, or 3	4	1	2619.34	2619.29	f	VNHPQVSALLGEEDEEALHYLTR	v	nd	nd	>5	>5	>5	=Bor+Epox/Cont Epox (0.5 µM Bor and Epox 0.2 µM, 30 min)
Bortezomib (0.5 µM) and Epoxomicin (0.2 µM) vs Epox alone	SNRPG	Small nuclear ribonucleoprotein G	2	1	1443.8	1443.78	r	GNSIIMLEALERV	*	nd	nd	>5	>5	>5	=Bor+Epox/Cont Epox (0.5 µM Bor and Epox 0.2 µM, 30 min)
Bortezomib (0.5 µM) and Epoxomicin (0.2 µM) vs Epox alone	SRSF1	Splicing factor, arginine/serine-rich 1	2,3	1,2	1164.63	1164.61	h	EGETAYIRVK	v	1.23065	0.769345	9.80655	10.4509	10.1287	=Bor+Epox/Cont Epox (0.5 µM Bor and Epox 0.2 µM, 30 min)
Bortezomib (0.5 µM) and Epoxomicin (0.2 µM) vs Epox alone	SRSF1	Splicing factor, arginine/serine-rich 1	2,3	1	1269.73	1269.71	y	GAIRDIDLKNR	r	1.25768	0.742322	12.3446	7.27642	9.81052	=Bor+Epox/Cont Epox (0.5 µM Bor and Epox 0.2 µM, 30 min)
Bortezomib (0.5 µM) and Epoxomicin (0.2 µM) vs Epox alone	SRSF2	Splicing factor, arginine/serine-rich 2	2	1	2216.13	2216.08	*m	Ac-SYGRPPPDVEGMTSLKVDNL	t	0.953368	1.04663	1.23316	1.89637	1.56477	=Bor+Epox/Cont Epox (0.5 µM Bor and Epox 0.2 µM, 30 min)
Bortezomib (0.5 µM) and Epoxomicin (0.2 µM) vs Epox alone	SSBP1	Single-stranded DNA-binding protein, mitochondrial	3	3	2249.15	2249.18	q	ATTIIADNIIFLSDQTKEKE	*	nd	nd	>5	>5	>5	=Bor+Epox/Cont Epox (0.5 µM Bor and Epox 0.2 µM, 30 min)
Bortezomib (0.5 µM) and Epoxomicin (0.2 µM) vs Epox alone	TMSB10	Thymosin beta-10	5,6,7,8,9	8	4934.46	4933.52	*m	Ac-ADKPDMGEIASFDKAKLKKTETQEKNTLPTKETIEQEKRSEIS	*	1.04629	0.953714	1.16826	1.17356	1.17091	=Bor+Epox/Cont Epox (0.5 µM Bor and Epox 0.2 µM, 30 min)
Bortezomib (0.5 µM) and Epoxomicin (0.2 µM) vs Epox alone	TMSB10	Thymosin beta-10	3	2	1988.01	1988.04	n	TLPTKETIEQEKRSEIS	*	0.993174	1.00683	1.22867	0.969283	1.09898	=Bor+Epox/Cont Epox (0.5 µM Bor and Epox 0.2 µM, 30 min)
Bortezomib (0.5 µM) and Epoxomicin (0.2 µM) vs Epox alone	TMSB4X	Thymosin beta-4	6,7,8,9	9	4960.41	4960.49	*m	Ac-SDKPDMAEIEKFDKSKLKKTETQEKNPLPSKETIEQEKQAGES	*	1.05101	0.948992	1.15921	1.00633	1.08277	=Bor+Epox/Cont Epox (0.5 µM Bor and Epox 0.2 µM, 30 min)
Bortezomib (0.5 µM) and Epoxomicin (0.2 µM) vs Epox alone	TPI1	Triosephosphate isomerase 1	3	2	1372.73	1372.73	i	ADNVKDWSKVVL	a	nd	nd	>5	>5	>5	=Bor+Epox/Cont Epox (0.5 µM Bor and Epox 0.2 µM, 30 min)
Bortezomib (0.5 µM) and Epoxomicin (0.2 µM) vs Epox alone	TPI1	Triosephosphate isomerase 1	3	2,3	2914.54	2914.51	l	ASQPDVDGFLVGGASLKPEFVDIINAKQ	*	0.865058	1.13494	1.67335	1.42182	1.54759	=Bor+Epox/Cont Epox (0.5 µM Bor and Epox 0.2 µM, 30 min)
Bortezomib (0.5 µM) and Epoxomicin (0.2 µM) vs Epox alone	TPI1	Triosephosphate isomerase 1	4	3	2851.43	2851.45	l	AYEPVWAIGTGKTATPQQAQEVHEKL	r	nd	nd	>5	>5	>5	=Bor+Epox/Cont Epox (0.5 µM Bor and Epox 0.2 µM, 30 min)
Bortezomib (0.5 µM) and Epoxomicin (0.2 µM) vs Epox alone	TPI1	Triosephosphate isomerase 1	2	2	1144.6	1144.61	l	KPEFVDIINA	k	nd	nd	>5	>5	>5	=Bor+Epox/Cont Epox (0.5 µM Bor and Epox 0.2 µM, 30 min)
Bortezomib (0.5 µM) and Epoxomicin (0.2 µM) vs Epox alone	TPI1	Triosephosphate isomerase 1	3	3	1400.73	1400.77	l	KPEFVDIINAKQ	*	nd	nd	>5	>5	>5	=Bor+Epox/Cont Epox (0.5 µM Bor and Epox 0.2 µM, 30 min)
Bortezomib (0.5 µM) and Epoxomicin (0.2 µM) vs Epox alone	TPI1	Triosephosphate isomerase 1	4	3,4	1712.94	1712.98	t	KVIADNVKDWSKVVL	a	0.946829	1.05317	2.85415	2.65813	2.75614	=Bor+Epox/Cont Epox (0.5 µM Bor and Epox 0.2 µM, 30 min)
Bortezomib (0.5 µM) and Epoxomicin (0.2 µM) vs Epox alone	TPI1	Triosephosphate isomerase 1	2	2	896.496	896.533	k	LDPKIAVAA	q	nd	nd	>5	>5	>5	=Bor+Epox/Cont Epox (0.5 µM Bor and Epox 0.2 µM, 30 min)
Bortezomib (0.5 µM) and Epoxomicin (0.2 µM) vs Epox alone	TPI1	Triosephosphate isomerase 1	3	1,2	1405.72	1405.74	a	PPTAYIDFARQK	l	1	nd	5.48238	3.23018	4.35628	=Bor+Epox/Cont Epox (0.5 µM Bor and Epox 0.2 µM, 30 min)
Bortezomib (0.5 µM) and Epoxomicin (0.2 µM) vs Epox alone	TPI1	Triosephosphate isomerase 1	2	1,2	1384.76	1384.79	q	SLGELIGTLNAAKV	p	nd	nd	>5	>5	>5	=Bor+Epox/Cont Epox (0.5 µM Bor and Epox 0.2 µM, 30 min)
Bortezomib (0.5 µM) and Epoxomicin (0.2 µM) vs Epox alone	TPI1	Triosephosphate isomerase 1	2	1,2	1667.92	1667.91	q	SLGELIGTLNAAKVPAD	t	1.11545	0.884553	6.0813	4.06179	5.07154	=Bor+Epox/Cont Epox (0.5 µM Bor and Epox 0.2 µM, 30 min)
Bortezomib (0.5 µM) and Epoxomicin (0.2 µM) vs Epox alone	TPI1	Triosephosphate isomerase 1	3	1,2	1627.85	1627.82	h	VFGESDELIGQKVAH	a	nd	nd	>5	>5	>5	=Bor+Epox/Cont Epox (0.5 µM Bor and Epox 0.2 µM, 30 min)
Bortezomib (0.5 µM) and Epoxomicin (0.2 µM) vs Epox alone	TXN	Thioredoxin	4	3	2820.48	2820.49	*m	VKQIESKTAFQEALDAAGDKLVVVDF	s	nd	nd	>5	>5	>5	=Bor+Epox/Cont Epox (0.5 µM Bor and Epox 0.2 µM, 30 min)
Bortezomib (0.5 µM) and Epoxomicin (0.2 µM) vs Epox alone	UCHL1	Ubiquitin carboxyl-terminal hydrolase isozyme L1	3	2	1769.92	1769.92	k	PMEINPEMLNKVLSR	l	nd	nd	>5	>5	>5	=Bor+Epox/Cont Epox (0.5 µM Bor and Epox 0.2 µM, 30 min)
Bortezomib (0.5 µM) and Epoxomicin (0.2 µM) vs Epox alone	VIM	Vimentin	2,3,4	2,3	1442.77	1442.78	l	AELEQLKGQGKSR	l	nd	nd	>5	>5	>5	=Bor+Epox/Cont Epox (0.5 µM Bor and Epox 0.2 µM, 30 min)
Bortezomib (0.5 µM) and Epoxomicin (0.2 µM) vs Epox alone	VIM	Vimentin	2	1	1188.59	1188.58	r	DNLAEDIMRL	r	1	nd	6.04571	7.73143	6.88857	=Bor+Epox/Cont Epox (0.5 µM Bor and Epox 0.2 µM, 30 min)
Bortezomib (0.5 µM) and Epoxomicin (0.2 µM) vs Epox alone	VIM	Vimentin	4,5	3	2409.32	2409.33	l	EQQNKILLAELEQLKGQGKSR	l	nd	nd	>5	>5	>5	=Bor+Epox/Cont Epox (0.5 µM Bor and Epox 0.2 µM, 30 min)
Bortezomib (0.5 µM) and Epoxomicin (0.2 µM) vs Epox alone	VIM	Vimentin	3	2	1433.75	1433.78	v	ESLQEEIAFLKK	l	nd	nd	>5	>5	>5	=Bor+Epox/Cont Epox (0.5 µM Bor and Epox 0.2 µM, 30 min)
Bortezomib (0.5 µM) and Epoxomicin (0.2 µM) vs Epox alone	VIM	Vimentin	3	2,3	1546.83	1546.86	v	ESLQEEIAFLKKL	h	nd	nd	>5	>5	>5	=Bor+Epox/Cont Epox (0.5 µM Bor and Epox 0.2 µM, 30 min)
Bortezomib (0.5 µM) and Epoxomicin (0.2 µM) vs Epox alone	VIM	Vimentin	2	1	1131.58	1131.58	l	LEGEESRISL	p	nd	nd	>5	>5	>5	=Bor+Epox/Cont Epox (0.5 µM Bor and Epox 0.2 µM, 30 min)
Bortezomib (0.5 µM) and Epoxomicin (0.2 µM) vs Epox alone	VIM	Vimentin	4	1	1807.91	1807.89	r	LGDLYEEEMRELRR	q	nd	nd	>5	>5	>5	=Bor+Epox/Cont Epox (0.5 µM Bor and Epox 0.2 µM, 30 min)
Bortezomib (0.5 µM) and Epoxomicin (0.2 µM) vs Epox alone	VIM	Vimentin	3,4	1	2776.45	2776.36	l	LIKTVETRDGQVINETSQHHDDLE	*	0.713062	1.28694	1.23983	1.08779	1.16381	=Bor+Epox/Cont Epox (0.5 µM Bor and Epox 0.2 µM, 30 min)
Bortezomib (0.5 µM) and Epoxomicin (0.2 µM) vs Epox alone	VIM	Vimentin	2	1	915.568	915.564	t	LLIKTVET	r	nd	nd	>5	>5	>5	=Bor+Epox/Cont Epox (0.5 µM Bor and Epox 0.2 µM, 30 min)
Bortezomib (0.5 µM) and Epoxomicin (0.2 µM) vs Epox alone	VIM	Vimentin	3,4,5	1,2	2889.54	2889.45	t	LLIKTVETRDGQVINETSQHHDDLE	*	1.03049	0.969509	1.22163	1.30661	1.26412	=Bor+Epox/Cont Epox (0.5 µM Bor and Epox 0.2 µM, 30 min)
Bortezomib (0.5 µM) and Epoxomicin (0.2 µM) vs Epox alone	VIM	Vimentin	2,3,4	1	1593.88	1593.85	t	NLDSLPLVDTHSKR	t	1.11842	0.881579	50.1579	42.7434	46.4507	=Bor+Epox/Cont Epox (0.5 µM Bor and Epox 0.2 µM, 30 min)
Bortezomib (0.5 µM) and Epoxomicin (0.2 µM) vs Epox alone	VIM	Vimentin	3	1	1694.93	1694.9	t	NLDSLPLVDTHSKRT	l	nd	nd	>5	>5	>5	=Bor+Epox/Cont Epox (0.5 µM Bor and Epox 0.2 µM, 30 min)
Bortezomib (0.5 µM) and Epoxomicin (0.2 µM) vs Epox alone	VIM	Vimentin	2	1	1486.81	1486.78	l	PLPNFSSLNLRET	n	nd	nd	>5	>5	>5	=Bor+Epox/Cont Epox (0.5 µM Bor and Epox 0.2 µM, 30 min)
Bortezomib (0.5 µM) and Epoxomicin (0.2 µM) vs Epox alone	VIM	Vimentin	2	1,2	1030.55	1030.55	y	QDLLNVKMA	l	nd	nd	>5	>5	>5	=Bor+Epox/Cont Epox (0.5 µM Bor and Epox 0.2 µM, 30 min)
Bortezomib (0.5 µM) and Epoxomicin (0.2 µM) vs Epox alone	VIM	Vimentin	3	1	1578.84	1578.8	f	SLADAINTEFKNTR	t	nd	nd	>5	>5	>5	=Bor+Epox/Cont Epox (0.5 µM Bor and Epox 0.2 µM, 30 min)
Bortezomib (0.5 µM) and Epoxomicin (0.2 µM) vs Epox alone			1	1	295.2					0.852459	1.14754	0.177636	0.406411	0.292023	=Bor+Epox/Cont Epox (0.5 µM Bor and Epox 0.2 µM, 30 min)
Bortezomib (0.5 µM) and Epoxomicin (0.2 µM) vs Epox alone			1	1	506.22					1.16438	0.835616	4.84589	3.97945	4.41267	=Bor+Epox/Cont Epox (0.5 µM Bor and Epox 0.2 µM, 30 min)
Bortezomib (0.5 µM) and Epoxomicin (0.2 µM) vs Epox alone			2	2	683.323					nd	nd	>5	>5	>5	=Bor+Epox/Cont Epox (0.5 µM Bor and Epox 0.2 µM, 30 min)
Bortezomib (0.5 µM) and Epoxomicin (0.2 µM) vs Epox alone			1	1	683.356					nd	nd	>5	>5	>5	=Bor+Epox/Cont Epox (0.5 µM Bor and Epox 0.2 µM, 30 min)
Bortezomib (0.5 µM) and Epoxomicin (0.2 µM) vs Epox alone			2	1	683.359					1	nd	15.4689	10.9658	13.2174	=Bor+Epox/Cont Epox (0.5 µM Bor and Epox 0.2 µM, 30 min)
Bortezomib (0.5 µM) and Epoxomicin (0.2 µM) vs Epox alone			2	1	759.424					nd	nd	>5	>5	>5	=Bor+Epox/Cont Epox (0.5 µM Bor and Epox 0.2 µM, 30 min)
Bortezomib (0.5 µM) and Epoxomicin (0.2 µM) vs Epox alone			2	1	770.467					nd	nd	>5	>5	>5	=Bor+Epox/Cont Epox (0.5 µM Bor and Epox 0.2 µM, 30 min)
Bortezomib (0.5 µM) and Epoxomicin (0.2 µM) vs Epox alone			3	3	798.453					nd	nd	>5	>5	>5	=Bor+Epox/Cont Epox (0.5 µM Bor and Epox 0.2 µM, 30 min)
Bortezomib (0.5 µM) and Epoxomicin (0.2 µM) vs Epox alone			2	1	846.429					nd	nd	>5	>5	>5	=Bor+Epox/Cont Epox (0.5 µM Bor and Epox 0.2 µM, 30 min)
Bortezomib (0.5 µM) and Epoxomicin (0.2 µM) vs Epox alone			2	2	870.519					nd	nd	>5	>5	>5	=Bor+Epox/Cont Epox (0.5 µM Bor and Epox 0.2 µM, 30 min)
Bortezomib (0.5 µM) and Epoxomicin (0.2 µM) vs Epox alone			2	2	878.454					nd	nd	>5	>5	>5	=Bor+Epox/Cont Epox (0.5 µM Bor and Epox 0.2 µM, 30 min)
Bortezomib (0.5 µM) and Epoxomicin (0.2 µM) vs Epox alone			2	1	886.485					nd	nd	>5	>5	>5	=Bor+Epox/Cont Epox (0.5 µM Bor and Epox 0.2 µM, 30 min)
Bortezomib (0.5 µM) and Epoxomicin (0.2 µM) vs Epox alone			2	1	889.535					nd	nd	>5	>5	>5	=Bor+Epox/Cont Epox (0.5 µM Bor and Epox 0.2 µM, 30 min)
Bortezomib (0.5 µM) and Epoxomicin (0.2 µM) vs Epox alone			2	1	915.528					1.05338	0.946619	11.5231	11.6726	11.5979	=Bor+Epox/Cont Epox (0.5 µM Bor and Epox 0.2 µM, 30 min)
Bortezomib (0.5 µM) and Epoxomicin (0.2 µM) vs Epox alone			2	1	919.513					1.1146	0.8854	9.97802	7.86813	8.92308	=Bor+Epox/Cont Epox (0.5 µM Bor and Epox 0.2 µM, 30 min)
Bortezomib (0.5 µM) and Epoxomicin (0.2 µM) vs Epox alone			2	1	925.495					nd	nd	>5	>5	>5	=Bor+Epox/Cont Epox (0.5 µM Bor and Epox 0.2 µM, 30 min)
Bortezomib (0.5 µM) and Epoxomicin (0.2 µM) vs Epox alone			2	1	929.538					nd	nd	>5	>5	>5	=Bor+Epox/Cont Epox (0.5 µM Bor and Epox 0.2 µM, 30 min)
Bortezomib (0.5 µM) and Epoxomicin (0.2 µM) vs Epox alone			3	3	931.517					nd	nd	>5	>5	>5	=Bor+Epox/Cont Epox (0.5 µM Bor and Epox 0.2 µM, 30 min)
Bortezomib (0.5 µM) and Epoxomicin (0.2 µM) vs Epox alone			2	1	944.574					nd	nd	>5	>5	>5	=Bor+Epox/Cont Epox (0.5 µM Bor and Epox 0.2 µM, 30 min)
Bortezomib (0.5 µM) and Epoxomicin (0.2 µM) vs Epox alone			2	1	948.531					nd	nd	>5	>5	>5	=Bor+Epox/Cont Epox (0.5 µM Bor and Epox 0.2 µM, 30 min)
Bortezomib (0.5 µM) and Epoxomicin (0.2 µM) vs Epox alone			3	3	960.535					nd	nd	>5	>5	>5	=Bor+Epox/Cont Epox (0.5 µM Bor and Epox 0.2 µM, 30 min)
Bortezomib (0.5 µM) and Epoxomicin (0.2 µM) vs Epox alone			3	2	960.563					nd	nd	>5	>5	>5	=Bor+Epox/Cont Epox (0.5 µM Bor and Epox 0.2 µM, 30 min)
Bortezomib (0.5 µM) and Epoxomicin (0.2 µM) vs Epox alone			2	1	964.549					1	nd	8.47967	10.3089	9.39431	=Bor+Epox/Cont Epox (0.5 µM Bor and Epox 0.2 µM, 30 min)
Bortezomib (0.5 µM) and Epoxomicin (0.2 µM) vs Epox alone			2	1	971.591					nd	nd	>5	>5	>5	=Bor+Epox/Cont Epox (0.5 µM Bor and Epox 0.2 µM, 30 min)
Bortezomib (0.5 µM) and Epoxomicin (0.2 µM) vs Epox alone			2	1	979.55					nd	nd	>5	>5	>5	=Bor+Epox/Cont Epox (0.5 µM Bor and Epox 0.2 µM, 30 min)
Bortezomib (0.5 µM) and Epoxomicin (0.2 µM) vs Epox alone			2	1	984.573					nd	nd	>5	>5	>5	=Bor+Epox/Cont Epox (0.5 µM Bor and Epox 0.2 µM, 30 min)
Bortezomib (0.5 µM) and Epoxomicin (0.2 µM) vs Epox alone			2	1	1005.57					nd	nd	>5	>5	>5	=Bor+Epox/Cont Epox (0.5 µM Bor and Epox 0.2 µM, 30 min)
Bortezomib (0.5 µM) and Epoxomicin (0.2 µM) vs Epox alone			3	3	1007.49					nd	nd	>5	>5	>5	=Bor+Epox/Cont Epox (0.5 µM Bor and Epox 0.2 µM, 30 min)
Bortezomib (0.5 µM) and Epoxomicin (0.2 µM) vs Epox alone			3	3	1009.53					nd	1	2.60578	3.85655	3.23117	=Bor+Epox/Cont Epox (0.5 µM Bor and Epox 0.2 µM, 30 min)
Bortezomib (0.5 µM) and Epoxomicin (0.2 µM) vs Epox alone			2	2	1013.44					nd	nd	>5	>5	>5	=Bor+Epox/Cont Epox (0.5 µM Bor and Epox 0.2 µM, 30 min)
Bortezomib (0.5 µM) and Epoxomicin (0.2 µM) vs Epox alone			2	1	1016.63					nd	nd	>5	>5	>5	=Bor+Epox/Cont Epox (0.5 µM Bor and Epox 0.2 µM, 30 min)
Bortezomib (0.5 µM) and Epoxomicin (0.2 µM) vs Epox alone			2	1	1019.48					1.11446	0.885542	4.98795	4.86747	4.92771	=Bor+Epox/Cont Epox (0.5 µM Bor and Epox 0.2 µM, 30 min)
Bortezomib (0.5 µM) and Epoxomicin (0.2 µM) vs Epox alone			3	2	1027.6					nd	nd	>5	>5	>5	=Bor+Epox/Cont Epox (0.5 µM Bor and Epox 0.2 µM, 30 min)
Bortezomib (0.5 µM) and Epoxomicin (0.2 µM) vs Epox alone			2	2	1027.6					nd	nd	>5	>5	>5	=Bor+Epox/Cont Epox (0.5 µM Bor and Epox 0.2 µM, 30 min)
Bortezomib (0.5 µM) and Epoxomicin (0.2 µM) vs Epox alone			2	1	1038.52					nd	nd	>5	>5	>5	=Bor+Epox/Cont Epox (0.5 µM Bor and Epox 0.2 µM, 30 min)
Bortezomib (0.5 µM) and Epoxomicin (0.2 µM) vs Epox alone			3	3	1044.6					nd	nd	>5	>5	>5	=Bor+Epox/Cont Epox (0.5 µM Bor and Epox 0.2 µM, 30 min)
Bortezomib (0.5 µM) and Epoxomicin (0.2 µM) vs Epox alone			2	2	1058.57					nd	nd	>5	>5	>5	=Bor+Epox/Cont Epox (0.5 µM Bor and Epox 0.2 µM, 30 min)
Bortezomib (0.5 µM) and Epoxomicin (0.2 µM) vs Epox alone			2	1	1061.48					nd	nd	>5	>5	>5	=Bor+Epox/Cont Epox (0.5 µM Bor and Epox 0.2 µM, 30 min)
Bortezomib (0.5 µM) and Epoxomicin (0.2 µM) vs Epox alone			2	1	1075.58					0.84984	1.15016	7.29712	5.29712	6.29712	=Bor+Epox/Cont Epox (0.5 µM Bor and Epox 0.2 µM, 30 min)
Bortezomib (0.5 µM) and Epoxomicin (0.2 µM) vs Epox alone			3	1	1086.56					nd	nd	>5	>5	>5	=Bor+Epox/Cont Epox (0.5 µM Bor and Epox 0.2 µM, 30 min)
Bortezomib (0.5 µM) and Epoxomicin (0.2 µM) vs Epox alone			3	1	1116.6					nd	nd	>5	>5	>5	=Bor+Epox/Cont Epox (0.5 µM Bor and Epox 0.2 µM, 30 min)
Bortezomib (0.5 µM) and Epoxomicin (0.2 µM) vs Epox alone			2	1	1116.63					nd	nd	>5	>5	>5	=Bor+Epox/Cont Epox (0.5 µM Bor and Epox 0.2 µM, 30 min)
Bortezomib (0.5 µM) and Epoxomicin (0.2 µM) vs Epox alone			2	1	1126.57					1	nd	3.14076	3.0176	3.07918	=Bor+Epox/Cont Epox (0.5 µM Bor and Epox 0.2 µM, 30 min)
Bortezomib (0.5 µM) and Epoxomicin (0.2 µM) vs Epox alone			3	1	1126.69					1	nd	12.8487	11.0921	11.9704	=Bor+Epox/Cont Epox (0.5 µM Bor and Epox 0.2 µM, 30 min)
Bortezomib (0.5 µM) and Epoxomicin (0.2 µM) vs Epox alone			2	1	1132.61					nd	nd	>5	>5	>5	=Bor+Epox/Cont Epox (0.5 µM Bor and Epox 0.2 µM, 30 min)
Bortezomib (0.5 µM) and Epoxomicin (0.2 µM) vs Epox alone			3	3	1136.67					nd	nd	>5	>5	>5	=Bor+Epox/Cont Epox (0.5 µM Bor and Epox 0.2 µM, 30 min)
Bortezomib (0.5 µM) and Epoxomicin (0.2 µM) vs Epox alone			3	3	1140.56					nd	nd	>5	>5	>5	=Bor+Epox/Cont Epox (0.5 µM Bor and Epox 0.2 µM, 30 min)
Bortezomib (0.5 µM) and Epoxomicin (0.2 µM) vs Epox alone			2	1	1144.67					nd	nd	>5	>5	>5	=Bor+Epox/Cont Epox (0.5 µM Bor and Epox 0.2 µM, 30 min)
Bortezomib (0.5 µM) and Epoxomicin (0.2 µM) vs Epox alone			3	2	1146.63					nd	nd	>5	>5	>5	=Bor+Epox/Cont Epox (0.5 µM Bor and Epox 0.2 µM, 30 min)
Bortezomib (0.5 µM) and Epoxomicin (0.2 µM) vs Epox alone			2	1	1146.64					1	nd	8.50447	4.37567	6.44007	=Bor+Epox/Cont Epox (0.5 µM Bor and Epox 0.2 µM, 30 min)
Bortezomib (0.5 µM) and Epoxomicin (0.2 µM) vs Epox alone			3	1	1146.65					nd	nd	>5	>5	>5	=Bor+Epox/Cont Epox (0.5 µM Bor and Epox 0.2 µM, 30 min)
Bortezomib (0.5 µM) and Epoxomicin (0.2 µM) vs Epox alone			3	1	1153.71					nd	nd	>5	>5	>5	=Bor+Epox/Cont Epox (0.5 µM Bor and Epox 0.2 µM, 30 min)
Bortezomib (0.5 µM) and Epoxomicin (0.2 µM) vs Epox alone			2	1	1159.63					nd	nd	>5	>5	>5	=Bor+Epox/Cont Epox (0.5 µM Bor and Epox 0.2 µM, 30 min)
Bortezomib (0.5 µM) and Epoxomicin (0.2 µM) vs Epox alone			3	1	1160.69					1	nd	3.47668	3.50777	3.49223	=Bor+Epox/Cont Epox (0.5 µM Bor and Epox 0.2 µM, 30 min)
Bortezomib (0.5 µM) and Epoxomicin (0.2 µM) vs Epox alone			3	3	1196.55					nd	nd	>5	>5	>5	=Bor+Epox/Cont Epox (0.5 µM Bor and Epox 0.2 µM, 30 min)
Bortezomib (0.5 µM) and Epoxomicin (0.2 µM) vs Epox alone			3	3	1196.69					nd	nd	>5	>5	>5	=Bor+Epox/Cont Epox (0.5 µM Bor and Epox 0.2 µM, 30 min)
Bortezomib (0.5 µM) and Epoxomicin (0.2 µM) vs Epox alone			3	2	1196.72					nd	nd	>5	>5	>5	=Bor+Epox/Cont Epox (0.5 µM Bor and Epox 0.2 µM, 30 min)
Bortezomib (0.5 µM) and Epoxomicin (0.2 µM) vs Epox alone			2	1	1206.58					1	nd	3.30075	1.91228	2.60652	=Bor+Epox/Cont Epox (0.5 µM Bor and Epox 0.2 µM, 30 min)
Bortezomib (0.5 µM) and Epoxomicin (0.2 µM) vs Epox alone			3	2	1213.68					nd	nd	>5	>5	>5	=Bor+Epox/Cont Epox (0.5 µM Bor and Epox 0.2 µM, 30 min)
Bortezomib (0.5 µM) and Epoxomicin (0.2 µM) vs Epox alone			3	1	1217.59					nd	nd	>5	>5	>5	=Bor+Epox/Cont Epox (0.5 µM Bor and Epox 0.2 µM, 30 min)
Bortezomib (0.5 µM) and Epoxomicin (0.2 µM) vs Epox alone			2	1	1236.62					1	nd	4.15634	4.56932	4.36283	=Bor+Epox/Cont Epox (0.5 µM Bor and Epox 0.2 µM, 30 min)
Bortezomib (0.5 µM) and Epoxomicin (0.2 µM) vs Epox alone			3	3	1239.64					nd	nd	>5	>5	>5	=Bor+Epox/Cont Epox (0.5 µM Bor and Epox 0.2 µM, 30 min)
Bortezomib (0.5 µM) and Epoxomicin (0.2 µM) vs Epox alone			3	2	1239.66					nd	nd	>5	>5	>5	=Bor+Epox/Cont Epox (0.5 µM Bor and Epox 0.2 µM, 30 min)
Bortezomib (0.5 µM) and Epoxomicin (0.2 µM) vs Epox alone			3	2	1249.65					nd	nd	>5	>5	>5	=Bor+Epox/Cont Epox (0.5 µM Bor and Epox 0.2 µM, 30 min)
Bortezomib (0.5 µM) and Epoxomicin (0.2 µM) vs Epox alone			3	3	1273.62					nd	nd	>5	>5	>5	=Bor+Epox/Cont Epox (0.5 µM Bor and Epox 0.2 µM, 30 min)
Bortezomib (0.5 µM) and Epoxomicin (0.2 µM) vs Epox alone			2	1	1276.69					nd	nd	>5	>5	>5	=Bor+Epox/Cont Epox (0.5 µM Bor and Epox 0.2 µM, 30 min)
Bortezomib (0.5 µM) and Epoxomicin (0.2 µM) vs Epox alone			2	5	1278.22					nd	nd	>5	>5	>5	=Bor+Epox/Cont Epox (0.5 µM Bor and Epox 0.2 µM, 30 min)
Bortezomib (0.5 µM) and Epoxomicin (0.2 µM) vs Epox alone			3	1	1296.74					nd	nd	>5	>5	>5	=Bor+Epox/Cont Epox (0.5 µM Bor and Epox 0.2 µM, 30 min)
Bortezomib (0.5 µM) and Epoxomicin (0.2 µM) vs Epox alone			3	3	1303.56					nd	nd	>5	>5	>5	=Bor+Epox/Cont Epox (0.5 µM Bor and Epox 0.2 µM, 30 min)
Bortezomib (0.5 µM) and Epoxomicin (0.2 µM) vs Epox alone			3	2	1304.7					nd	nd	>5	>5	>5	=Bor+Epox/Cont Epox (0.5 µM Bor and Epox 0.2 µM, 30 min)
Bortezomib (0.5 µM) and Epoxomicin (0.2 µM) vs Epox alone			2	2	1308.66					nd	nd	>5	>5	>5	=Bor+Epox/Cont Epox (0.5 µM Bor and Epox 0.2 µM, 30 min)
Bortezomib (0.5 µM) and Epoxomicin (0.2 µM) vs Epox alone			2	1	1308.76					0.867965	1.13203	2.89827	2.31818	2.60823	=Bor+Epox/Cont Epox (0.5 µM Bor and Epox 0.2 µM, 30 min)
Bortezomib (0.5 µM) and Epoxomicin (0.2 µM) vs Epox alone			3	2	1310.74					nd	nd	>5	>5	>5	=Bor+Epox/Cont Epox (0.5 µM Bor and Epox 0.2 µM, 30 min)
Bortezomib (0.5 µM) and Epoxomicin (0.2 µM) vs Epox alone			2	2	1312.68					nd	nd	>5	>5	>5	=Bor+Epox/Cont Epox (0.5 µM Bor and Epox 0.2 µM, 30 min)
Bortezomib (0.5 µM) and Epoxomicin (0.2 µM) vs Epox alone			2	1	1312.74					0.932362	1.06764	5.28616	4.19979	4.74298	=Bor+Epox/Cont Epox (0.5 µM Bor and Epox 0.2 µM, 30 min)
Bortezomib (0.5 µM) and Epoxomicin (0.2 µM) vs Epox alone			3	3	1313.69					nd	nd	>5	>5	>5	=Bor+Epox/Cont Epox (0.5 µM Bor and Epox 0.2 µM, 30 min)
Bortezomib (0.5 µM) and Epoxomicin (0.2 µM) vs Epox alone			2	2	1313.71					nd	nd	>5	>5	>5	=Bor+Epox/Cont Epox (0.5 µM Bor and Epox 0.2 µM, 30 min)
Bortezomib (0.5 µM) and Epoxomicin (0.2 µM) vs Epox alone			2	1	1313.71					nd	nd	>5	>5	>5	=Bor+Epox/Cont Epox (0.5 µM Bor and Epox 0.2 µM, 30 min)
Bortezomib (0.5 µM) and Epoxomicin (0.2 µM) vs Epox alone			3	2	1313.71					nd	nd	>5	>5	>5	=Bor+Epox/Cont Epox (0.5 µM Bor and Epox 0.2 µM, 30 min)
Bortezomib (0.5 µM) and Epoxomicin (0.2 µM) vs Epox alone			2	1	1329.67					nd	nd	>5	>5	>5	=Bor+Epox/Cont Epox (0.5 µM Bor and Epox 0.2 µM, 30 min)
Bortezomib (0.5 µM) and Epoxomicin (0.2 µM) vs Epox alone			5	5	1340.69					nd	nd	>5	>5	>5	=Bor+Epox/Cont Epox (0.5 µM Bor and Epox 0.2 µM, 30 min)
Bortezomib (0.5 µM) and Epoxomicin (0.2 µM) vs Epox alone			4	5	1340.71					nd	nd	>5	>5	>5	=Bor+Epox/Cont Epox (0.5 µM Bor and Epox 0.2 µM, 30 min)
Bortezomib (0.5 µM) and Epoxomicin (0.2 µM) vs Epox alone			3	1	1353.68					1.29569	0.704309	6.94799	6.25557	6.60178	=Bor+Epox/Cont Epox (0.5 µM Bor and Epox 0.2 µM, 30 min)
Bortezomib (0.5 µM) and Epoxomicin (0.2 µM) vs Epox alone			4	3	1355.63					nd	nd	>5	>5	>5	=Bor+Epox/Cont Epox (0.5 µM Bor and Epox 0.2 µM, 30 min)
Bortezomib (0.5 µM) and Epoxomicin (0.2 µM) vs Epox alone			3	1	1355.79					1.15507	0.844929	5.02263	3.75189	4.38726	=Bor+Epox/Cont Epox (0.5 µM Bor and Epox 0.2 µM, 30 min)
Bortezomib (0.5 µM) and Epoxomicin (0.2 µM) vs Epox alone			2	1	1359.61					nd	nd	>5	>5	>5	=Bor+Epox/Cont Epox (0.5 µM Bor and Epox 0.2 µM, 30 min)
Bortezomib (0.5 µM) and Epoxomicin (0.2 µM) vs Epox alone			3	3	1361.19					nd	nd	>5	>5	>5	=Bor+Epox/Cont Epox (0.5 µM Bor and Epox 0.2 µM, 30 min)
Bortezomib (0.5 µM) and Epoxomicin (0.2 µM) vs Epox alone			3	3	1361.54					1.11311	0.886894	1.0018	0.861759	0.931777	=Bor+Epox/Cont Epox (0.5 µM Bor and Epox 0.2 µM, 30 min)
Bortezomib (0.5 µM) and Epoxomicin (0.2 µM) vs Epox alone			3	1	1362.75					nd	nd	>5	>5	>5	=Bor+Epox/Cont Epox (0.5 µM Bor and Epox 0.2 µM, 30 min)
Bortezomib (0.5 µM) and Epoxomicin (0.2 µM) vs Epox alone			3	1	1362.75					nd	nd	>5	>5	>5	=Bor+Epox/Cont Epox (0.5 µM Bor and Epox 0.2 µM, 30 min)
Bortezomib (0.5 µM) and Epoxomicin (0.2 µM) vs Epox alone			3	2	1364.67					nd	nd	>5	>5	>5	=Bor+Epox/Cont Epox (0.5 µM Bor and Epox 0.2 µM, 30 min)
Bortezomib (0.5 µM) and Epoxomicin (0.2 µM) vs Epox alone			2	2	1366.72					nd	nd	>5	>5	>5	=Bor+Epox/Cont Epox (0.5 µM Bor and Epox 0.2 µM, 30 min)
Bortezomib (0.5 µM) and Epoxomicin (0.2 µM) vs Epox alone			2	2	1368.7					1	nd	0.811839	0.496829	0.654334	=Bor+Epox/Cont Epox (0.5 µM Bor and Epox 0.2 µM, 30 min)
Bortezomib (0.5 µM) and Epoxomicin (0.2 µM) vs Epox alone			3	2	1372.74					nd	nd	>5	>5	>5	=Bor+Epox/Cont Epox (0.5 µM Bor and Epox 0.2 µM, 30 min)
Bortezomib (0.5 µM) and Epoxomicin (0.2 µM) vs Epox alone			2	1	1385.81					nd	nd	>5	>5	>5	=Bor+Epox/Cont Epox (0.5 µM Bor and Epox 0.2 µM, 30 min)
Bortezomib (0.5 µM) and Epoxomicin (0.2 µM) vs Epox alone			3	2	1386.71					nd	nd	>5	>5	>5	=Bor+Epox/Cont Epox (0.5 µM Bor and Epox 0.2 µM, 30 min)
Bortezomib (0.5 µM) and Epoxomicin (0.2 µM) vs Epox alone			2	2	1391.63					nd	nd	>5	>5	>5	=Bor+Epox/Cont Epox (0.5 µM Bor and Epox 0.2 µM, 30 min)
Bortezomib (0.5 µM) and Epoxomicin (0.2 µM) vs Epox alone			2	1	1391.68					0.933333	1.06667	3.80126	3.01887	3.41006	=Bor+Epox/Cont Epox (0.5 µM Bor and Epox 0.2 µM, 30 min)
Bortezomib (0.5 µM) and Epoxomicin (0.2 µM) vs Epox alone			3	1	1392.75					nd	nd	>5	>5	>5	=Bor+Epox/Cont Epox (0.5 µM Bor and Epox 0.2 µM, 30 min)
Bortezomib (0.5 µM) and Epoxomicin (0.2 µM) vs Epox alone			2	1	1393.66					nd	nd	>5	>5	>5	=Bor+Epox/Cont Epox (0.5 µM Bor and Epox 0.2 µM, 30 min)
Bortezomib (0.5 µM) and Epoxomicin (0.2 µM) vs Epox alone			3	1	1395.83					nd	nd	>5	>5	>5	=Bor+Epox/Cont Epox (0.5 µM Bor and Epox 0.2 µM, 30 min)
Bortezomib (0.5 µM) and Epoxomicin (0.2 µM) vs Epox alone			3	1	1396.71					nd	nd	>5	>5	>5	=Bor+Epox/Cont Epox (0.5 µM Bor and Epox 0.2 µM, 30 min)
Bortezomib (0.5 µM) and Epoxomicin (0.2 µM) vs Epox alone			3	3	1404.62					nd	nd	>5	>5	>5	=Bor+Epox/Cont Epox (0.5 µM Bor and Epox 0.2 µM, 30 min)
Bortezomib (0.5 µM) and Epoxomicin (0.2 µM) vs Epox alone			3	2	1404.7					nd	nd	>5	>5	>5	=Bor+Epox/Cont Epox (0.5 µM Bor and Epox 0.2 µM, 30 min)
Bortezomib (0.5 µM) and Epoxomicin (0.2 µM) vs Epox alone			3	3	1406.7					nd	nd	>5	>5	>5	=Bor+Epox/Cont Epox (0.5 µM Bor and Epox 0.2 µM, 30 min)
Bortezomib (0.5 µM) and Epoxomicin (0.2 µM) vs Epox alone			3	2	1412.8					nd	nd	>5	>5	>5	=Bor+Epox/Cont Epox (0.5 µM Bor and Epox 0.2 µM, 30 min)
Bortezomib (0.5 µM) and Epoxomicin (0.2 µM) vs Epox alone			3	1	1418.78					nd	nd	>5	>5	>5	=Bor+Epox/Cont Epox (0.5 µM Bor and Epox 0.2 µM, 30 min)
Bortezomib (0.5 µM) and Epoxomicin (0.2 µM) vs Epox alone			3	2	1420.73					nd	nd	>5	>5	>5	=Bor+Epox/Cont Epox (0.5 µM Bor and Epox 0.2 µM, 30 min)
Bortezomib (0.5 µM) and Epoxomicin (0.2 µM) vs Epox alone			3	1	1420.75					nd	nd	>5	>5	>5	=Bor+Epox/Cont Epox (0.5 µM Bor and Epox 0.2 µM, 30 min)
Bortezomib (0.5 µM) and Epoxomicin (0.2 µM) vs Epox alone			2	1	1427.75					1.10541	0.894587	1.97721	2.5641	2.27066	=Bor+Epox/Cont Epox (0.5 µM Bor and Epox 0.2 µM, 30 min)
Bortezomib (0.5 µM) and Epoxomicin (0.2 µM) vs Epox alone			3	3	1432.61					nd	nd	>5	>5	>5	=Bor+Epox/Cont Epox (0.5 µM Bor and Epox 0.2 µM, 30 min)
Bortezomib (0.5 µM) and Epoxomicin (0.2 µM) vs Epox alone			3	1	1433.76					1.03395	0.966052	4.29874	3.57905	3.93889	=Bor+Epox/Cont Epox (0.5 µM Bor and Epox 0.2 µM, 30 min)
Bortezomib (0.5 µM) and Epoxomicin (0.2 µM) vs Epox alone			3	1	1437.77					nd	nd	>5	>5	>5	=Bor+Epox/Cont Epox (0.5 µM Bor and Epox 0.2 µM, 30 min)
Bortezomib (0.5 µM) and Epoxomicin (0.2 µM) vs Epox alone			3	1	1441.76					nd	nd	>5	>5	>5	=Bor+Epox/Cont Epox (0.5 µM Bor and Epox 0.2 µM, 30 min)
Bortezomib (0.5 µM) and Epoxomicin (0.2 µM) vs Epox alone			3	3	1443.73					nd	nd	>5	>5	>5	=Bor+Epox/Cont Epox (0.5 µM Bor and Epox 0.2 µM, 30 min)
Bortezomib (0.5 µM) and Epoxomicin (0.2 µM) vs Epox alone			3	2	1444.76					nd	nd	>5	>5	>5	=Bor+Epox/Cont Epox (0.5 µM Bor and Epox 0.2 µM, 30 min)
Bortezomib (0.5 µM) and Epoxomicin (0.2 µM) vs Epox alone			2	1	1445.72					1.22481	0.775194	3.41085	2.66667	3.03876	=Bor+Epox/Cont Epox (0.5 µM Bor and Epox 0.2 µM, 30 min)
Bortezomib (0.5 µM) and Epoxomicin (0.2 µM) vs Epox alone			3	1	1445.81					nd	nd	>5	>5	>5	=Bor+Epox/Cont Epox (0.5 µM Bor and Epox 0.2 µM, 30 min)
Bortezomib (0.5 µM) and Epoxomicin (0.2 µM) vs Epox alone			4	5	1454.72					nd	nd	>5	>5	>5	=Bor+Epox/Cont Epox (0.5 µM Bor and Epox 0.2 µM, 30 min)
Bortezomib (0.5 µM) and Epoxomicin (0.2 µM) vs Epox alone			3	1	1455.81					nd	nd	>5	>5	>5	=Bor+Epox/Cont Epox (0.5 µM Bor and Epox 0.2 µM, 30 min)
Bortezomib (0.5 µM) and Epoxomicin (0.2 µM) vs Epox alone			3	3	1456.65					nd	nd	>5	>5	>5	=Bor+Epox/Cont Epox (0.5 µM Bor and Epox 0.2 µM, 30 min)
Bortezomib (0.5 µM) and Epoxomicin (0.2 µM) vs Epox alone			3	2	1456.71					nd	nd	>5	>5	>5	=Bor+Epox/Cont Epox (0.5 µM Bor and Epox 0.2 µM, 30 min)
Bortezomib (0.5 µM) and Epoxomicin (0.2 µM) vs Epox alone			3	2	1457.76					nd	nd	>5	>5	>5	=Bor+Epox/Cont Epox (0.5 µM Bor and Epox 0.2 µM, 30 min)
Bortezomib (0.5 µM) and Epoxomicin (0.2 µM) vs Epox alone			3	1	1457.81					1.04428	0.955723	1.599	1.42857	1.51378	=Bor+Epox/Cont Epox (0.5 µM Bor and Epox 0.2 µM, 30 min)
Bortezomib (0.5 µM) and Epoxomicin (0.2 µM) vs Epox alone			3	1	1458.79					nd	nd	>5	>5	>5	=Bor+Epox/Cont Epox (0.5 µM Bor and Epox 0.2 µM, 30 min)
Bortezomib (0.5 µM) and Epoxomicin (0.2 µM) vs Epox alone			3	2	1461.78					nd	nd	>5	>5	>5	=Bor+Epox/Cont Epox (0.5 µM Bor and Epox 0.2 µM, 30 min)
Bortezomib (0.5 µM) and Epoxomicin (0.2 µM) vs Epox alone			3	2	1469.7					nd	nd	>5	>5	>5	=Bor+Epox/Cont Epox (0.5 µM Bor and Epox 0.2 µM, 30 min)
Bortezomib (0.5 µM) and Epoxomicin (0.2 µM) vs Epox alone			2	2	1469.75					nd	nd	>5	>5	>5	=Bor+Epox/Cont Epox (0.5 µM Bor and Epox 0.2 µM, 30 min)
Bortezomib (0.5 µM) and Epoxomicin (0.2 µM) vs Epox alone			4	4	1471.71					nd	nd	>5	>5	>5	=Bor+Epox/Cont Epox (0.5 µM Bor and Epox 0.2 µM, 30 min)
Bortezomib (0.5 µM) and Epoxomicin (0.2 µM) vs Epox alone			3	3	1471.77					nd	nd	>5	>5	>5	=Bor+Epox/Cont Epox (0.5 µM Bor and Epox 0.2 µM, 30 min)
Bortezomib (0.5 µM) and Epoxomicin (0.2 µM) vs Epox alone			3	2	1476.72					nd	nd	>5	>5	>5	=Bor+Epox/Cont Epox (0.5 µM Bor and Epox 0.2 µM, 30 min)
Bortezomib (0.5 µM) and Epoxomicin (0.2 µM) vs Epox alone			3	1	1476.76					1.20891	0.791086	5.31476	5.77716	5.54596	=Bor+Epox/Cont Epox (0.5 µM Bor and Epox 0.2 µM, 30 min)
Bortezomib (0.5 µM) and Epoxomicin (0.2 µM) vs Epox alone			3	2	1477.7					nd	nd	>5	>5	>5	=Bor+Epox/Cont Epox (0.5 µM Bor and Epox 0.2 µM, 30 min)
Bortezomib (0.5 µM) and Epoxomicin (0.2 µM) vs Epox alone			4	3	1477.71					nd	nd	>5	>5	>5	=Bor+Epox/Cont Epox (0.5 µM Bor and Epox 0.2 µM, 30 min)
Bortezomib (0.5 µM) and Epoxomicin (0.2 µM) vs Epox alone			3	2	1480.78					nd	nd	>5	>5	>5	=Bor+Epox/Cont Epox (0.5 µM Bor and Epox 0.2 µM, 30 min)
Bortezomib (0.5 µM) and Epoxomicin (0.2 µM) vs Epox alone			5	5	1480.79					nd	nd	>5	>5	>5	=Bor+Epox/Cont Epox (0.5 µM Bor and Epox 0.2 µM, 30 min)
Bortezomib (0.5 µM) and Epoxomicin (0.2 µM) vs Epox alone			4	4	1480.83					nd	nd	>5	>5	>5	=Bor+Epox/Cont Epox (0.5 µM Bor and Epox 0.2 µM, 30 min)
Bortezomib (0.5 µM) and Epoxomicin (0.2 µM) vs Epox alone			5	4	1480.84					nd	nd	>5	>5	>5	=Bor+Epox/Cont Epox (0.5 µM Bor and Epox 0.2 µM, 30 min)
Bortezomib (0.5 µM) and Epoxomicin (0.2 µM) vs Epox alone			3	1	1481.14					nd	nd	>5	>5	>5	=Bor+Epox/Cont Epox (0.5 µM Bor and Epox 0.2 µM, 30 min)
Bortezomib (0.5 µM) and Epoxomicin (0.2 µM) vs Epox alone			3	2	1485.79					nd	nd	>5	>5	>5	=Bor+Epox/Cont Epox (0.5 µM Bor and Epox 0.2 µM, 30 min)
Bortezomib (0.5 µM) and Epoxomicin (0.2 µM) vs Epox alone			4	4	1486.72					nd	nd	>5	>5	>5	=Bor+Epox/Cont Epox (0.5 µM Bor and Epox 0.2 µM, 30 min)
Bortezomib (0.5 µM) and Epoxomicin (0.2 µM) vs Epox alone			3	2	1486.82					nd	nd	>5	>5	>5	=Bor+Epox/Cont Epox (0.5 µM Bor and Epox 0.2 µM, 30 min)
Bortezomib (0.5 µM) and Epoxomicin (0.2 µM) vs Epox alone			2	2	1490.76					nd	nd	>5	>5	>5	=Bor+Epox/Cont Epox (0.5 µM Bor and Epox 0.2 µM, 30 min)
Bortezomib (0.5 µM) and Epoxomicin (0.2 µM) vs Epox alone			3	3	1494.71					nd	nd	>5	>5	>5	=Bor+Epox/Cont Epox (0.5 µM Bor and Epox 0.2 µM, 30 min)
Bortezomib (0.5 µM) and Epoxomicin (0.2 µM) vs Epox alone			3	1	1509.8					nd	nd	>5	>5	>5	=Bor+Epox/Cont Epox (0.5 µM Bor and Epox 0.2 µM, 30 min)
Bortezomib (0.5 µM) and Epoxomicin (0.2 µM) vs Epox alone			2	1	1513.75					1.23043	0.769565	1.71739	1.15652	1.43696	=Bor+Epox/Cont Epox (0.5 µM Bor and Epox 0.2 µM, 30 min)
Bortezomib (0.5 µM) and Epoxomicin (0.2 µM) vs Epox alone			4	4	1514.77					nd	nd	>5	>5	>5	=Bor+Epox/Cont Epox (0.5 µM Bor and Epox 0.2 µM, 30 min)
Bortezomib (0.5 µM) and Epoxomicin (0.2 µM) vs Epox alone			3	1	1525.9					nd	nd	>5	>5	>5	=Bor+Epox/Cont Epox (0.5 µM Bor and Epox 0.2 µM, 30 min)
Bortezomib (0.5 µM) and Epoxomicin (0.2 µM) vs Epox alone			3	1	1528.87					nd	nd	>5	>5	>5	=Bor+Epox/Cont Epox (0.5 µM Bor and Epox 0.2 µM, 30 min)
Bortezomib (0.5 µM) and Epoxomicin (0.2 µM) vs Epox alone			2	1	1531.89					1.28485	0.715152	2.50909	2.49697	2.50303	=Bor+Epox/Cont Epox (0.5 µM Bor and Epox 0.2 µM, 30 min)
Bortezomib (0.5 µM) and Epoxomicin (0.2 µM) vs Epox alone			3	2	1534.78					nd	nd	>5	>5	>5	=Bor+Epox/Cont Epox (0.5 µM Bor and Epox 0.2 µM, 30 min)
Bortezomib (0.5 µM) and Epoxomicin (0.2 µM) vs Epox alone			4	2	1534.79					1.02514	0.97486	10.5838	9.06983	9.82682	=Bor+Epox/Cont Epox (0.5 µM Bor and Epox 0.2 µM, 30 min)
Bortezomib (0.5 µM) and Epoxomicin (0.2 µM) vs Epox alone			3	2	1536.82					nd	nd	>5	>5	>5	=Bor+Epox/Cont Epox (0.5 µM Bor and Epox 0.2 µM, 30 min)
Bortezomib (0.5 µM) and Epoxomicin (0.2 µM) vs Epox alone			3	2	1537.8					nd	nd	>5	>5	>5	=Bor+Epox/Cont Epox (0.5 µM Bor and Epox 0.2 µM, 30 min)
Bortezomib (0.5 µM) and Epoxomicin (0.2 µM) vs Epox alone			3	2	1542.79					nd	nd	>5	>5	>5	=Bor+Epox/Cont Epox (0.5 µM Bor and Epox 0.2 µM, 30 min)
Bortezomib (0.5 µM) and Epoxomicin (0.2 µM) vs Epox alone			3	1	1557.83					nd	nd	>5	>5	>5	=Bor+Epox/Cont Epox (0.5 µM Bor and Epox 0.2 µM, 30 min)
Bortezomib (0.5 µM) and Epoxomicin (0.2 µM) vs Epox alone			3	2	1558.77					nd	nd	>5	>5	>5	=Bor+Epox/Cont Epox (0.5 µM Bor and Epox 0.2 µM, 30 min)
Bortezomib (0.5 µM) and Epoxomicin (0.2 µM) vs Epox alone			2	2	1558.78					nd	nd	>5	>5	>5	=Bor+Epox/Cont Epox (0.5 µM Bor and Epox 0.2 µM, 30 min)
Bortezomib (0.5 µM) and Epoxomicin (0.2 µM) vs Epox alone			4	1	1564.83					1	nd	6.17178	8.57669	7.37423	=Bor+Epox/Cont Epox (0.5 µM Bor and Epox 0.2 µM, 30 min)
Bortezomib (0.5 µM) and Epoxomicin (0.2 µM) vs Epox alone			3	1	1565.76					nd	nd	>5	>5	>5	=Bor+Epox/Cont Epox (0.5 µM Bor and Epox 0.2 µM, 30 min)
Bortezomib (0.5 µM) and Epoxomicin (0.2 µM) vs Epox alone			3	3	1566.81					nd	nd	>5	>5	>5	=Bor+Epox/Cont Epox (0.5 µM Bor and Epox 0.2 µM, 30 min)
Bortezomib (0.5 µM) and Epoxomicin (0.2 µM) vs Epox alone			3	1	1572.81					nd	nd	>5	>5	>5	=Bor+Epox/Cont Epox (0.5 µM Bor and Epox 0.2 µM, 30 min)
Bortezomib (0.5 µM) and Epoxomicin (0.2 µM) vs Epox alone			3	1	1586.88					nd	nd	>5	>5	>5	=Bor+Epox/Cont Epox (0.5 µM Bor and Epox 0.2 µM, 30 min)
Bortezomib (0.5 µM) and Epoxomicin (0.2 µM) vs Epox alone			3	1	1590.89					0.965909	1.03409	2.10227	1.32955	1.71591	=Bor+Epox/Cont Epox (0.5 µM Bor and Epox 0.2 µM, 30 min)
Bortezomib (0.5 µM) and Epoxomicin (0.2 µM) vs Epox alone			3	3	1597.86					nd	nd	>5	>5	>5	=Bor+Epox/Cont Epox (0.5 µM Bor and Epox 0.2 µM, 30 min)
Bortezomib (0.5 µM) and Epoxomicin (0.2 µM) vs Epox alone			3	1	1610.89					nd	nd	>5	>5	>5	=Bor+Epox/Cont Epox (0.5 µM Bor and Epox 0.2 µM, 30 min)
Bortezomib (0.5 µM) and Epoxomicin (0.2 µM) vs Epox alone			4	4	1615.26					nd	nd	>5	>5	>5	=Bor+Epox/Cont Epox (0.5 µM Bor and Epox 0.2 µM, 30 min)
Bortezomib (0.5 µM) and Epoxomicin (0.2 µM) vs Epox alone			4	5	1620.93					nd	nd	>5	>5	>5	=Bor+Epox/Cont Epox (0.5 µM Bor and Epox 0.2 µM, 30 min)
Bortezomib (0.5 µM) and Epoxomicin (0.2 µM) vs Epox alone			4	4	1620.97					nd	nd	>5	>5	>5	=Bor+Epox/Cont Epox (0.5 µM Bor and Epox 0.2 µM, 30 min)
Bortezomib (0.5 µM) and Epoxomicin (0.2 µM) vs Epox alone			3	2	1627.87					nd	nd	>5	>5	>5	=Bor+Epox/Cont Epox (0.5 µM Bor and Epox 0.2 µM, 30 min)
Bortezomib (0.5 µM) and Epoxomicin (0.2 µM) vs Epox alone			3	2	1629.83					nd	nd	>5	>5	>5	=Bor+Epox/Cont Epox (0.5 µM Bor and Epox 0.2 µM, 30 min)
Bortezomib (0.5 µM) and Epoxomicin (0.2 µM) vs Epox alone			4	2	1630.94					nd	nd	>5	>5	>5	=Bor+Epox/Cont Epox (0.5 µM Bor and Epox 0.2 µM, 30 min)
Bortezomib (0.5 µM) and Epoxomicin (0.2 µM) vs Epox alone			3	2	1632.79					nd	nd	>5	>5	>5	=Bor+Epox/Cont Epox (0.5 µM Bor and Epox 0.2 µM, 30 min)
Bortezomib (0.5 µM) and Epoxomicin (0.2 µM) vs Epox alone			3	3	1636.62					nd	nd	>5	>5	>5	=Bor+Epox/Cont Epox (0.5 µM Bor and Epox 0.2 µM, 30 min)
Bortezomib (0.5 µM) and Epoxomicin (0.2 µM) vs Epox alone			3	1	1637.92					1.00935	0.990654	3.56075	2.26869	2.91472	=Bor+Epox/Cont Epox (0.5 µM Bor and Epox 0.2 µM, 30 min)
Bortezomib (0.5 µM) and Epoxomicin (0.2 µM) vs Epox alone			3	2	1647.82					nd	nd	>5	>5	>5	=Bor+Epox/Cont Epox (0.5 µM Bor and Epox 0.2 µM, 30 min)
Bortezomib (0.5 µM) and Epoxomicin (0.2 µM) vs Epox alone			2	2	1648.77					nd	1	4.09615	2.11538	3.10577	=Bor+Epox/Cont Epox (0.5 µM Bor and Epox 0.2 µM, 30 min)
Bortezomib (0.5 µM) and Epoxomicin (0.2 µM) vs Epox alone			3	3	1651.77					nd	nd	>5	>5	>5	=Bor+Epox/Cont Epox (0.5 µM Bor and Epox 0.2 µM, 30 min)
Bortezomib (0.5 µM) and Epoxomicin (0.2 µM) vs Epox alone			4	4	1655.81					nd	nd	>5	>5	>5	=Bor+Epox/Cont Epox (0.5 µM Bor and Epox 0.2 µM, 30 min)
Bortezomib (0.5 µM) and Epoxomicin (0.2 µM) vs Epox alone			3	1	1657.87					1.34293	0.657074	4.23022	4.23022	4.23022	=Bor+Epox/Cont Epox (0.5 µM Bor and Epox 0.2 µM, 30 min)
Bortezomib (0.5 µM) and Epoxomicin (0.2 µM) vs Epox alone			3	1	1658.85					nd	nd	>5	>5	>5	=Bor+Epox/Cont Epox (0.5 µM Bor and Epox 0.2 µM, 30 min)
Bortezomib (0.5 µM) and Epoxomicin (0.2 µM) vs Epox alone			2	1	1658.86					1	nd	1.71698	1.50943	1.61321	=Bor+Epox/Cont Epox (0.5 µM Bor and Epox 0.2 µM, 30 min)
Bortezomib (0.5 µM) and Epoxomicin (0.2 µM) vs Epox alone			3	2	1667.91					nd	nd	>5	>5	>5	=Bor+Epox/Cont Epox (0.5 µM Bor and Epox 0.2 µM, 30 min)
Bortezomib (0.5 µM) and Epoxomicin (0.2 µM) vs Epox alone			4	3	1668.9					nd	nd	>5	>5	>5	=Bor+Epox/Cont Epox (0.5 µM Bor and Epox 0.2 µM, 30 min)
Bortezomib (0.5 µM) and Epoxomicin (0.2 µM) vs Epox alone			3	3	1670.87					nd	nd	>5	>5	>5	=Bor+Epox/Cont Epox (0.5 µM Bor and Epox 0.2 µM, 30 min)
Bortezomib (0.5 µM) and Epoxomicin (0.2 µM) vs Epox alone			3	2	1672.84					nd	nd	>5	>5	>5	=Bor+Epox/Cont Epox (0.5 µM Bor and Epox 0.2 µM, 30 min)
Bortezomib (0.5 µM) and Epoxomicin (0.2 µM) vs Epox alone			3	2	1680.84					nd	nd	>5	>5	>5	=Bor+Epox/Cont Epox (0.5 µM Bor and Epox 0.2 µM, 30 min)
Bortezomib (0.5 µM) and Epoxomicin (0.2 µM) vs Epox alone			4	2	1680.85					nd	nd	>5	>5	>5	=Bor+Epox/Cont Epox (0.5 µM Bor and Epox 0.2 µM, 30 min)
Bortezomib (0.5 µM) and Epoxomicin (0.2 µM) vs Epox alone			2	1	1680.89					1	nd	2.33735	2	2.16867	=Bor+Epox/Cont Epox (0.5 µM Bor and Epox 0.2 µM, 30 min)
Bortezomib (0.5 µM) and Epoxomicin (0.2 µM) vs Epox alone			3	1	1680.9					nd	nd	>5	>5	>5	=Bor+Epox/Cont Epox (0.5 µM Bor and Epox 0.2 µM, 30 min)
Bortezomib (0.5 µM) and Epoxomicin (0.2 µM) vs Epox alone			3	3	1682.79					nd	nd	>5	>5	>5	=Bor+Epox/Cont Epox (0.5 µM Bor and Epox 0.2 µM, 30 min)
Bortezomib (0.5 µM) and Epoxomicin (0.2 µM) vs Epox alone			4	2	1683.9					nd	nd	>5	>5	>5	=Bor+Epox/Cont Epox (0.5 µM Bor and Epox 0.2 µM, 30 min)
Bortezomib (0.5 µM) and Epoxomicin (0.2 µM) vs Epox alone			3	3	1686.91					nd	nd	>5	>5	>5	=Bor+Epox/Cont Epox (0.5 µM Bor and Epox 0.2 µM, 30 min)
Bortezomib (0.5 µM) and Epoxomicin (0.2 µM) vs Epox alone			3	2	1688.89					nd	nd	>5	>5	>5	=Bor+Epox/Cont Epox (0.5 µM Bor and Epox 0.2 µM, 30 min)
Bortezomib (0.5 µM) and Epoxomicin (0.2 µM) vs Epox alone			3	2	1689.83					nd	nd	>5	>5	>5	=Bor+Epox/Cont Epox (0.5 µM Bor and Epox 0.2 µM, 30 min)
Bortezomib (0.5 µM) and Epoxomicin (0.2 µM) vs Epox alone			3	2	1693.86					nd	nd	>5	>5	>5	=Bor+Epox/Cont Epox (0.5 µM Bor and Epox 0.2 µM, 30 min)
Bortezomib (0.5 µM) and Epoxomicin (0.2 µM) vs Epox alone			3	2	1698.87					nd	nd	>5	>5	>5	=Bor+Epox/Cont Epox (0.5 µM Bor and Epox 0.2 µM, 30 min)
Bortezomib (0.5 µM) and Epoxomicin (0.2 µM) vs Epox alone			3	1	1698.92					1.51082	0.489177	2.88745	1.93074	2.40909	=Bor+Epox/Cont Epox (0.5 µM Bor and Epox 0.2 µM, 30 min)
Bortezomib (0.5 µM) and Epoxomicin (0.2 µM) vs Epox alone			3	3	1700.87					nd	nd	>5	>5	>5	=Bor+Epox/Cont Epox (0.5 µM Bor and Epox 0.2 µM, 30 min)
Bortezomib (0.5 µM) and Epoxomicin (0.2 µM) vs Epox alone			4	3	1700.88					nd	nd	>5	>5	>5	=Bor+Epox/Cont Epox (0.5 µM Bor and Epox 0.2 µM, 30 min)
Bortezomib (0.5 µM) and Epoxomicin (0.2 µM) vs Epox alone			3	2	1700.92					nd	nd	>5	>5	>5	=Bor+Epox/Cont Epox (0.5 µM Bor and Epox 0.2 µM, 30 min)
Bortezomib (0.5 µM) and Epoxomicin (0.2 µM) vs Epox alone			3	2	1704.83					nd	nd	>5	>5	>5	=Bor+Epox/Cont Epox (0.5 µM Bor and Epox 0.2 µM, 30 min)
Bortezomib (0.5 µM) and Epoxomicin (0.2 µM) vs Epox alone			3	3	1711.87					nd	nd	>5	>5	>5	=Bor+Epox/Cont Epox (0.5 µM Bor and Epox 0.2 µM, 30 min)
Bortezomib (0.5 µM) and Epoxomicin (0.2 µM) vs Epox alone			4	4	1721.87					nd	nd	>5	>5	>5	=Bor+Epox/Cont Epox (0.5 µM Bor and Epox 0.2 µM, 30 min)
Bortezomib (0.5 µM) and Epoxomicin (0.2 µM) vs Epox alone			2	2	1736.97					nd	nd	>5	>5	>5	=Bor+Epox/Cont Epox (0.5 µM Bor and Epox 0.2 µM, 30 min)
Bortezomib (0.5 µM) and Epoxomicin (0.2 µM) vs Epox alone			2	2	1737.96					nd	nd	>5	>5	>5	=Bor+Epox/Cont Epox (0.5 µM Bor and Epox 0.2 µM, 30 min)
Bortezomib (0.5 µM) and Epoxomicin (0.2 µM) vs Epox alone			3	2	1738.96					nd	nd	>5	>5	>5	=Bor+Epox/Cont Epox (0.5 µM Bor and Epox 0.2 µM, 30 min)
Bortezomib (0.5 µM) and Epoxomicin (0.2 µM) vs Epox alone			3	1	1739.19					nd	nd	>5	>5	>5	=Bor+Epox/Cont Epox (0.5 µM Bor and Epox 0.2 µM, 30 min)
Bortezomib (0.5 µM) and Epoxomicin (0.2 µM) vs Epox alone			3	2	1739.93					nd	nd	>5	>5	>5	=Bor+Epox/Cont Epox (0.5 µM Bor and Epox 0.2 µM, 30 min)
Bortezomib (0.5 µM) and Epoxomicin (0.2 µM) vs Epox alone			4	4	1739.94					nd	nd	>5	>5	>5	=Bor+Epox/Cont Epox (0.5 µM Bor and Epox 0.2 µM, 30 min)
Bortezomib (0.5 µM) and Epoxomicin (0.2 µM) vs Epox alone			4	3	1739.94					nd	nd	>5	>5	>5	=Bor+Epox/Cont Epox (0.5 µM Bor and Epox 0.2 µM, 30 min)
Bortezomib (0.5 µM) and Epoxomicin (0.2 µM) vs Epox alone			4	3	1741.92					nd	nd	>5	>5	>5	=Bor+Epox/Cont Epox (0.5 µM Bor and Epox 0.2 µM, 30 min)
Bortezomib (0.5 µM) and Epoxomicin (0.2 µM) vs Epox alone			6	5	1756.87					0.790588	1.20941	1.34118	1.23294	1.28706	=Bor+Epox/Cont Epox (0.5 µM Bor and Epox 0.2 µM, 30 min)
Bortezomib (0.5 µM) and Epoxomicin (0.2 µM) vs Epox alone			6	5	1756.88					1.28391	0.716094	1.25859	1.43942	1.34901	=Bor+Epox/Cont Epox (0.5 µM Bor and Epox 0.2 µM, 30 min)
Bortezomib (0.5 µM) and Epoxomicin (0.2 µM) vs Epox alone			2	2	1756.91					nd	nd	>5	>5	>5	=Bor+Epox/Cont Epox (0.5 µM Bor and Epox 0.2 µM, 30 min)
Bortezomib (0.5 µM) and Epoxomicin (0.2 µM) vs Epox alone			3	1	1757.96					1.17021	0.829787	1.5461	1.70922	1.62766	=Bor+Epox/Cont Epox (0.5 µM Bor and Epox 0.2 µM, 30 min)
Bortezomib (0.5 µM) and Epoxomicin (0.2 µM) vs Epox alone			3	2	1759.9					0.924272	1.07573	2.3068	1.32427	1.81553	=Bor+Epox/Cont Epox (0.5 µM Bor and Epox 0.2 µM, 30 min)
Bortezomib (0.5 µM) and Epoxomicin (0.2 µM) vs Epox alone			3	1	1761.8					1.09408	0.905917	1.90301	2.60136	2.25218	=Bor+Epox/Cont Epox (0.5 µM Bor and Epox 0.2 µM, 30 min)
Bortezomib (0.5 µM) and Epoxomicin (0.2 µM) vs Epox alone			3	1	1766					1.08893	0.911068	0.836852	0.931542	0.884197	=Bor+Epox/Cont Epox (0.5 µM Bor and Epox 0.2 µM, 30 min)
Bortezomib (0.5 µM) and Epoxomicin (0.2 µM) vs Epox alone			4	3	1767.8					nd	nd	>5	>5	>5	=Bor+Epox/Cont Epox (0.5 µM Bor and Epox 0.2 µM, 30 min)
Bortezomib (0.5 µM) and Epoxomicin (0.2 µM) vs Epox alone			4	2	1767.85					nd	nd	>5	>5	>5	=Bor+Epox/Cont Epox (0.5 µM Bor and Epox 0.2 µM, 30 min)
Bortezomib (0.5 µM) and Epoxomicin (0.2 µM) vs Epox alone			3	2	1767.86					nd	nd	>5	>5	>5	=Bor+Epox/Cont Epox (0.5 µM Bor and Epox 0.2 µM, 30 min)
Bortezomib (0.5 µM) and Epoxomicin (0.2 µM) vs Epox alone			3	3	1771.9					nd	nd	>5	>5	>5	=Bor+Epox/Cont Epox (0.5 µM Bor and Epox 0.2 µM, 30 min)
Bortezomib (0.5 µM) and Epoxomicin (0.2 µM) vs Epox alone			4	3	1773.91					nd	nd	>5	>5	>5	=Bor+Epox/Cont Epox (0.5 µM Bor and Epox 0.2 µM, 30 min)
Bortezomib (0.5 µM) and Epoxomicin (0.2 µM) vs Epox alone			2	1	1774.95					1	nd	2.07732	1.98969	2.03351	=Bor+Epox/Cont Epox (0.5 µM Bor and Epox 0.2 µM, 30 min)
Bortezomib (0.5 µM) and Epoxomicin (0.2 µM) vs Epox alone			4	3	1778.93					nd	nd	>5	>5	>5	=Bor+Epox/Cont Epox (0.5 µM Bor and Epox 0.2 µM, 30 min)
Bortezomib (0.5 µM) and Epoxomicin (0.2 µM) vs Epox alone			3	1	1780.92					1	nd	4.15235	3.21884	3.6856	=Bor+Epox/Cont Epox (0.5 µM Bor and Epox 0.2 µM, 30 min)
Bortezomib (0.5 µM) and Epoxomicin (0.2 µM) vs Epox alone			3	2	1780.98					nd	nd	>5	>5	>5	=Bor+Epox/Cont Epox (0.5 µM Bor and Epox 0.2 µM, 30 min)
Bortezomib (0.5 µM) and Epoxomicin (0.2 µM) vs Epox alone			3	2	1781.99					nd	nd	>5	>5	>5	=Bor+Epox/Cont Epox (0.5 µM Bor and Epox 0.2 µM, 30 min)
Bortezomib (0.5 µM) and Epoxomicin (0.2 µM) vs Epox alone			3	3	1782.95					nd	nd	>5	>5	>5	=Bor+Epox/Cont Epox (0.5 µM Bor and Epox 0.2 µM, 30 min)
Bortezomib (0.5 µM) and Epoxomicin (0.2 µM) vs Epox alone			4	3	1782.97					nd	nd	>5	>5	>5	=Bor+Epox/Cont Epox (0.5 µM Bor and Epox 0.2 µM, 30 min)
Bortezomib (0.5 µM) and Epoxomicin (0.2 µM) vs Epox alone			4	2	1794.94					nd	nd	>5	>5	>5	=Bor+Epox/Cont Epox (0.5 µM Bor and Epox 0.2 µM, 30 min)
Bortezomib (0.5 µM) and Epoxomicin (0.2 µM) vs Epox alone			3	3	1796.95					nd	nd	>5	>5	>5	=Bor+Epox/Cont Epox (0.5 µM Bor and Epox 0.2 µM, 30 min)
Bortezomib (0.5 µM) and Epoxomicin (0.2 µM) vs Epox alone			3	1	1797.96					1.00464	0.99536	1.74014	1.87935	1.80974	=Bor+Epox/Cont Epox (0.5 µM Bor and Epox 0.2 µM, 30 min)
Bortezomib (0.5 µM) and Epoxomicin (0.2 µM) vs Epox alone			3	2	1805.36					nd	nd	>5	>5	>5	=Bor+Epox/Cont Epox (0.5 µM Bor and Epox 0.2 µM, 30 min)
Bortezomib (0.5 µM) and Epoxomicin (0.2 µM) vs Epox alone			3	1	1806.02					nd	nd	>5	>5	>5	=Bor+Epox/Cont Epox (0.5 µM Bor and Epox 0.2 µM, 30 min)
Bortezomib (0.5 µM) and Epoxomicin (0.2 µM) vs Epox alone			4	1	1806.02					1	nd	3.95174	3.00965	3.48069	=Bor+Epox/Cont Epox (0.5 µM Bor and Epox 0.2 µM, 30 min)
Bortezomib (0.5 µM) and Epoxomicin (0.2 µM) vs Epox alone			4	3	1807.93					nd	nd	>5	>5	>5	=Bor+Epox/Cont Epox (0.5 µM Bor and Epox 0.2 µM, 30 min)
Bortezomib (0.5 µM) and Epoxomicin (0.2 µM) vs Epox alone			3	1	1809.98					nd	nd	>5	>5	>5	=Bor+Epox/Cont Epox (0.5 µM Bor and Epox 0.2 µM, 30 min)
Bortezomib (0.5 µM) and Epoxomicin (0.2 µM) vs Epox alone			4	3	1811.98					nd	nd	>5	>5	>5	=Bor+Epox/Cont Epox (0.5 µM Bor and Epox 0.2 µM, 30 min)
Bortezomib (0.5 µM) and Epoxomicin (0.2 µM) vs Epox alone			3	3	1811.98					nd	nd	>5	>5	>5	=Bor+Epox/Cont Epox (0.5 µM Bor and Epox 0.2 µM, 30 min)
Bortezomib (0.5 µM) and Epoxomicin (0.2 µM) vs Epox alone			4	2	1814.99					nd	nd	>5	>5	>5	=Bor+Epox/Cont Epox (0.5 µM Bor and Epox 0.2 µM, 30 min)
Bortezomib (0.5 µM) and Epoxomicin (0.2 µM) vs Epox alone			3	1	1815.94					nd	nd	>5	>5	>5	=Bor+Epox/Cont Epox (0.5 µM Bor and Epox 0.2 µM, 30 min)
Bortezomib (0.5 µM) and Epoxomicin (0.2 µM) vs Epox alone			3	2	1818.88					nd	nd	>5	>5	>5	=Bor+Epox/Cont Epox (0.5 µM Bor and Epox 0.2 µM, 30 min)
Bortezomib (0.5 µM) and Epoxomicin (0.2 µM) vs Epox alone			4	2	1833.02					nd	nd	>5	>5	>5	=Bor+Epox/Cont Epox (0.5 µM Bor and Epox 0.2 µM, 30 min)
Bortezomib (0.5 µM) and Epoxomicin (0.2 µM) vs Epox alone			3	3	1836.89					nd	1	2.85345	3.02155	2.9375	=Bor+Epox/Cont Epox (0.5 µM Bor and Epox 0.2 µM, 30 min)
Bortezomib (0.5 µM) and Epoxomicin (0.2 µM) vs Epox alone			6	4	1862.95					nd	nd	>5	>5	>5	=Bor+Epox/Cont Epox (0.5 µM Bor and Epox 0.2 µM, 30 min)
Bortezomib (0.5 µM) and Epoxomicin (0.2 µM) vs Epox alone			4	2	1871.03					nd	nd	>5	>5	>5	=Bor+Epox/Cont Epox (0.5 µM Bor and Epox 0.2 µM, 30 min)
Bortezomib (0.5 µM) and Epoxomicin (0.2 µM) vs Epox alone			2	1	1873.98					1.15918	0.840816	2.59592	2.02449	2.3102	=Bor+Epox/Cont Epox (0.5 µM Bor and Epox 0.2 µM, 30 min)
Bortezomib (0.5 µM) and Epoxomicin (0.2 µM) vs Epox alone			3	1	1875.89					nd	nd	>5	>5	>5	=Bor+Epox/Cont Epox (0.5 µM Bor and Epox 0.2 µM, 30 min)
Bortezomib (0.5 µM) and Epoxomicin (0.2 µM) vs Epox alone			4	2	1882.08					nd	nd	>5	>5	>5	=Bor+Epox/Cont Epox (0.5 µM Bor and Epox 0.2 µM, 30 min)
Bortezomib (0.5 µM) and Epoxomicin (0.2 µM) vs Epox alone			4	4	1882.98					nd	nd	>5	>5	>5	=Bor+Epox/Cont Epox (0.5 µM Bor and Epox 0.2 µM, 30 min)
Bortezomib (0.5 µM) and Epoxomicin (0.2 µM) vs Epox alone			4	4	1883.04					nd	nd	>5	>5	>5	=Bor+Epox/Cont Epox (0.5 µM Bor and Epox 0.2 µM, 30 min)
Bortezomib (0.5 µM) and Epoxomicin (0.2 µM) vs Epox alone			3	3	1883.06					nd	nd	>5	>5	>5	=Bor+Epox/Cont Epox (0.5 µM Bor and Epox 0.2 µM, 30 min)
Bortezomib (0.5 µM) and Epoxomicin (0.2 µM) vs Epox alone			4	3	1884.03					nd	nd	>5	>5	>5	=Bor+Epox/Cont Epox (0.5 µM Bor and Epox 0.2 µM, 30 min)
Bortezomib (0.5 µM) and Epoxomicin (0.2 µM) vs Epox alone			3	3	1884.03					nd	nd	>5	>5	>5	=Bor+Epox/Cont Epox (0.5 µM Bor and Epox 0.2 µM, 30 min)
Bortezomib (0.5 µM) and Epoxomicin (0.2 µM) vs Epox alone			3	1	1886					nd	nd	>5	>5	>5	=Bor+Epox/Cont Epox (0.5 µM Bor and Epox 0.2 µM, 30 min)
Bortezomib (0.5 µM) and Epoxomicin (0.2 µM) vs Epox alone			3	2	1912.02					0.902539	1.09746	1.32187	0.920557	1.12121	=Bor+Epox/Cont Epox (0.5 µM Bor and Epox 0.2 µM, 30 min)
Bortezomib (0.5 µM) and Epoxomicin (0.2 µM) vs Epox alone			3	1	1915					nd	nd	>5	>5	>5	=Bor+Epox/Cont Epox (0.5 µM Bor and Epox 0.2 µM, 30 min)
Bortezomib (0.5 µM) and Epoxomicin (0.2 µM) vs Epox alone			3	2	1919.84					nd	nd	>5	>5	>5	=Bor+Epox/Cont Epox (0.5 µM Bor and Epox 0.2 µM, 30 min)
Bortezomib (0.5 µM) and Epoxomicin (0.2 µM) vs Epox alone			5	4	1922.01					nd	1	2.82166	3.59873	3.21019	=Bor+Epox/Cont Epox (0.5 µM Bor and Epox 0.2 µM, 30 min)
Bortezomib (0.5 µM) and Epoxomicin (0.2 µM) vs Epox alone			3	3	1923.93					nd	nd	>5	>5	>5	=Bor+Epox/Cont Epox (0.5 µM Bor and Epox 0.2 µM, 30 min)
Bortezomib (0.5 µM) and Epoxomicin (0.2 µM) vs Epox alone			3	2	1923.95					nd	nd	>5	>5	>5	=Bor+Epox/Cont Epox (0.5 µM Bor and Epox 0.2 µM, 30 min)
Bortezomib (0.5 µM) and Epoxomicin (0.2 µM) vs Epox alone			4	3	1925.05					nd	nd	>5	>5	>5	=Bor+Epox/Cont Epox (0.5 µM Bor and Epox 0.2 µM, 30 min)
Bortezomib (0.5 µM) and Epoxomicin (0.2 µM) vs Epox alone			3	1	1926.05					1.1934	0.806604	2.46698	2.2217	2.34434	=Bor+Epox/Cont Epox (0.5 µM Bor and Epox 0.2 µM, 30 min)
Bortezomib (0.5 µM) and Epoxomicin (0.2 µM) vs Epox alone			4	3	1928.02					nd	nd	>5	>5	>5	=Bor+Epox/Cont Epox (0.5 µM Bor and Epox 0.2 µM, 30 min)
Bortezomib (0.5 µM) and Epoxomicin (0.2 µM) vs Epox alone			4	1	1936					1	nd	3.94274	4.02454	3.98364	=Bor+Epox/Cont Epox (0.5 µM Bor and Epox 0.2 µM, 30 min)
Bortezomib (0.5 µM) and Epoxomicin (0.2 µM) vs Epox alone			2	2	1937.06					nd	nd	>5	>5	>5	=Bor+Epox/Cont Epox (0.5 µM Bor and Epox 0.2 µM, 30 min)
Bortezomib (0.5 µM) and Epoxomicin (0.2 µM) vs Epox alone			4	1	1937.11					nd	nd	>5	>5	>5	=Bor+Epox/Cont Epox (0.5 µM Bor and Epox 0.2 µM, 30 min)
Bortezomib (0.5 µM) and Epoxomicin (0.2 µM) vs Epox alone			5	5	1937.97					nd	nd	>5	>5	>5	=Bor+Epox/Cont Epox (0.5 µM Bor and Epox 0.2 µM, 30 min)
Bortezomib (0.5 µM) and Epoxomicin (0.2 µM) vs Epox alone			4	2	1938.99					nd	nd	>5	>5	>5	=Bor+Epox/Cont Epox (0.5 µM Bor and Epox 0.2 µM, 30 min)
Bortezomib (0.5 µM) and Epoxomicin (0.2 µM) vs Epox alone			4	3	1942.07					nd	nd	>5	>5	>5	=Bor+Epox/Cont Epox (0.5 µM Bor and Epox 0.2 µM, 30 min)
Bortezomib (0.5 µM) and Epoxomicin (0.2 µM) vs Epox alone			3	1	1942.9					nd	nd	>5	>5	>5	=Bor+Epox/Cont Epox (0.5 µM Bor and Epox 0.2 µM, 30 min)
Bortezomib (0.5 µM) and Epoxomicin (0.2 µM) vs Epox alone			3	2	1947.94					nd	nd	>5	>5	>5	=Bor+Epox/Cont Epox (0.5 µM Bor and Epox 0.2 µM, 30 min)
Bortezomib (0.5 µM) and Epoxomicin (0.2 µM) vs Epox alone			3	1	1947.99					1.47732	0.522678	3.76458	3.14039	3.45248	=Bor+Epox/Cont Epox (0.5 µM Bor and Epox 0.2 µM, 30 min)
Bortezomib (0.5 µM) and Epoxomicin (0.2 µM) vs Epox alone			3	3	1952.98					nd	nd	>5	>5	>5	=Bor+Epox/Cont Epox (0.5 µM Bor and Epox 0.2 µM, 30 min)
Bortezomib (0.5 µM) and Epoxomicin (0.2 µM) vs Epox alone			5	3	1953.03					nd	nd	>5	>5	>5	=Bor+Epox/Cont Epox (0.5 µM Bor and Epox 0.2 µM, 30 min)
Bortezomib (0.5 µM) and Epoxomicin (0.2 µM) vs Epox alone			3	3	1954.08					nd	nd	>5	>5	>5	=Bor+Epox/Cont Epox (0.5 µM Bor and Epox 0.2 µM, 30 min)
Bortezomib (0.5 µM) and Epoxomicin (0.2 µM) vs Epox alone			4	2	1955.02					nd	nd	>5	>5	>5	=Bor+Epox/Cont Epox (0.5 µM Bor and Epox 0.2 µM, 30 min)
Bortezomib (0.5 µM) and Epoxomicin (0.2 µM) vs Epox alone			4	3	1959.94					nd	nd	>5	>5	>5	=Bor+Epox/Cont Epox (0.5 µM Bor and Epox 0.2 µM, 30 min)
Bortezomib (0.5 µM) and Epoxomicin (0.2 µM) vs Epox alone			5	5	1964.96					nd	nd	>5	>5	>5	=Bor+Epox/Cont Epox (0.5 µM Bor and Epox 0.2 µM, 30 min)
Bortezomib (0.5 µM) and Epoxomicin (0.2 µM) vs Epox alone			5	4	1964.99					nd	nd	>5	>5	>5	=Bor+Epox/Cont Epox (0.5 µM Bor and Epox 0.2 µM, 30 min)
Bortezomib (0.5 µM) and Epoxomicin (0.2 µM) vs Epox alone			4	4	1965					nd	nd	>5	>5	>5	=Bor+Epox/Cont Epox (0.5 µM Bor and Epox 0.2 µM, 30 min)
Bortezomib (0.5 µM) and Epoxomicin (0.2 µM) vs Epox alone			3	3	1965.04					nd	nd	>5	>5	>5	=Bor+Epox/Cont Epox (0.5 µM Bor and Epox 0.2 µM, 30 min)
Bortezomib (0.5 µM) and Epoxomicin (0.2 µM) vs Epox alone			4	3	1965.05					nd	nd	>5	>5	>5	=Bor+Epox/Cont Epox (0.5 µM Bor and Epox 0.2 µM, 30 min)
Bortezomib (0.5 µM) and Epoxomicin (0.2 µM) vs Epox alone			4	2	1965.08					nd	nd	>5	>5	>5	=Bor+Epox/Cont Epox (0.5 µM Bor and Epox 0.2 µM, 30 min)
Bortezomib (0.5 µM) and Epoxomicin (0.2 µM) vs Epox alone			3	1	1965.98					nd	nd	>5	>5	>5	=Bor+Epox/Cont Epox (0.5 µM Bor and Epox 0.2 µM, 30 min)
Bortezomib (0.5 µM) and Epoxomicin (0.2 µM) vs Epox alone			4	3	1973.02					nd	nd	>5	>5	>5	=Bor+Epox/Cont Epox (0.5 µM Bor and Epox 0.2 µM, 30 min)
Bortezomib (0.5 µM) and Epoxomicin (0.2 µM) vs Epox alone			3	2	1973.02					1.10961	0.890394	1.59236	1.56158	1.57697	=Bor+Epox/Cont Epox (0.5 µM Bor and Epox 0.2 µM, 30 min)
Bortezomib (0.5 µM) and Epoxomicin (0.2 µM) vs Epox alone			2	2	1973.03					nd	nd	>5	>5	>5	=Bor+Epox/Cont Epox (0.5 µM Bor and Epox 0.2 µM, 30 min)
Bortezomib (0.5 µM) and Epoxomicin (0.2 µM) vs Epox alone			5	3	1977.99					nd	nd	>5	>5	>5	=Bor+Epox/Cont Epox (0.5 µM Bor and Epox 0.2 µM, 30 min)
Bortezomib (0.5 µM) and Epoxomicin (0.2 µM) vs Epox alone			3	1	1994.98					0.997245	1.00275	2.22222	1.86593	2.04408	=Bor+Epox/Cont Epox (0.5 µM Bor and Epox 0.2 µM, 30 min)
Bortezomib (0.5 µM) and Epoxomicin (0.2 µM) vs Epox alone			2	1	1994.99					1.01639	0.983607	1.36066	1.31148	1.33607	=Bor+Epox/Cont Epox (0.5 µM Bor and Epox 0.2 µM, 30 min)
Bortezomib (0.5 µM) and Epoxomicin (0.2 µM) vs Epox alone			4	2	2002.06					nd	nd	>5	>5	>5	=Bor+Epox/Cont Epox (0.5 µM Bor and Epox 0.2 µM, 30 min)
Bortezomib (0.5 µM) and Epoxomicin (0.2 µM) vs Epox alone			4	2	2009.08					1	nd	2.19718	3.31925	2.75822	=Bor+Epox/Cont Epox (0.5 µM Bor and Epox 0.2 µM, 30 min)
Bortezomib (0.5 µM) and Epoxomicin (0.2 µM) vs Epox alone			3	3	2019.03					nd	nd	>5	>5	>5	=Bor+Epox/Cont Epox (0.5 µM Bor and Epox 0.2 µM, 30 min)
Bortezomib (0.5 µM) and Epoxomicin (0.2 µM) vs Epox alone			3	1	2021.07					1	nd	2.17791	1.58282	1.88037	=Bor+Epox/Cont Epox (0.5 µM Bor and Epox 0.2 µM, 30 min)
Bortezomib (0.5 µM) and Epoxomicin (0.2 µM) vs Epox alone			3	2	2022.09					nd	nd	>5	>5	>5	=Bor+Epox/Cont Epox (0.5 µM Bor and Epox 0.2 µM, 30 min)
Bortezomib (0.5 µM) and Epoxomicin (0.2 µM) vs Epox alone			4	2	2022.96					nd	nd	>5	>5	>5	=Bor+Epox/Cont Epox (0.5 µM Bor and Epox 0.2 µM, 30 min)
Bortezomib (0.5 µM) and Epoxomicin (0.2 µM) vs Epox alone			3	1	2022.97					1.13566	0.864341	1.84884	1.15698	1.50291	=Bor+Epox/Cont Epox (0.5 µM Bor and Epox 0.2 µM, 30 min)
Bortezomib (0.5 µM) and Epoxomicin (0.2 µM) vs Epox alone			5	5	2028.92					nd	nd	>5	>5	>5	=Bor+Epox/Cont Epox (0.5 µM Bor and Epox 0.2 µM, 30 min)
Bortezomib (0.5 µM) and Epoxomicin (0.2 µM) vs Epox alone			3	1	2030.12					0.716071	1.28393	0.65	0.942857	0.796429	=Bor+Epox/Cont Epox (0.5 µM Bor and Epox 0.2 µM, 30 min)
Bortezomib (0.5 µM) and Epoxomicin (0.2 µM) vs Epox alone			4	1	2030.17					nd	nd	>5	>5	>5	=Bor+Epox/Cont Epox (0.5 µM Bor and Epox 0.2 µM, 30 min)
Bortezomib (0.5 µM) and Epoxomicin (0.2 µM) vs Epox alone			5	4	2037.06					nd	nd	>5	>5	>5	=Bor+Epox/Cont Epox (0.5 µM Bor and Epox 0.2 µM, 30 min)
Bortezomib (0.5 µM) and Epoxomicin (0.2 µM) vs Epox alone			4	4	2037.99					nd	nd	>5	>5	>5	=Bor+Epox/Cont Epox (0.5 µM Bor and Epox 0.2 µM, 30 min)
Bortezomib (0.5 µM) and Epoxomicin (0.2 µM) vs Epox alone			5	4	2038.05					nd	nd	>5	>5	>5	=Bor+Epox/Cont Epox (0.5 µM Bor and Epox 0.2 µM, 30 min)
Bortezomib (0.5 µM) and Epoxomicin (0.2 µM) vs Epox alone			5	5	2039.04					nd	nd	>5	>5	>5	=Bor+Epox/Cont Epox (0.5 µM Bor and Epox 0.2 µM, 30 min)
Bortezomib (0.5 µM) and Epoxomicin (0.2 µM) vs Epox alone			5	5	2041					nd	nd	>5	>5	>5	=Bor+Epox/Cont Epox (0.5 µM Bor and Epox 0.2 µM, 30 min)
Bortezomib (0.5 µM) and Epoxomicin (0.2 µM) vs Epox alone			4	5	2041.01					nd	nd	>5	>5	>5	=Bor+Epox/Cont Epox (0.5 µM Bor and Epox 0.2 µM, 30 min)
Bortezomib (0.5 µM) and Epoxomicin (0.2 µM) vs Epox alone			3	4	2041.02					nd	nd	>5	>5	>5	=Bor+Epox/Cont Epox (0.5 µM Bor and Epox 0.2 µM, 30 min)
Bortezomib (0.5 µM) and Epoxomicin (0.2 µM) vs Epox alone			4	4	2041.03					nd	nd	>5	>5	>5	=Bor+Epox/Cont Epox (0.5 µM Bor and Epox 0.2 µM, 30 min)
Bortezomib (0.5 µM) and Epoxomicin (0.2 µM) vs Epox alone			5	4	2041.04					nd	nd	>5	>5	>5	=Bor+Epox/Cont Epox (0.5 µM Bor and Epox 0.2 µM, 30 min)
Bortezomib (0.5 µM) and Epoxomicin (0.2 µM) vs Epox alone			4	2	2048.1					1.21852	0.781481	2.16667	1.72963	1.94815	=Bor+Epox/Cont Epox (0.5 µM Bor and Epox 0.2 µM, 30 min)
Bortezomib (0.5 µM) and Epoxomicin (0.2 µM) vs Epox alone			5	4	2057.11					nd	nd	>5	>5	>5	=Bor+Epox/Cont Epox (0.5 µM Bor and Epox 0.2 µM, 30 min)
Bortezomib (0.5 µM) and Epoxomicin (0.2 µM) vs Epox alone			5	3	2060.04					nd	nd	>5	>5	>5	=Bor+Epox/Cont Epox (0.5 µM Bor and Epox 0.2 µM, 30 min)
Bortezomib (0.5 µM) and Epoxomicin (0.2 µM) vs Epox alone			5	5	2063.66					1	nd	3.0601	2.60422	2.83216	=Bor+Epox/Cont Epox (0.5 µM Bor and Epox 0.2 µM, 30 min)
Bortezomib (0.5 µM) and Epoxomicin (0.2 µM) vs Epox alone			3	1	2064.1					nd	nd	>5	>5	>5	=Bor+Epox/Cont Epox (0.5 µM Bor and Epox 0.2 µM, 30 min)
Bortezomib (0.5 µM) and Epoxomicin (0.2 µM) vs Epox alone			5	5	2067.08					nd	nd	>5	>5	>5	=Bor+Epox/Cont Epox (0.5 µM Bor and Epox 0.2 µM, 30 min)
Bortezomib (0.5 µM) and Epoxomicin (0.2 µM) vs Epox alone			3	4	2074.95					nd	nd	>5	>5	>5	=Bor+Epox/Cont Epox (0.5 µM Bor and Epox 0.2 µM, 30 min)
Bortezomib (0.5 µM) and Epoxomicin (0.2 µM) vs Epox alone			4	4	2074.95					nd	nd	>5	>5	>5	=Bor+Epox/Cont Epox (0.5 µM Bor and Epox 0.2 µM, 30 min)
Bortezomib (0.5 µM) and Epoxomicin (0.2 µM) vs Epox alone			3	3	2075.02					nd	nd	>5	>5	>5	=Bor+Epox/Cont Epox (0.5 µM Bor and Epox 0.2 µM, 30 min)
Bortezomib (0.5 µM) and Epoxomicin (0.2 µM) vs Epox alone			3	1	2079.07					nd	nd	>5	>5	>5	=Bor+Epox/Cont Epox (0.5 µM Bor and Epox 0.2 µM, 30 min)
Bortezomib (0.5 µM) and Epoxomicin (0.2 µM) vs Epox alone			4	1	2080.06					nd	nd	>5	>5	>5	=Bor+Epox/Cont Epox (0.5 µM Bor and Epox 0.2 µM, 30 min)
Bortezomib (0.5 µM) and Epoxomicin (0.2 µM) vs Epox alone			3	1	2082.05					1.27066	0.729345	2.5584	2.63248	2.59544	=Bor+Epox/Cont Epox (0.5 µM Bor and Epox 0.2 µM, 30 min)
Bortezomib (0.5 µM) and Epoxomicin (0.2 µM) vs Epox alone			4	3	2082.97					nd	nd	>5	>5	>5	=Bor+Epox/Cont Epox (0.5 µM Bor and Epox 0.2 µM, 30 min)
Bortezomib (0.5 µM) and Epoxomicin (0.2 µM) vs Epox alone			3	3	2082.98					nd	nd	>5	>5	>5	=Bor+Epox/Cont Epox (0.5 µM Bor and Epox 0.2 µM, 30 min)
Bortezomib (0.5 µM) and Epoxomicin (0.2 µM) vs Epox alone			3	3	2083.15					nd	nd	>5	>5	>5	=Bor+Epox/Cont Epox (0.5 µM Bor and Epox 0.2 µM, 30 min)
Bortezomib (0.5 µM) and Epoxomicin (0.2 µM) vs Epox alone			3	3	2090.05					nd	nd	>5	>5	>5	=Bor+Epox/Cont Epox (0.5 µM Bor and Epox 0.2 µM, 30 min)
Bortezomib (0.5 µM) and Epoxomicin (0.2 µM) vs Epox alone			3	2	2090.99					nd	nd	>5	>5	>5	=Bor+Epox/Cont Epox (0.5 µM Bor and Epox 0.2 µM, 30 min)
Bortezomib (0.5 µM) and Epoxomicin (0.2 µM) vs Epox alone			5	6	2095.98					nd	nd	>5	>5	>5	=Bor+Epox/Cont Epox (0.5 µM Bor and Epox 0.2 µM, 30 min)
Bortezomib (0.5 µM) and Epoxomicin (0.2 µM) vs Epox alone			6	6	2096.01					nd	nd	>5	>5	>5	=Bor+Epox/Cont Epox (0.5 µM Bor and Epox 0.2 µM, 30 min)
Bortezomib (0.5 µM) and Epoxomicin (0.2 µM) vs Epox alone			4	6	2096.03					nd	nd	>5	>5	>5	=Bor+Epox/Cont Epox (0.5 µM Bor and Epox 0.2 µM, 30 min)
Bortezomib (0.5 µM) and Epoxomicin (0.2 µM) vs Epox alone			4	5	2096.06					nd	nd	>5	>5	>5	=Bor+Epox/Cont Epox (0.5 µM Bor and Epox 0.2 µM, 30 min)
Bortezomib (0.5 µM) and Epoxomicin (0.2 µM) vs Epox alone			5	5	2096.06					nd	nd	>5	>5	>5	=Bor+Epox/Cont Epox (0.5 µM Bor and Epox 0.2 µM, 30 min)
Bortezomib (0.5 µM) and Epoxomicin (0.2 µM) vs Epox alone			3	5	2096.06					nd	nd	>5	>5	>5	=Bor+Epox/Cont Epox (0.5 µM Bor and Epox 0.2 µM, 30 min)
Bortezomib (0.5 µM) and Epoxomicin (0.2 µM) vs Epox alone			4	2	2097.07					nd	nd	>5	>5	>5	=Bor+Epox/Cont Epox (0.5 µM Bor and Epox 0.2 µM, 30 min)
Bortezomib (0.5 µM) and Epoxomicin (0.2 µM) vs Epox alone			4	3	2099.09					1.11186	0.888136	2.81582	2.63729	2.72655	=Bor+Epox/Cont Epox (0.5 µM Bor and Epox 0.2 µM, 30 min)
Bortezomib (0.5 µM) and Epoxomicin (0.2 µM) vs Epox alone			3	1	2100.93					1.15048	0.84952	1.21238	1.94237	1.57737	=Bor+Epox/Cont Epox (0.5 µM Bor and Epox 0.2 µM, 30 min)
Bortezomib (0.5 µM) and Epoxomicin (0.2 µM) vs Epox alone			7	5	2113.1					1	nd	2.67327	3.41584	3.04455	=Bor+Epox/Cont Epox (0.5 µM Bor and Epox 0.2 µM, 30 min)
Bortezomib (0.5 µM) and Epoxomicin (0.2 µM) vs Epox alone			6	4	2113.14					nd	nd	>5	>5	>5	=Bor+Epox/Cont Epox (0.5 µM Bor and Epox 0.2 µM, 30 min)
Bortezomib (0.5 µM) and Epoxomicin (0.2 µM) vs Epox alone			4	3	2115.03					nd	nd	>5	>5	>5	=Bor+Epox/Cont Epox (0.5 µM Bor and Epox 0.2 µM, 30 min)
Bortezomib (0.5 µM) and Epoxomicin (0.2 µM) vs Epox alone			2	1	2115.13					0.936709	1.06329	6.70886	2.91139	4.81013	=Bor+Epox/Cont Epox (0.5 µM Bor and Epox 0.2 µM, 30 min)
Bortezomib (0.5 µM) and Epoxomicin (0.2 µM) vs Epox alone			6	5	2126.08					nd	nd	>5	>5	>5	=Bor+Epox/Cont Epox (0.5 µM Bor and Epox 0.2 µM, 30 min)
Bortezomib (0.5 µM) and Epoxomicin (0.2 µM) vs Epox alone			4	2	2129.12					nd	nd	>5	>5	>5	=Bor+Epox/Cont Epox (0.5 µM Bor and Epox 0.2 µM, 30 min)
Bortezomib (0.5 µM) and Epoxomicin (0.2 µM) vs Epox alone			4	3	2133.09					nd	nd	>5	>5	>5	=Bor+Epox/Cont Epox (0.5 µM Bor and Epox 0.2 µM, 30 min)
Bortezomib (0.5 µM) and Epoxomicin (0.2 µM) vs Epox alone			4	3	2135.17					nd	nd	>5	>5	>5	=Bor+Epox/Cont Epox (0.5 µM Bor and Epox 0.2 µM, 30 min)
Bortezomib (0.5 µM) and Epoxomicin (0.2 µM) vs Epox alone			4	2	2135.19					nd	nd	>5	>5	>5	=Bor+Epox/Cont Epox (0.5 µM Bor and Epox 0.2 µM, 30 min)
Bortezomib (0.5 µM) and Epoxomicin (0.2 µM) vs Epox alone			6	5	2138.08					nd	nd	>5	>5	>5	=Bor+Epox/Cont Epox (0.5 µM Bor and Epox 0.2 µM, 30 min)
Bortezomib (0.5 µM) and Epoxomicin (0.2 µM) vs Epox alone			5	5	2138.11					nd	nd	>5	>5	>5	=Bor+Epox/Cont Epox (0.5 µM Bor and Epox 0.2 µM, 30 min)
Bortezomib (0.5 µM) and Epoxomicin (0.2 µM) vs Epox alone			5	3	2139.08					1	nd	3.65148	2.65394	3.15271	=Bor+Epox/Cont Epox (0.5 µM Bor and Epox 0.2 µM, 30 min)
Bortezomib (0.5 µM) and Epoxomicin (0.2 µM) vs Epox alone			4	2	2144.98					nd	nd	>5	>5	>5	=Bor+Epox/Cont Epox (0.5 µM Bor and Epox 0.2 µM, 30 min)
Bortezomib (0.5 µM) and Epoxomicin (0.2 µM) vs Epox alone			5	3	2152.21					nd	nd	>5	>5	>5	=Bor+Epox/Cont Epox (0.5 µM Bor and Epox 0.2 µM, 30 min)
Bortezomib (0.5 µM) and Epoxomicin (0.2 µM) vs Epox alone			4	3	2152.22					nd	nd	>5	>5	>5	=Bor+Epox/Cont Epox (0.5 µM Bor and Epox 0.2 µM, 30 min)
Bortezomib (0.5 µM) and Epoxomicin (0.2 µM) vs Epox alone			7	5	2155.15					nd	nd	>5	>5	>5	=Bor+Epox/Cont Epox (0.5 µM Bor and Epox 0.2 µM, 30 min)
Bortezomib (0.5 µM) and Epoxomicin (0.2 µM) vs Epox alone			5	3	2161.99					nd	nd	>5	>5	>5	=Bor+Epox/Cont Epox (0.5 µM Bor and Epox 0.2 µM, 30 min)
Bortezomib (0.5 µM) and Epoxomicin (0.2 µM) vs Epox alone			4	3	2162.11					nd	nd	>5	>5	>5	=Bor+Epox/Cont Epox (0.5 µM Bor and Epox 0.2 µM, 30 min)
Bortezomib (0.5 µM) and Epoxomicin (0.2 µM) vs Epox alone			5	4	2163.21					nd	nd	>5	>5	>5	=Bor+Epox/Cont Epox (0.5 µM Bor and Epox 0.2 µM, 30 min)
Bortezomib (0.5 µM) and Epoxomicin (0.2 µM) vs Epox alone			4	3	2165.14					nd	nd	>5	>5	>5	=Bor+Epox/Cont Epox (0.5 µM Bor and Epox 0.2 µM, 30 min)
Bortezomib (0.5 µM) and Epoxomicin (0.2 µM) vs Epox alone			4	5	2167.13					nd	nd	>5	>5	>5	=Bor+Epox/Cont Epox (0.5 µM Bor and Epox 0.2 µM, 30 min)
Bortezomib (0.5 µM) and Epoxomicin (0.2 µM) vs Epox alone			4	3	2172.09					nd	nd	>5	>5	>5	=Bor+Epox/Cont Epox (0.5 µM Bor and Epox 0.2 µM, 30 min)
Bortezomib (0.5 µM) and Epoxomicin (0.2 µM) vs Epox alone			4	2	2173.1					nd	nd	>5	>5	>5	=Bor+Epox/Cont Epox (0.5 µM Bor and Epox 0.2 µM, 30 min)
Bortezomib (0.5 µM) and Epoxomicin (0.2 µM) vs Epox alone			5	4	2174.98					nd	nd	>5	>5	>5	=Bor+Epox/Cont Epox (0.5 µM Bor and Epox 0.2 µM, 30 min)
Bortezomib (0.5 µM) and Epoxomicin (0.2 µM) vs Epox alone			3	2	2183.11					0.993151	1.00685	0.941781	0.695205	0.818493	=Bor+Epox/Cont Epox (0.5 µM Bor and Epox 0.2 µM, 30 min)
Bortezomib (0.5 µM) and Epoxomicin (0.2 µM) vs Epox alone			4	2	2183.12					1.01609	0.983914	1.23995	1.24933	1.24464	=Bor+Epox/Cont Epox (0.5 µM Bor and Epox 0.2 µM, 30 min)
Bortezomib (0.5 µM) and Epoxomicin (0.2 µM) vs Epox alone			4	3	2192.03					nd	nd	>5	>5	>5	=Bor+Epox/Cont Epox (0.5 µM Bor and Epox 0.2 µM, 30 min)
Bortezomib (0.5 µM) and Epoxomicin (0.2 µM) vs Epox alone			3	2	2201.98					1.31303	0.686967	1.89525	1.56395	1.7296	=Bor+Epox/Cont Epox (0.5 µM Bor and Epox 0.2 µM, 30 min)
Bortezomib (0.5 µM) and Epoxomicin (0.2 µM) vs Epox alone			4	5	2203.03					nd	nd	>5	>5	>5	=Bor+Epox/Cont Epox (0.5 µM Bor and Epox 0.2 µM, 30 min)
Bortezomib (0.5 µM) and Epoxomicin (0.2 µM) vs Epox alone			3	4	2203.09					nd	nd	>5	>5	>5	=Bor+Epox/Cont Epox (0.5 µM Bor and Epox 0.2 µM, 30 min)
Bortezomib (0.5 µM) and Epoxomicin (0.2 µM) vs Epox alone			4	2	2210.08					nd	nd	>5	>5	>5	=Bor+Epox/Cont Epox (0.5 µM Bor and Epox 0.2 µM, 30 min)
Bortezomib (0.5 µM) and Epoxomicin (0.2 µM) vs Epox alone			4	2	2223.12					nd	nd	>5	>5	>5	=Bor+Epox/Cont Epox (0.5 µM Bor and Epox 0.2 µM, 30 min)
Bortezomib (0.5 µM) and Epoxomicin (0.2 µM) vs Epox alone			3	2	2226.17					nd	nd	>5	>5	>5	=Bor+Epox/Cont Epox (0.5 µM Bor and Epox 0.2 µM, 30 min)
Bortezomib (0.5 µM) and Epoxomicin (0.2 µM) vs Epox alone			5	4	2239.22					nd	nd	>5	>5	>5	=Bor+Epox/Cont Epox (0.5 µM Bor and Epox 0.2 µM, 30 min)
Bortezomib (0.5 µM) and Epoxomicin (0.2 µM) vs Epox alone			4	3	2247.2					nd	nd	>5	>5	>5	=Bor+Epox/Cont Epox (0.5 µM Bor and Epox 0.2 µM, 30 min)
Bortezomib (0.5 µM) and Epoxomicin (0.2 µM) vs Epox alone			5	3	2247.23					0.910973	1.08903	3.82195	3.53623	3.67909	=Bor+Epox/Cont Epox (0.5 µM Bor and Epox 0.2 µM, 30 min)
Bortezomib (0.5 µM) and Epoxomicin (0.2 µM) vs Epox alone			6	6	2254.14					nd	nd	>5	>5	>5	=Bor+Epox/Cont Epox (0.5 µM Bor and Epox 0.2 µM, 30 min)
Bortezomib (0.5 µM) and Epoxomicin (0.2 µM) vs Epox alone			4	2	2256.09					nd	nd	>5	>5	>5	=Bor+Epox/Cont Epox (0.5 µM Bor and Epox 0.2 µM, 30 min)
Bortezomib (0.5 µM) and Epoxomicin (0.2 µM) vs Epox alone			4	3	2276.15					nd	nd	>5	>5	>5	=Bor+Epox/Cont Epox (0.5 µM Bor and Epox 0.2 µM, 30 min)
Bortezomib (0.5 µM) and Epoxomicin (0.2 µM) vs Epox alone			4	1	2280.44					1	nd	1.90101	1.29195	1.59648	=Bor+Epox/Cont Epox (0.5 µM Bor and Epox 0.2 µM, 30 min)
Bortezomib (0.5 µM) and Epoxomicin (0.2 µM) vs Epox alone			4	6	2287.11					nd	nd	>5	>5	>5	=Bor+Epox/Cont Epox (0.5 µM Bor and Epox 0.2 µM, 30 min)
Bortezomib (0.5 µM) and Epoxomicin (0.2 µM) vs Epox alone			6	5	2289.19					nd	nd	>5	>5	>5	=Bor+Epox/Cont Epox (0.5 µM Bor and Epox 0.2 µM, 30 min)
Bortezomib (0.5 µM) and Epoxomicin (0.2 µM) vs Epox alone			5	7	2295.13					nd	nd	>5	>5	>5	=Bor+Epox/Cont Epox (0.5 µM Bor and Epox 0.2 µM, 30 min)
Bortezomib (0.5 µM) and Epoxomicin (0.2 µM) vs Epox alone			5	6	2295.16					nd	nd	>5	>5	>5	=Bor+Epox/Cont Epox (0.5 µM Bor and Epox 0.2 µM, 30 min)
Bortezomib (0.5 µM) and Epoxomicin (0.2 µM) vs Epox alone			4	6	2295.16					nd	nd	>5	>5	>5	=Bor+Epox/Cont Epox (0.5 µM Bor and Epox 0.2 µM, 30 min)
Bortezomib (0.5 µM) and Epoxomicin (0.2 µM) vs Epox alone			4	5	2298.11					nd	nd	>5	>5	>5	=Bor+Epox/Cont Epox (0.5 µM Bor and Epox 0.2 µM, 30 min)
Bortezomib (0.5 µM) and Epoxomicin (0.2 µM) vs Epox alone			4	1	2305.21					1	nd	1.8	1.58509	1.69255	=Bor+Epox/Cont Epox (0.5 µM Bor and Epox 0.2 µM, 30 min)
Bortezomib (0.5 µM) and Epoxomicin (0.2 µM) vs Epox alone			3	2	2311.28					0.744624	1.25538	2.19892	1.52419	1.86156	=Bor+Epox/Cont Epox (0.5 µM Bor and Epox 0.2 µM, 30 min)
Bortezomib (0.5 µM) and Epoxomicin (0.2 µM) vs Epox alone			4	1	2321.11					1.3415	0.658498	1.86574	2.64891	2.25733	=Bor+Epox/Cont Epox (0.5 µM Bor and Epox 0.2 µM, 30 min)
Bortezomib (0.5 µM) and Epoxomicin (0.2 µM) vs Epox alone			3	1	2321.13					1.36931	0.630691	1.95953	1.75717	1.85835	=Bor+Epox/Cont Epox (0.5 µM Bor and Epox 0.2 µM, 30 min)
Bortezomib (0.5 µM) and Epoxomicin (0.2 µM) vs Epox alone			4	2	2329.25					1	nd	3.08585	2.45946	2.77266	=Bor+Epox/Cont Epox (0.5 µM Bor and Epox 0.2 µM, 30 min)
Bortezomib (0.5 µM) and Epoxomicin (0.2 µM) vs Epox alone			5	4	2344.02					nd	nd	>5	>5	>5	=Bor+Epox/Cont Epox (0.5 µM Bor and Epox 0.2 µM, 30 min)
Bortezomib (0.5 µM) and Epoxomicin (0.2 µM) vs Epox alone			4	3	2344.04					nd	nd	>5	>5	>5	=Bor+Epox/Cont Epox (0.5 µM Bor and Epox 0.2 µM, 30 min)
Bortezomib (0.5 µM) and Epoxomicin (0.2 µM) vs Epox alone			3	4	2344.04					nd	nd	>5	>5	>5	=Bor+Epox/Cont Epox (0.5 µM Bor and Epox 0.2 µM, 30 min)
Bortezomib (0.5 µM) and Epoxomicin (0.2 µM) vs Epox alone			3	3	2344.05					nd	nd	>5	>5	>5	=Bor+Epox/Cont Epox (0.5 µM Bor and Epox 0.2 µM, 30 min)
Bortezomib (0.5 µM) and Epoxomicin (0.2 µM) vs Epox alone			4	3	2345.03					nd	nd	>5	>5	>5	=Bor+Epox/Cont Epox (0.5 µM Bor and Epox 0.2 µM, 30 min)
Bortezomib (0.5 µM) and Epoxomicin (0.2 µM) vs Epox alone			3	3	2345.04					nd	nd	>5	>5	>5	=Bor+Epox/Cont Epox (0.5 µM Bor and Epox 0.2 µM, 30 min)
Bortezomib (0.5 µM) and Epoxomicin (0.2 µM) vs Epox alone			3	2	2345.05					nd	nd	>5	>5	>5	=Bor+Epox/Cont Epox (0.5 µM Bor and Epox 0.2 µM, 30 min)
Bortezomib (0.5 µM) and Epoxomicin (0.2 µM) vs Epox alone			5	3	2345.08					nd	nd	>5	>5	>5	=Bor+Epox/Cont Epox (0.5 µM Bor and Epox 0.2 µM, 30 min)
Bortezomib (0.5 µM) and Epoxomicin (0.2 µM) vs Epox alone			4	3	2352.17					nd	nd	>5	>5	>5	=Bor+Epox/Cont Epox (0.5 µM Bor and Epox 0.2 µM, 30 min)
Bortezomib (0.5 µM) and Epoxomicin (0.2 µM) vs Epox alone			3	3	2352.19					1.18421	0.815789	5.26316	4.87719	5.07018	=Bor+Epox/Cont Epox (0.5 µM Bor and Epox 0.2 µM, 30 min)
Bortezomib (0.5 µM) and Epoxomicin (0.2 µM) vs Epox alone			5	4	2368.11					nd	nd	>5	>5	>5	=Bor+Epox/Cont Epox (0.5 µM Bor and Epox 0.2 µM, 30 min)
Bortezomib (0.5 µM) and Epoxomicin (0.2 µM) vs Epox alone			4	4	2368.13					1.17919	0.820809	6.7553	5.70328	6.22929	=Bor+Epox/Cont Epox (0.5 µM Bor and Epox 0.2 µM, 30 min)
Bortezomib (0.5 µM) and Epoxomicin (0.2 µM) vs Epox alone			3	4	2368.16					nd	nd	>5	>5	>5	=Bor+Epox/Cont Epox (0.5 µM Bor and Epox 0.2 µM, 30 min)
Bortezomib (0.5 µM) and Epoxomicin (0.2 µM) vs Epox alone			4	4	2371.22					nd	nd	>5	>5	>5	=Bor+Epox/Cont Epox (0.5 µM Bor and Epox 0.2 µM, 30 min)
Bortezomib (0.5 µM) and Epoxomicin (0.2 µM) vs Epox alone			6	2	2373.29					nd	nd	>5	>5	>5	=Bor+Epox/Cont Epox (0.5 µM Bor and Epox 0.2 µM, 30 min)
Bortezomib (0.5 µM) and Epoxomicin (0.2 µM) vs Epox alone			3	2	2373.3					nd	nd	>5	>5	>5	=Bor+Epox/Cont Epox (0.5 µM Bor and Epox 0.2 µM, 30 min)
Bortezomib (0.5 µM) and Epoxomicin (0.2 µM) vs Epox alone			4	2	2373.32					nd	nd	>5	>5	>5	=Bor+Epox/Cont Epox (0.5 µM Bor and Epox 0.2 µM, 30 min)
Bortezomib (0.5 µM) and Epoxomicin (0.2 µM) vs Epox alone			4	4	2375.13					nd	nd	>5	>5	>5	=Bor+Epox/Cont Epox (0.5 µM Bor and Epox 0.2 µM, 30 min)
Bortezomib (0.5 µM) and Epoxomicin (0.2 µM) vs Epox alone			3	2	2375.15					nd	nd	>5	>5	>5	=Bor+Epox/Cont Epox (0.5 µM Bor and Epox 0.2 µM, 30 min)
Bortezomib (0.5 µM) and Epoxomicin (0.2 µM) vs Epox alone			4	1	2378.29					nd	nd	>5	>5	>5	=Bor+Epox/Cont Epox (0.5 µM Bor and Epox 0.2 µM, 30 min)
Bortezomib (0.5 µM) and Epoxomicin (0.2 µM) vs Epox alone			4	3	2378.53					nd	nd	>5	>5	>5	=Bor+Epox/Cont Epox (0.5 µM Bor and Epox 0.2 µM, 30 min)
Bortezomib (0.5 µM) and Epoxomicin (0.2 µM) vs Epox alone			4	1	2379.25					nd	nd	>5	>5	>5	=Bor+Epox/Cont Epox (0.5 µM Bor and Epox 0.2 µM, 30 min)
Bortezomib (0.5 µM) and Epoxomicin (0.2 µM) vs Epox alone			5	5	2391.22					nd	nd	>5	>5	>5	=Bor+Epox/Cont Epox (0.5 µM Bor and Epox 0.2 µM, 30 min)
Bortezomib (0.5 µM) and Epoxomicin (0.2 µM) vs Epox alone			5	3	2396.33					nd	nd	>5	>5	>5	=Bor+Epox/Cont Epox (0.5 µM Bor and Epox 0.2 µM, 30 min)
Bortezomib (0.5 µM) and Epoxomicin (0.2 µM) vs Epox alone			4	1	2397.24					nd	nd	>5	>5	>5	=Bor+Epox/Cont Epox (0.5 µM Bor and Epox 0.2 µM, 30 min)
Bortezomib (0.5 µM) and Epoxomicin (0.2 µM) vs Epox alone			4	5	2403.1					nd	nd	>5	>5	>5	=Bor+Epox/Cont Epox (0.5 µM Bor and Epox 0.2 µM, 30 min)
Bortezomib (0.5 µM) and Epoxomicin (0.2 µM) vs Epox alone			4	5	2426.2					nd	nd	>5	>5	>5	=Bor+Epox/Cont Epox (0.5 µM Bor and Epox 0.2 µM, 30 min)
Bortezomib (0.5 µM) and Epoxomicin (0.2 µM) vs Epox alone			3	2	2433.19					nd	nd	>5	>5	>5	=Bor+Epox/Cont Epox (0.5 µM Bor and Epox 0.2 µM, 30 min)
Bortezomib (0.5 µM) and Epoxomicin (0.2 µM) vs Epox alone			3	3	2434.09					1.14754	0.852459	2.62295	2.34973	2.48634	=Bor+Epox/Cont Epox (0.5 µM Bor and Epox 0.2 µM, 30 min)
Bortezomib (0.5 µM) and Epoxomicin (0.2 µM) vs Epox alone			4	1	2434.41					nd	nd	>5	>5	>5	=Bor+Epox/Cont Epox (0.5 µM Bor and Epox 0.2 µM, 30 min)
Bortezomib (0.5 µM) and Epoxomicin (0.2 µM) vs Epox alone			3	3	2446.18					1	nd	3.18391	2	2.59195	=Bor+Epox/Cont Epox (0.5 µM Bor and Epox 0.2 µM, 30 min)
Bortezomib (0.5 µM) and Epoxomicin (0.2 µM) vs Epox alone			3	2	2446.24					1.14354	0.856459	3.83732	3.13397	3.48565	=Bor+Epox/Cont Epox (0.5 µM Bor and Epox 0.2 µM, 30 min)
Bortezomib (0.5 µM) and Epoxomicin (0.2 µM) vs Epox alone			4	3	2458.29					nd	nd	>5	>5	>5	=Bor+Epox/Cont Epox (0.5 µM Bor and Epox 0.2 µM, 30 min)
Bortezomib (0.5 µM) and Epoxomicin (0.2 µM) vs Epox alone			4	3	2463.17					nd	nd	>5	>5	>5	=Bor+Epox/Cont Epox (0.5 µM Bor and Epox 0.2 µM, 30 min)
Bortezomib (0.5 µM) and Epoxomicin (0.2 µM) vs Epox alone			3	2	2465.42					nd	nd	>5	>5	>5	=Bor+Epox/Cont Epox (0.5 µM Bor and Epox 0.2 µM, 30 min)
Bortezomib (0.5 µM) and Epoxomicin (0.2 µM) vs Epox alone			4	2	2479.09					nd	nd	>5	>5	>5	=Bor+Epox/Cont Epox (0.5 µM Bor and Epox 0.2 µM, 30 min)
Bortezomib (0.5 µM) and Epoxomicin (0.2 µM) vs Epox alone			5	3	2482.21					nd	nd	>5	>5	>5	=Bor+Epox/Cont Epox (0.5 µM Bor and Epox 0.2 µM, 30 min)
Bortezomib (0.5 µM) and Epoxomicin (0.2 µM) vs Epox alone			4	3	2482.22					nd	nd	>5	>5	>5	=Bor+Epox/Cont Epox (0.5 µM Bor and Epox 0.2 µM, 30 min)
Bortezomib (0.5 µM) and Epoxomicin (0.2 µM) vs Epox alone			3	3	2482.22					nd	1	2.02151	1.89247	1.95699	=Bor+Epox/Cont Epox (0.5 µM Bor and Epox 0.2 µM, 30 min)
Bortezomib (0.5 µM) and Epoxomicin (0.2 µM) vs Epox alone			5	4	2483.15					nd	nd	>5	>5	>5	=Bor+Epox/Cont Epox (0.5 µM Bor and Epox 0.2 µM, 30 min)
Bortezomib (0.5 µM) and Epoxomicin (0.2 µM) vs Epox alone			4	3	2483.2					nd	nd	>5	>5	>5	=Bor+Epox/Cont Epox (0.5 µM Bor and Epox 0.2 µM, 30 min)
Bortezomib (0.5 µM) and Epoxomicin (0.2 µM) vs Epox alone			3	3	2483.21					nd	nd	>5	>5	>5	=Bor+Epox/Cont Epox (0.5 µM Bor and Epox 0.2 µM, 30 min)
Bortezomib (0.5 µM) and Epoxomicin (0.2 µM) vs Epox alone			4	1	2486.25					nd	nd	>5	>5	>5	=Bor+Epox/Cont Epox (0.5 µM Bor and Epox 0.2 µM, 30 min)
Bortezomib (0.5 µM) and Epoxomicin (0.2 µM) vs Epox alone			5	2	2494.32					nd	nd	>5	>5	>5	=Bor+Epox/Cont Epox (0.5 µM Bor and Epox 0.2 µM, 30 min)
Bortezomib (0.5 µM) and Epoxomicin (0.2 µM) vs Epox alone			5	5	2498.79					nd	nd	>5	>5	>5	=Bor+Epox/Cont Epox (0.5 µM Bor and Epox 0.2 µM, 30 min)
Bortezomib (0.5 µM) and Epoxomicin (0.2 µM) vs Epox alone			4	2	2501.38					nd	nd	>5	>5	>5	=Bor+Epox/Cont Epox (0.5 µM Bor and Epox 0.2 µM, 30 min)
Bortezomib (0.5 µM) and Epoxomicin (0.2 µM) vs Epox alone			4	2	2507.36					nd	nd	>5	>5	>5	=Bor+Epox/Cont Epox (0.5 µM Bor and Epox 0.2 µM, 30 min)
Bortezomib (0.5 µM) and Epoxomicin (0.2 µM) vs Epox alone			7	3	2511.31					nd	nd	>5	>5	>5	=Bor+Epox/Cont Epox (0.5 µM Bor and Epox 0.2 µM, 30 min)
Bortezomib (0.5 µM) and Epoxomicin (0.2 µM) vs Epox alone			5	1	2522.45					nd	nd	>5	>5	>5	=Bor+Epox/Cont Epox (0.5 µM Bor and Epox 0.2 µM, 30 min)
Bortezomib (0.5 µM) and Epoxomicin (0.2 µM) vs Epox alone			3	3	2544.19					nd	nd	>5	>5	>5	=Bor+Epox/Cont Epox (0.5 µM Bor and Epox 0.2 µM, 30 min)
Bortezomib (0.5 µM) and Epoxomicin (0.2 µM) vs Epox alone			3	2	2559.07					nd	nd	>5	>5	>5	=Bor+Epox/Cont Epox (0.5 µM Bor and Epox 0.2 µM, 30 min)
Bortezomib (0.5 µM) and Epoxomicin (0.2 µM) vs Epox alone			4	2	2559.08					nd	nd	>5	>5	>5	=Bor+Epox/Cont Epox (0.5 µM Bor and Epox 0.2 µM, 30 min)
Bortezomib (0.5 µM) and Epoxomicin (0.2 µM) vs Epox alone			6	4	2567.16					1.02568	0.974323	1.80847	0.784178	1.29632	=Bor+Epox/Cont Epox (0.5 µM Bor and Epox 0.2 µM, 30 min)
Bortezomib (0.5 µM) and Epoxomicin (0.2 µM) vs Epox alone			7	6	2571.19					nd	nd	>5	>5	>5	=Bor+Epox/Cont Epox (0.5 µM Bor and Epox 0.2 µM, 30 min)
Bortezomib (0.5 µM) and Epoxomicin (0.2 µM) vs Epox alone			3	3	2579.31					nd	1	6.61111	6.05556	6.33333	=Bor+Epox/Cont Epox (0.5 µM Bor and Epox 0.2 µM, 30 min)
Bortezomib (0.5 µM) and Epoxomicin (0.2 µM) vs Epox alone			5	3	2579.34					nd	1	3.34087	2.8546	3.09774	=Bor+Epox/Cont Epox (0.5 µM Bor and Epox 0.2 µM, 30 min)
Bortezomib (0.5 µM) and Epoxomicin (0.2 µM) vs Epox alone			6	3	2579.36					nd	nd	>5	>5	>5	=Bor+Epox/Cont Epox (0.5 µM Bor and Epox 0.2 µM, 30 min)
Bortezomib (0.5 µM) and Epoxomicin (0.2 µM) vs Epox alone			4	3	2579.37					nd	nd	>5	>5	>5	=Bor+Epox/Cont Epox (0.5 µM Bor and Epox 0.2 µM, 30 min)
Bortezomib (0.5 µM) and Epoxomicin (0.2 µM) vs Epox alone			3	3	2596.3					nd	nd	>5	>5	>5	=Bor+Epox/Cont Epox (0.5 µM Bor and Epox 0.2 µM, 30 min)
Bortezomib (0.5 µM) and Epoxomicin (0.2 µM) vs Epox alone			3	3	2598.41					nd	nd	>5	>5	>5	=Bor+Epox/Cont Epox (0.5 µM Bor and Epox 0.2 µM, 30 min)
Bortezomib (0.5 µM) and Epoxomicin (0.2 µM) vs Epox alone			5	4	2598.41					nd	nd	>5	>5	>5	=Bor+Epox/Cont Epox (0.5 µM Bor and Epox 0.2 µM, 30 min)
Bortezomib (0.5 µM) and Epoxomicin (0.2 µM) vs Epox alone			4	3	2598.41					nd	nd	>5	>5	>5	=Bor+Epox/Cont Epox (0.5 µM Bor and Epox 0.2 µM, 30 min)
Bortezomib (0.5 µM) and Epoxomicin (0.2 µM) vs Epox alone			5	3	2598.42					nd	nd	>5	>5	>5	=Bor+Epox/Cont Epox (0.5 µM Bor and Epox 0.2 µM, 30 min)
Bortezomib (0.5 µM) and Epoxomicin (0.2 µM) vs Epox alone			6	4	2602.27					nd	nd	>5	>5	>5	=Bor+Epox/Cont Epox (0.5 µM Bor and Epox 0.2 µM, 30 min)
Bortezomib (0.5 µM) and Epoxomicin (0.2 µM) vs Epox alone			5	1	2603.42					nd	nd	>5	>5	>5	=Bor+Epox/Cont Epox (0.5 µM Bor and Epox 0.2 µM, 30 min)
Bortezomib (0.5 µM) and Epoxomicin (0.2 µM) vs Epox alone			4	1	2626.25					1.33097	0.669027	1.42301	1.6885	1.55575	=Bor+Epox/Cont Epox (0.5 µM Bor and Epox 0.2 µM, 30 min)
Bortezomib (0.5 µM) and Epoxomicin (0.2 µM) vs Epox alone			3	1	2636.36					1.08306	0.916944	1.89369	1.84718	1.87043	=Bor+Epox/Cont Epox (0.5 µM Bor and Epox 0.2 µM, 30 min)
Bortezomib (0.5 µM) and Epoxomicin (0.2 µM) vs Epox alone			5	3	2641.24					nd	nd	>5	>5	>5	=Bor+Epox/Cont Epox (0.5 µM Bor and Epox 0.2 µM, 30 min)
Bortezomib (0.5 µM) and Epoxomicin (0.2 µM) vs Epox alone			4	6	2644.23					nd	nd	>5	>5	>5	=Bor+Epox/Cont Epox (0.5 µM Bor and Epox 0.2 µM, 30 min)
Bortezomib (0.5 µM) and Epoxomicin (0.2 µM) vs Epox alone			6	6	2644.26					nd	nd	>5	>5	>5	=Bor+Epox/Cont Epox (0.5 µM Bor and Epox 0.2 µM, 30 min)
Bortezomib (0.5 µM) and Epoxomicin (0.2 µM) vs Epox alone			5	6	2644.27					nd	nd	>5	>5	>5	=Bor+Epox/Cont Epox (0.5 µM Bor and Epox 0.2 µM, 30 min)
Bortezomib (0.5 µM) and Epoxomicin (0.2 µM) vs Epox alone			4	3	2656.41					nd	nd	>5	>5	>5	=Bor+Epox/Cont Epox (0.5 µM Bor and Epox 0.2 µM, 30 min)
Bortezomib (0.5 µM) and Epoxomicin (0.2 µM) vs Epox alone			4	4	2661.28					nd	nd	>5	>5	>5	=Bor+Epox/Cont Epox (0.5 µM Bor and Epox 0.2 µM, 30 min)
Bortezomib (0.5 µM) and Epoxomicin (0.2 µM) vs Epox alone			5	3	2698.38					nd	nd	>5	>5	>5	=Bor+Epox/Cont Epox (0.5 µM Bor and Epox 0.2 µM, 30 min)
Bortezomib (0.5 µM) and Epoxomicin (0.2 µM) vs Epox alone			4	2	2698.43					nd	nd	>5	>5	>5	=Bor+Epox/Cont Epox (0.5 µM Bor and Epox 0.2 µM, 30 min)
Bortezomib (0.5 µM) and Epoxomicin (0.2 µM) vs Epox alone			5	2	2699.39					nd	nd	>5	>5	>5	=Bor+Epox/Cont Epox (0.5 µM Bor and Epox 0.2 µM, 30 min)
Bortezomib (0.5 µM) and Epoxomicin (0.2 µM) vs Epox alone			3	2	2701.3					nd	nd	>5	>5	>5	=Bor+Epox/Cont Epox (0.5 µM Bor and Epox 0.2 µM, 30 min)
Bortezomib (0.5 µM) and Epoxomicin (0.2 µM) vs Epox alone			4	3	2701.3					nd	nd	>5	>5	>5	=Bor+Epox/Cont Epox (0.5 µM Bor and Epox 0.2 µM, 30 min)
Bortezomib (0.5 µM) and Epoxomicin (0.2 µM) vs Epox alone			5	2	2701.33					nd	nd	>5	>5	>5	=Bor+Epox/Cont Epox (0.5 µM Bor and Epox 0.2 µM, 30 min)
Bortezomib (0.5 µM) and Epoxomicin (0.2 µM) vs Epox alone			5	3	2702.24					nd	nd	>5	>5	>5	=Bor+Epox/Cont Epox (0.5 µM Bor and Epox 0.2 µM, 30 min)
Bortezomib (0.5 µM) and Epoxomicin (0.2 µM) vs Epox alone			4	3	2739.18					0.906832	1.09317	1.01035	1.2588	1.13458	=Bor+Epox/Cont Epox (0.5 µM Bor and Epox 0.2 µM, 30 min)
Bortezomib (0.5 µM) and Epoxomicin (0.2 µM) vs Epox alone			5	5	2753.86					nd	nd	>5	>5	>5	=Bor+Epox/Cont Epox (0.5 µM Bor and Epox 0.2 µM, 30 min)
Bortezomib (0.5 µM) and Epoxomicin (0.2 µM) vs Epox alone			4	1	2754.31					1	nd	2.47514	1.84346	2.1593	=Bor+Epox/Cont Epox (0.5 µM Bor and Epox 0.2 µM, 30 min)
Bortezomib (0.5 µM) and Epoxomicin (0.2 µM) vs Epox alone			4	2	2754.32					nd	nd	>5	>5	>5	=Bor+Epox/Cont Epox (0.5 µM Bor and Epox 0.2 µM, 30 min)
Bortezomib (0.5 µM) and Epoxomicin (0.2 µM) vs Epox alone			3	1	2754.39					1.13287	0.867133	3.93007	3.45455	3.69231	=Bor+Epox/Cont Epox (0.5 µM Bor and Epox 0.2 µM, 30 min)
Bortezomib (0.5 µM) and Epoxomicin (0.2 µM) vs Epox alone			4	1	2758.54					1	nd	1.39524	1.34286	1.36905	=Bor+Epox/Cont Epox (0.5 µM Bor and Epox 0.2 µM, 30 min)
Bortezomib (0.5 µM) and Epoxomicin (0.2 µM) vs Epox alone			3	2	2762.4					1.19481	0.805195	2.8961	1.63636	2.26623	=Bor+Epox/Cont Epox (0.5 µM Bor and Epox 0.2 µM, 30 min)
Bortezomib (0.5 µM) and Epoxomicin (0.2 µM) vs Epox alone			4	2	2762.44					nd	nd	>5	>5	>5	=Bor+Epox/Cont Epox (0.5 µM Bor and Epox 0.2 µM, 30 min)
Bortezomib (0.5 µM) and Epoxomicin (0.2 µM) vs Epox alone			4	1	2774.43					1.38858	0.611415	2.97733	2.7068	2.84206	=Bor+Epox/Cont Epox (0.5 µM Bor and Epox 0.2 µM, 30 min)
Bortezomib (0.5 µM) and Epoxomicin (0.2 µM) vs Epox alone			3	1	2774.45					1.23077	0.769231	2.90598	3.11966	3.01282	=Bor+Epox/Cont Epox (0.5 µM Bor and Epox 0.2 µM, 30 min)
Bortezomib (0.5 µM) and Epoxomicin (0.2 µM) vs Epox alone			3	3	2796.4					nd	nd	>5	>5	>5	=Bor+Epox/Cont Epox (0.5 µM Bor and Epox 0.2 µM, 30 min)
Bortezomib (0.5 µM) and Epoxomicin (0.2 µM) vs Epox alone			3	1	2804.42					1	nd	2.90291	2.52427	2.71359	=Bor+Epox/Cont Epox (0.5 µM Bor and Epox 0.2 µM, 30 min)
Bortezomib (0.5 µM) and Epoxomicin (0.2 µM) vs Epox alone			3	1	2824.47					1.14815	0.851852	3.31111	2.22963	2.77037	=Bor+Epox/Cont Epox (0.5 µM Bor and Epox 0.2 µM, 30 min)
Bortezomib (0.5 µM) and Epoxomicin (0.2 µM) vs Epox alone			4	2	2827.45					nd	nd	>5	>5	>5	=Bor+Epox/Cont Epox (0.5 µM Bor and Epox 0.2 µM, 30 min)
Bortezomib (0.5 µM) and Epoxomicin (0.2 µM) vs Epox alone			4	1	2833.24					nd	nd	>5	>5	>5	=Bor+Epox/Cont Epox (0.5 µM Bor and Epox 0.2 µM, 30 min)
Bortezomib (0.5 µM) and Epoxomicin (0.2 µM) vs Epox alone			5	7	2843.33					nd	nd	>5	>5	>5	=Bor+Epox/Cont Epox (0.5 µM Bor and Epox 0.2 µM, 30 min)
Bortezomib (0.5 µM) and Epoxomicin (0.2 µM) vs Epox alone			4	7	2843.35					nd	nd	>5	>5	>5	=Bor+Epox/Cont Epox (0.5 µM Bor and Epox 0.2 µM, 30 min)
Bortezomib (0.5 µM) and Epoxomicin (0.2 µM) vs Epox alone			6	7	2843.38					nd	nd	>5	>5	>5	=Bor+Epox/Cont Epox (0.5 µM Bor and Epox 0.2 µM, 30 min)
Bortezomib (0.5 µM) and Epoxomicin (0.2 µM) vs Epox alone			6	3	2861.55					1	nd	1.23743	1.67877	1.4581	=Bor+Epox/Cont Epox (0.5 µM Bor and Epox 0.2 µM, 30 min)
Bortezomib (0.5 µM) and Epoxomicin (0.2 µM) vs Epox alone			4	3	2887.38					nd	nd	>5	>5	>5	=Bor+Epox/Cont Epox (0.5 µM Bor and Epox 0.2 µM, 30 min)
Bortezomib (0.5 µM) and Epoxomicin (0.2 µM) vs Epox alone			3	2	2895.55					nd	nd	>5	>5	>5	=Bor+Epox/Cont Epox (0.5 µM Bor and Epox 0.2 µM, 30 min)
Bortezomib (0.5 µM) and Epoxomicin (0.2 µM) vs Epox alone			3	1	2897.39					1	nd	2.71717	2.13131	2.42424	=Bor+Epox/Cont Epox (0.5 µM Bor and Epox 0.2 µM, 30 min)
Bortezomib (0.5 µM) and Epoxomicin (0.2 µM) vs Epox alone			4	3	2900.44					nd	nd	>5	>5	>5	=Bor+Epox/Cont Epox (0.5 µM Bor and Epox 0.2 µM, 30 min)
Bortezomib (0.5 µM) and Epoxomicin (0.2 µM) vs Epox alone			5	3	2900.45					nd	nd	>5	>5	>5	=Bor+Epox/Cont Epox (0.5 µM Bor and Epox 0.2 µM, 30 min)
Bortezomib (0.5 µM) and Epoxomicin (0.2 µM) vs Epox alone			5	1	2925.61					nd	nd	>5	>5	>5	=Bor+Epox/Cont Epox (0.5 µM Bor and Epox 0.2 µM, 30 min)
Bortezomib (0.5 µM) and Epoxomicin (0.2 µM) vs Epox alone			7	1	2925.65					1	nd	4.39583	2.79861	3.59722	=Bor+Epox/Cont Epox (0.5 µM Bor and Epox 0.2 µM, 30 min)
Bortezomib (0.5 µM) and Epoxomicin (0.2 µM) vs Epox alone			6	1	2925.65					nd	nd	>5	>5	>5	=Bor+Epox/Cont Epox (0.5 µM Bor and Epox 0.2 µM, 30 min)
Bortezomib (0.5 µM) and Epoxomicin (0.2 µM) vs Epox alone			6	3	2926.36					1	nd	1.41444	1.10829	1.26136	=Bor+Epox/Cont Epox (0.5 µM Bor and Epox 0.2 µM, 30 min)
Bortezomib (0.5 µM) and Epoxomicin (0.2 µM) vs Epox alone			5	1	2941.61					1.53698	0.463016	2.33237	2.14986	2.24111	=Bor+Epox/Cont Epox (0.5 µM Bor and Epox 0.2 µM, 30 min)
Bortezomib (0.5 µM) and Epoxomicin (0.2 µM) vs Epox alone			6	4	2960.54					nd	nd	>5	>5	>5	=Bor+Epox/Cont Epox (0.5 µM Bor and Epox 0.2 µM, 30 min)
Bortezomib (0.5 µM) and Epoxomicin (0.2 µM) vs Epox alone			4	8	2971.42					nd	nd	>5	>5	>5	=Bor+Epox/Cont Epox (0.5 µM Bor and Epox 0.2 µM, 30 min)
Bortezomib (0.5 µM) and Epoxomicin (0.2 µM) vs Epox alone			6	8	2971.45					nd	nd	>5	>5	>5	=Bor+Epox/Cont Epox (0.5 µM Bor and Epox 0.2 µM, 30 min)
Bortezomib (0.5 µM) and Epoxomicin (0.2 µM) vs Epox alone			8	8	2971.45					nd	nd	>5	>5	>5	=Bor+Epox/Cont Epox (0.5 µM Bor and Epox 0.2 µM, 30 min)
Bortezomib (0.5 µM) and Epoxomicin (0.2 µM) vs Epox alone			5	8	2971.49					nd	nd	>5	>5	>5	=Bor+Epox/Cont Epox (0.5 µM Bor and Epox 0.2 µM, 30 min)
Bortezomib (0.5 µM) and Epoxomicin (0.2 µM) vs Epox alone			8	8	2972.43					nd	nd	>5	>5	>5	=Bor+Epox/Cont Epox (0.5 µM Bor and Epox 0.2 µM, 30 min)
Bortezomib (0.5 µM) and Epoxomicin (0.2 µM) vs Epox alone			6	1	2980.1					nd	nd	>5	>5	>5	=Bor+Epox/Cont Epox (0.5 µM Bor and Epox 0.2 µM, 30 min)
Bortezomib (0.5 µM) and Epoxomicin (0.2 µM) vs Epox alone			6	6	2985.42					nd	nd	>5	>5	>5	=Bor+Epox/Cont Epox (0.5 µM Bor and Epox 0.2 µM, 30 min)
Bortezomib (0.5 µM) and Epoxomicin (0.2 µM) vs Epox alone			3	1	2990.57					1.16667	0.833333	0.631579	0.912281	0.77193	=Bor+Epox/Cont Epox (0.5 µM Bor and Epox 0.2 µM, 30 min)
Bortezomib (0.5 µM) and Epoxomicin (0.2 µM) vs Epox alone			4	1	2990.59					0.97349	1.02651	0.752716	1.00043	0.876575	=Bor+Epox/Cont Epox (0.5 µM Bor and Epox 0.2 µM, 30 min)
Bortezomib (0.5 µM) and Epoxomicin (0.2 µM) vs Epox alone			5	1	2990.59					0.989172	1.01083	0.727389	1.0172	0.872293	=Bor+Epox/Cont Epox (0.5 µM Bor and Epox 0.2 µM, 30 min)
Bortezomib (0.5 µM) and Epoxomicin (0.2 µM) vs Epox alone			5	1	3000.79					0.857414	1.14259	1.43913	1.15964	1.29938	=Bor+Epox/Cont Epox (0.5 µM Bor and Epox 0.2 µM, 30 min)
Bortezomib (0.5 µM) and Epoxomicin (0.2 µM) vs Epox alone			8	6	3007.45					nd	nd	>5	>5	>5	=Bor+Epox/Cont Epox (0.5 µM Bor and Epox 0.2 µM, 30 min)
Bortezomib (0.5 µM) and Epoxomicin (0.2 µM) vs Epox alone			6	1	3022.59					nd	nd	>5	>5	>5	=Bor+Epox/Cont Epox (0.5 µM Bor and Epox 0.2 µM, 30 min)
Bortezomib (0.5 µM) and Epoxomicin (0.2 µM) vs Epox alone			5	1	3022.6					1	nd	0.948673	0.936283	0.942478	=Bor+Epox/Cont Epox (0.5 µM Bor and Epox 0.2 µM, 30 min)
Bortezomib (0.5 µM) and Epoxomicin (0.2 µM) vs Epox alone			5	2	3025.58					nd	nd	>5	>5	>5	=Bor+Epox/Cont Epox (0.5 µM Bor and Epox 0.2 µM, 30 min)
Bortezomib (0.5 µM) and Epoxomicin (0.2 µM) vs Epox alone			3	1	3077.66					0.778135	1.22186	0.784566	0.890675	0.837621	=Bor+Epox/Cont Epox (0.5 µM Bor and Epox 0.2 µM, 30 min)
Bortezomib (0.5 µM) and Epoxomicin (0.2 µM) vs Epox alone			4	4	3088.48					0.995935	1.00407	1.18293	1.10569	1.14431	=Bor+Epox/Cont Epox (0.5 µM Bor and Epox 0.2 µM, 30 min)
Bortezomib (0.5 µM) and Epoxomicin (0.2 µM) vs Epox alone			6	1	3095.68					nd	nd	>5	>5	>5	=Bor+Epox/Cont Epox (0.5 µM Bor and Epox 0.2 µM, 30 min)
Bortezomib (0.5 µM) and Epoxomicin (0.2 µM) vs Epox alone			7	5	3097.56					nd	nd	>5	>5	>5	=Bor+Epox/Cont Epox (0.5 µM Bor and Epox 0.2 µM, 30 min)
Bortezomib (0.5 µM) and Epoxomicin (0.2 µM) vs Epox alone			7	4	3097.57					nd	nd	>5	>5	>5	=Bor+Epox/Cont Epox (0.5 µM Bor and Epox 0.2 µM, 30 min)
Bortezomib (0.5 µM) and Epoxomicin (0.2 µM) vs Epox alone			6	2	3104.65					nd	nd	>5	>5	>5	=Bor+Epox/Cont Epox (0.5 µM Bor and Epox 0.2 µM, 30 min)
Bortezomib (0.5 µM) and Epoxomicin (0.2 µM) vs Epox alone			4	4	3106.46					0.899471	1.10053	1.20423	1.38624	1.29524	=Bor+Epox/Cont Epox (0.5 µM Bor and Epox 0.2 µM, 30 min)
Bortezomib (0.5 µM) and Epoxomicin (0.2 µM) vs Epox alone			8	6	3127.51					nd	nd	>5	>5	>5	=Bor+Epox/Cont Epox (0.5 µM Bor and Epox 0.2 µM, 30 min)
Bortezomib (0.5 µM) and Epoxomicin (0.2 µM) vs Epox alone			6	5	3127.54					nd	nd	>5	>5	>5	=Bor+Epox/Cont Epox (0.5 µM Bor and Epox 0.2 µM, 30 min)
Bortezomib (0.5 µM) and Epoxomicin (0.2 µM) vs Epox alone			6	2	3166.63					nd	nd	>5	>5	>5	=Bor+Epox/Cont Epox (0.5 µM Bor and Epox 0.2 µM, 30 min)
Bortezomib (0.5 µM) and Epoxomicin (0.2 µM) vs Epox alone			4	4	3168.46					nd	nd	>5	>5	>5	=Bor+Epox/Cont Epox (0.5 µM Bor and Epox 0.2 µM, 30 min)
Bortezomib (0.5 µM) and Epoxomicin (0.2 µM) vs Epox alone			5	4	3168.48					nd	nd	>5	>5	>5	=Bor+Epox/Cont Epox (0.5 µM Bor and Epox 0.2 µM, 30 min)
Bortezomib (0.5 µM) and Epoxomicin (0.2 µM) vs Epox alone			4	1	3171.59					1.2167	0.783296	1.02483	1.16253	1.09368	=Bor+Epox/Cont Epox (0.5 µM Bor and Epox 0.2 µM, 30 min)
Bortezomib (0.5 µM) and Epoxomicin (0.2 µM) vs Epox alone			6	1	3180.66					nd	nd	>5	>5	>5	=Bor+Epox/Cont Epox (0.5 µM Bor and Epox 0.2 µM, 30 min)
Bortezomib (0.5 µM) and Epoxomicin (0.2 µM) vs Epox alone			7	3	3205.77					nd	nd	>5	>5	>5	=Bor+Epox/Cont Epox (0.5 µM Bor and Epox 0.2 µM, 30 min)
Bortezomib (0.5 µM) and Epoxomicin (0.2 µM) vs Epox alone			6	3	3205.77					nd	nd	>5	>5	>5	=Bor+Epox/Cont Epox (0.5 µM Bor and Epox 0.2 µM, 30 min)
Bortezomib (0.5 µM) and Epoxomicin (0.2 µM) vs Epox alone			7	8	3230.54					nd	nd	>5	>5	>5	=Bor+Epox/Cont Epox (0.5 µM Bor and Epox 0.2 µM, 30 min)
Bortezomib (0.5 µM) and Epoxomicin (0.2 µM) vs Epox alone			6	8	3230.56					nd	nd	>5	>5	>5	=Bor+Epox/Cont Epox (0.5 µM Bor and Epox 0.2 µM, 30 min)
Bortezomib (0.5 µM) and Epoxomicin (0.2 µM) vs Epox alone			5	8	3230.6					nd	nd	>5	>5	>5	=Bor+Epox/Cont Epox (0.5 µM Bor and Epox 0.2 µM, 30 min)
Bortezomib (0.5 µM) and Epoxomicin (0.2 µM) vs Epox alone			7	8	3247.55					nd	nd	>5	>5	>5	=Bor+Epox/Cont Epox (0.5 µM Bor and Epox 0.2 µM, 30 min)
Bortezomib (0.5 µM) and Epoxomicin (0.2 µM) vs Epox alone			6	5	3289.59					nd	nd	>5	>5	>5	=Bor+Epox/Cont Epox (0.5 µM Bor and Epox 0.2 µM, 30 min)
Bortezomib (0.5 µM) and Epoxomicin (0.2 µM) vs Epox alone			6	3	3364.78					nd	nd	>5	>5	>5	=Bor+Epox/Cont Epox (0.5 µM Bor and Epox 0.2 µM, 30 min)
Bortezomib (0.5 µM) and Epoxomicin (0.2 µM) vs Epox alone			5	3	3380.65					1.31973	0.680272	4.34354	3.21429	3.77891	=Bor+Epox/Cont Epox (0.5 µM Bor and Epox 0.2 µM, 30 min)
Bortezomib (0.5 µM) and Epoxomicin (0.2 µM) vs Epox alone			4	3	3380.65					0.804688	1.19531	2.90625	2.22656	2.56641	=Bor+Epox/Cont Epox (0.5 µM Bor and Epox 0.2 µM, 30 min)
Bortezomib (0.5 µM) and Epoxomicin (0.2 µM) vs Epox alone			5	3	3381.63					0.780242	1.21976	2.72581	1.95363	2.33972	=Bor+Epox/Cont Epox (0.5 µM Bor and Epox 0.2 µM, 30 min)
Bortezomib (0.5 µM) and Epoxomicin (0.2 µM) vs Epox alone			4	3	3381.63					0.661871	1.33813	3.15108	2.09353	2.6223	=Bor+Epox/Cont Epox (0.5 µM Bor and Epox 0.2 µM, 30 min)
Bortezomib (0.5 µM) and Epoxomicin (0.2 µM) vs Epox alone			4	2	3381.8					nd	nd	>5	>5	>5	=Bor+Epox/Cont Epox (0.5 µM Bor and Epox 0.2 µM, 30 min)
Bortezomib (0.5 µM) and Epoxomicin (0.2 µM) vs Epox alone			7	6	3406.61					nd	nd	>5	>5	>5	=Bor+Epox/Cont Epox (0.5 µM Bor and Epox 0.2 µM, 30 min)
Bortezomib (0.5 µM) and Epoxomicin (0.2 µM) vs Epox alone			5	4	3481.63					nd	nd	>5	>5	>5	=Bor+Epox/Cont Epox (0.5 µM Bor and Epox 0.2 µM, 30 min)
Bortezomib (0.5 µM) and Epoxomicin (0.2 µM) vs Epox alone			6	4	3520.85					nd	nd	>5	>5	>5	=Bor+Epox/Cont Epox (0.5 µM Bor and Epox 0.2 µM, 30 min)
Bortezomib (0.5 µM) and Epoxomicin (0.2 µM) vs Epox alone			6	5	3550.61					nd	nd	>5	>5	>5	=Bor+Epox/Cont Epox (0.5 µM Bor and Epox 0.2 µM, 30 min)
Bortezomib (0.5 µM) and Epoxomicin (0.2 µM) vs Epox alone			6	7	3557.76					nd	nd	>5	>5	>5	=Bor+Epox/Cont Epox (0.5 µM Bor and Epox 0.2 µM, 30 min)
Bortezomib (0.5 µM) and Epoxomicin (0.2 µM) vs Epox alone			4	1	3591.68					1.22835	0.771654	2.31496	1.90551	2.11024	=Bor+Epox/Cont Epox (0.5 µM Bor and Epox 0.2 µM, 30 min)
Bortezomib (0.5 µM) and Epoxomicin (0.2 µM) vs Epox alone			4	3	3593.61					nd	nd	>5	>5	>5	=Bor+Epox/Cont Epox (0.5 µM Bor and Epox 0.2 µM, 30 min)
Bortezomib (0.5 µM) and Epoxomicin (0.2 µM) vs Epox alone			4	3	3597.67					nd	nd	>5	>5	>5	=Bor+Epox/Cont Epox (0.5 µM Bor and Epox 0.2 µM, 30 min)
Bortezomib (0.5 µM) and Epoxomicin (0.2 µM) vs Epox alone			8	2	3622.79					nd	nd	>5	>5	>5	=Bor+Epox/Cont Epox (0.5 µM Bor and Epox 0.2 µM, 30 min)
Bortezomib (0.5 µM) and Epoxomicin (0.2 µM) vs Epox alone			6	2	3623.74					nd	nd	>5	>5	>5	=Bor+Epox/Cont Epox (0.5 µM Bor and Epox 0.2 µM, 30 min)
Bortezomib (0.5 µM) and Epoxomicin (0.2 µM) vs Epox alone			8	7	3659.93					1.04965	0.950355	1.1234	0.941844	1.03262	=Bor+Epox/Cont Epox (0.5 µM Bor and Epox 0.2 µM, 30 min)
Bortezomib (0.5 µM) and Epoxomicin (0.2 µM) vs Epox alone			7	5	3675.79					nd	nd	>5	>5	>5	=Bor+Epox/Cont Epox (0.5 µM Bor and Epox 0.2 µM, 30 min)
Bortezomib (0.5 µM) and Epoxomicin (0.2 µM) vs Epox alone			4	1	3691.76					1	nd	3.28481	2.34177	2.81329	=Bor+Epox/Cont Epox (0.5 µM Bor and Epox 0.2 µM, 30 min)
Bortezomib (0.5 µM) and Epoxomicin (0.2 µM) vs Epox alone			5	1	3693.79					1	nd	1.47426	1.31985	1.39706	=Bor+Epox/Cont Epox (0.5 µM Bor and Epox 0.2 µM, 30 min)
Bortezomib (0.5 µM) and Epoxomicin (0.2 µM) vs Epox alone			6	4	3778.93					nd	nd	>5	>5	>5	=Bor+Epox/Cont Epox (0.5 µM Bor and Epox 0.2 µM, 30 min)
Bortezomib (0.5 µM) and Epoxomicin (0.2 µM) vs Epox alone			4	4	3789.8					0.878505	1.1215	0.983178	0.986916	0.985047	=Bor+Epox/Cont Epox (0.5 µM Bor and Epox 0.2 µM, 30 min)
Bortezomib (0.5 µM) and Epoxomicin (0.2 µM) vs Epox alone			5	4	3789.81					0.908987	1.09101	1.0727	0.965083	1.01889	=Bor+Epox/Cont Epox (0.5 µM Bor and Epox 0.2 µM, 30 min)
Bortezomib (0.5 µM) and Epoxomicin (0.2 µM) vs Epox alone			4	3	3843					nd	nd	>5	>5	>5	=Bor+Epox/Cont Epox (0.5 µM Bor and Epox 0.2 µM, 30 min)
Bortezomib (0.5 µM) and Epoxomicin (0.2 µM) vs Epox alone			8	2	3866.83					nd	nd	>5	>5	>5	=Bor+Epox/Cont Epox (0.5 µM Bor and Epox 0.2 µM, 30 min)
Bortezomib (0.5 µM) and Epoxomicin (0.2 µM) vs Epox alone			9	3	3866.85					nd	nd	>5	>5	>5	=Bor+Epox/Cont Epox (0.5 µM Bor and Epox 0.2 µM, 30 min)
Bortezomib (0.5 µM) and Epoxomicin (0.2 µM) vs Epox alone			7	2	3866.88					nd	nd	>5	>5	>5	=Bor+Epox/Cont Epox (0.5 µM Bor and Epox 0.2 µM, 30 min)
Bortezomib (0.5 µM) and Epoxomicin (0.2 µM) vs Epox alone			5	5	4053.83					nd	nd	>5	>5	>5	=Bor+Epox/Cont Epox (0.5 µM Bor and Epox 0.2 µM, 30 min)
Bortezomib (0.5 µM) and Epoxomicin (0.2 µM) vs Epox alone			5	3	4138.03					0.752768	1.24723	2.36162	2.61993	2.49077	=Bor+Epox/Cont Epox (0.5 µM Bor and Epox 0.2 µM, 30 min)
Bortezomib (0.5 µM) and Epoxomicin (0.2 µM) vs Epox alone			6	3	4138.05					0.610338	1.38966	2.12724	1.78926	1.95825	=Bor+Epox/Cont Epox (0.5 µM Bor and Epox 0.2 µM, 30 min)
Bortezomib (0.5 µM) and Epoxomicin (0.2 µM) vs Epox alone			5	3	4158.09					1.5836	0.416397	1.22546	1.14995	1.1877	=Bor+Epox/Cont Epox (0.5 µM Bor and Epox 0.2 µM, 30 min)
Bortezomib (0.5 µM) and Epoxomicin (0.2 µM) vs Epox alone			5	4	4211.85					nd	nd	>5	>5	>5	=Bor+Epox/Cont Epox (0.5 µM Bor and Epox 0.2 µM, 30 min)
Bortezomib (0.5 µM) and Epoxomicin (0.2 µM) vs Epox alone			8	3	4226.11					0.959153	1.04085	1.11952	1.53101	1.32526	=Bor+Epox/Cont Epox (0.5 µM Bor and Epox 0.2 µM, 30 min)
Bortezomib (0.5 µM) and Epoxomicin (0.2 µM) vs Epox alone			7	2	4363.34					nd	nd	>5	>5	>5	=Bor+Epox/Cont Epox (0.5 µM Bor and Epox 0.2 µM, 30 min)
Bortezomib (0.5 µM) and Epoxomicin (0.2 µM) vs Epox alone			8	3	4496.39					nd	nd	>5	>5	>5	=Bor+Epox/Cont Epox (0.5 µM Bor and Epox 0.2 µM, 30 min)
Bortezomib (0.5 µM) and Epoxomicin (0.2 µM) vs Epox alone			7	3	4497.4					nd	nd	>5	>5	>5	=Bor+Epox/Cont Epox (0.5 µM Bor and Epox 0.2 µM, 30 min)
Bortezomib (0.5 µM) and Epoxomicin (0.2 µM) vs Epox alone			8	8	4618.16					nd	nd	>5	>5	>5	=Bor+Epox/Cont Epox (0.5 µM Bor and Epox 0.2 µM, 30 min)
Bortezomib (0.5 µM) and Epoxomicin (0.2 µM) vs Epox alone			6	8	4618.25					1.53346	0.466539	1.71702	1.08987	1.40344	=Bor+Epox/Cont Epox (0.5 µM Bor and Epox 0.2 µM, 30 min)
Bortezomib (0.5 µM) and Epoxomicin (0.2 µM) vs Epox alone			5	1	4713.28					1.38605	0.613953	1.52558	1.1907	1.35814	=Bor+Epox/Cont Epox (0.5 µM Bor and Epox 0.2 µM, 30 min)
Bortezomib (0.5 µM) and Epoxomicin (0.2 µM) vs Epox alone			5	4	4943.37					nd	nd	>5	>5	>5	=Bor+Epox/Cont Epox (0.5 µM Bor and Epox 0.2 µM, 30 min)
Bortezomib (0.5 µM) and Epoxomicin (0.2 µM) vs Epox alone			6	4	4943.37					nd	nd	>5	>5	>5	=Bor+Epox/Cont Epox (0.5 µM Bor and Epox 0.2 µM, 30 min)
Bortezomib (0.5 µM) and Epoxomicin (0.2 µM) vs Epox alone			7	4	4943.42					nd	nd	>5	>5	>5	=Bor+Epox/Cont Epox (0.5 µM Bor and Epox 0.2 µM, 30 min)
Bortezomib (0.5 µM) and Epoxomicin (0.2 µM) vs Epox alone			9	9	5032.43					1.01192	0.988082	1.08126	1.02275	1.052	=Bor+Epox/Cont Epox (0.5 µM Bor and Epox 0.2 µM, 30 min)
Bortezomib (0.5 µM) and Epoxomicin (0.2 µM) vs Epox alone			5	3	5085.23					nd	nd	>5	>5	>5	=Bor+Epox/Cont Epox (0.5 µM Bor and Epox 0.2 µM, 30 min)
Bortezomib (0.5 µM) and Epoxomicin (0.2 µM) vs Epox alone			7	9	5313.52					1.43021	0.569794	1.23799	1.41648	1.32723	=Bor+Epox/Cont Epox (0.5 µM Bor and Epox 0.2 µM, 30 min)
Bortezomib (0.5 µM) and Epoxomicin (0.2 µM) vs Epox alone			6	3	5355.48					nd	nd	>5	>5	>5	=Bor+Epox/Cont Epox (0.5 µM Bor and Epox 0.2 µM, 30 min)
Bortezomib (0.5 µM) and Epoxomicin (0.2 µM) vs Epox alone			9	3	5779.57					nd	nd	>5	>5	>5	=Bor+Epox/Cont Epox (0.5 µM Bor and Epox 0.2 µM, 30 min)
Bortezomib (0.5 µM, 30 min)	ANP32A	Acidic nuclear phosphoprotein pp32	2	2	1996.97	1996.95	n	EGKLEGLTDEFEELEFL	s	nd	nd	>5	>5	>5	=Bor (0.5 µM, 30min)/Cont (DMSO)
Bortezomib (0.5 µM, 30 min)	BTF3	Transcription factor BTF3	2	1	2158.17	2158.13	l	TEMLPSILNQLGADSLTSLR	r	nd	nd	>5	>5	>5	=Bor (0.5 µM, 30min)/Cont (DMSO)
Bortezomib (0.5 µM, 30 min)	CLNS1A	Methylosome subunit pICln (AltName: Chloride channel, nucleotide sensitive 1A)	2	1	2110.18	2110.12	*m	Ac-SFLKSFPPPGPAEGLLRQQ	p	nd	nd	>5	>5	>5	=Bor (0.5 µM, 30min)/Cont (DMSO)
Bortezomib (0.5 µM, 30 min)	COX5A	Cytochrome c oxidase subunit 5a	2	2	1346.63	1346.65	y	FNKPDIDAWEL	r	nd	nd	>5	>5	>5	=Bor (0.5 µM, 30min)/Cont (DMSO)
Bortezomib (0.5 µM, 30 min)	COX5A	Cytochrome c oxidase subunit 5a	2	2	1356.71	1356.71	l	GISTPEELGLDKV	*	0.909091	1.09091	1.59091	1.30303	1.44697	=Bor (0.5 µM, 30min)/Cont (DMSO)
Bortezomib (0.5 µM, 30 min)	COX5A	Cytochrome c oxidase subunit 5a	2	2	1469.82	1469.8	e	LGISTPEELGLDKV	*	nd	nd	>5	>5	>5	=Bor (0.5 µM, 30min)/Cont (DMSO)
Bortezomib (0.5 µM, 30 min)	COX5A	Cytochrome c oxidase subunit 5a	2,3	2	2293.25	2293.25	e	LRPTLNELGISTPEELGLDKV	*	nd	nd	>5	>5	>5	=Bor (0.5 µM, 30min)/Cont (DMSO)
Bortezomib (0.5 µM, 30 min)	COX5A	Cytochrome c oxidase subunit 5a	3	2	2180.15	2180.17	l	RPTLNELGISTPEELGLDKV	*	1.07143	0.928571	1.42857	1	1.21429	=Bor (0.5 µM, 30min)/Cont (DMSO)
Bortezomib (0.5 µM, 30 min)	COX6B1	Cytochrome c oxidase subunit 6b	2	2	1382.63	1382.64	*m	Ac-AEDMETKIKNY	k	1.06383	0.93617	8.25532	7.10638	7.68085	=Bor (0.5 µM, 30min)/Cont (DMSO)
Bortezomib (0.5 µM, 30 min)	COX6B1	Cytochrome c oxidase subunit 6b	3	3	1611.78	1611.78	*m	Ac-AEDMETKIKNYKT	a	0.981132	1.01887	0.849057	0.849057	0.849057	=Bor (0.5 µM, 30min)/Cont (DMSO)
Bortezomib (0.5 µM, 30 min)	DBI	Acyl-CoA-binding protein (Diazepam binding inhibitor)	3	1	1784.87	1784.87	*m	Ac-SQAEFEKAAEEVRHL	k	nd	nd	>5	>5	>5	=Bor (0.5 µM, 30min)/Cont (DMSO)
Bortezomib (0.5 µM, 30 min)	EEF1B2	Elongation factor 1 beta	2	2	1159.64	1159.62	a	DGLVWGSSKLV	p	nd	nd	>5	>5	>5	=Bor (0.5 µM, 30min)/Cont (DMSO)
Bortezomib (0.5 µM, 30 min)	EEF1B2	Elongation factor 1 beta	2	2	1060.52	1060.56	*m	GFGDLKSPAGL	q	nd	nd	>5	>5	>5	=Bor (0.5 µM, 30min)/Cont (DMSO)
Bortezomib (0.5 µM, 30 min)	EEF1B2	Elongation factor 1 beta	2	2	1287.62	1287.68	*m	GFGDLKSPAGLQV	l	1	1	22.5	15.5	19	=Bor (0.5 µM, 30min)/Cont (DMSO)
Bortezomib (0.5 µM, 30 min)	EEF1B2	Elongation factor 1 beta	2	2	1400.76	1400.77	*m	GFGDLKSPAGLQVL	n	1.03015	0.969849	0.819095	0.467337	0.643216	=Bor (0.5 µM, 30min)/Cont (DMSO)
Bortezomib (0.5 µM, 30 min)	EEF1B2	Elongation factor 1 beta	2,3	2	1906.01	1905.98	*m	GFGDLKSPAGLQVLNDYL	a	1.21667	0.783333	0.577778	0.455556	0.516667	=Bor (0.5 µM, 30min)/Cont (DMSO)
Bortezomib (0.5 µM, 30 min)	EEF1B2	Elongation factor 1 beta	2	2	1005.55	1005.55	w	GSSKLVPVGY	g	1.1	0.9	3.3	2.25	2.775	=Bor (0.5 µM, 30min)/Cont (DMSO)
Bortezomib (0.5 µM, 30 min)	EEF1B2	Elongation factor 1 beta	3	2	2876.36	2876.38	v	LNDYLADKSYIEGYVPSQADVAVFEA	v	nd	nd	>5	>5	>5	=Bor (0.5 µM, 30min)/Cont (DMSO)
Bortezomib (0.5 µM, 30 min)	EEF1B2	Elongation factor 1 beta	2	2	1007.49	1007.51	s	MDVAAFNKI	*	nd	nd	>5	>5	>5	=Bor (0.5 µM, 30min)/Cont (DMSO)
Bortezomib (0.5 µM, 30 min)	EEF1B2	Elongation factor 1 beta	2	2	1358.73	1358.72	i	QADGLVWGSSKLV	p	nd	nd	>5	>5	>5	=Bor (0.5 µM, 30min)/Cont (DMSO)
Bortezomib (0.5 µM, 30 min)	EIF4H	Eukaryotic translation initiation factor 4H	3	2	3248.74	3248.65	v	ATPLNQVANPNSAIFGGARPREEVVQKEQE	*	1	1	1.25	1	1.125	=Bor (0.5 µM, 30min)/Cont (DMSO)
Bortezomib (0.5 µM, 30 min)	EIF5A	Eukaryotic translation initiation factor 5A	3	3	1620.77	1620.82	l	SAMTEEAAVAIKAMAK	*	1.14286	0.857143	1.14286	0.914286	1.02857	=Bor (0.5 µM, 30min)/Cont (DMSO)
Bortezomib (0.5 µM, 30 min)	ERH	Enhancer of rudimentary homolog	2,3	1	1433.84	1433.84	*m	Ac-SHTILLVQPTKR	p	nd	nd	>5	>5	>5	=Bor (0.5 µM, 30min)/Cont (DMSO)
Bortezomib (0.5 µM, 30 min)	ERH	Enhancer of rudimentary homolog	2,3,4	1	2137.19	2137.16	*m	Ac-SHTILLVQPTKRPEGRTY	a	1.26667	0.733333	13.8333	14.6	14.2167	=Bor (0.5 µM, 30min)/Cont (DMSO)
Bortezomib (0.5 µM, 30 min)	ERH	Enhancer of rudimentary homolog	4	4	2126.99	2127.03	r	ADTQTYQPYNKDWIKEK	i	nd	nd	>5	>5	>5	=Bor (0.5 µM, 30min)/Cont (DMSO)
Bortezomib (0.5 µM, 30 min)	FKBP1A	FK506 Binding Protein	2	2	842.501	842.511	d	VELLKLE	*	1.07692	0.923077	3.46154	1.61538	2.53846	=Bor (0.5 µM, 30min)/Cont (DMSO)
Bortezomib (0.5 µM, 30 min)	FKBP1A	FK506 Binding Protein	2	2	1203.68	1203.67	l	VFDVELLKLE	*	1	1	3.46154	1.84615	2.65385	=Bor (0.5 µM, 30min)/Cont (DMSO)
Bortezomib (0.5 µM, 30 min)	FUBP1	Far upstream element-binding protein 1	2	1	1299.78	1299.74	h	AAEIITDLLRSV	q	nd	nd	>5	>5	>5	=Bor (0.5 µM, 30min)/Cont (DMSO)
Bortezomib (0.5 µM, 30 min)	FUBP1	Far upstream element-binding protein 1	2	1	1228.73	1228.7	a	AEIITDLLRSV	q	nd	nd	>5	>5	>5	=Bor (0.5 µM, 30min)/Cont (DMSO)
Bortezomib (0.5 µM, 30 min)	HINT1	Histidine triad nucleotide-binding protein 1	2	1	1212.65	1212.65	*m	Ac-ADEIAKAQVAR	p	nd	nd	>5	>5	>5	=Bor (0.5 µM, 30min)/Cont (DMSO)
Bortezomib (0.5 µM, 30 min)	HINT1	Histidine triad nucleotide-binding protein 1	4	3	2595.44	2595.45	*m	Ac-ADEIAKAQVARPGGDTIFGKIIRK	e	1	1	3.75	3.75	3.75	=Bor (0.5 µM, 30min)/Cont (DMSO)
Bortezomib (0.5 µM, 30 min)	HINT1	Histidine triad nucleotide-binding protein 1	4	3	2837.61	2837.58	*m	Ac-ADEIAKAQVARPGGDTIFGKIIRKEI	p	0.785714	1.21429	1.85714	1.92857	1.89286	=Bor (0.5 µM, 30min)/Cont (DMSO)
Bortezomib (0.5 µM, 30 min)	HIST1H2BK	Histone H2B	2,3	2	1475.84	1475.83	r	LLLPGELAKHAVSE	g	nd	nd	>5	>5	>5	=Bor (0.5 µM, 30min)/Cont (DMSO)
Bortezomib (0.5 µM, 30 min)	HIST1H2BK	Histone H2B	2	1	1125.58	1125.55	n	SFVNDIFER	i	nd	nd	>5	>5	>5	=Bor (0.5 µM, 30min)/Cont (DMSO)
Bortezomib (0.5 µM, 30 min)	HIST1H2BK	Histone H2B	2	1	1238.63	1238.63	n	SFVNDIFERI	a	nd	nd	>5	>5	>5	=Bor (0.5 µM, 30min)/Cont (DMSO)
Bortezomib (0.5 µM, 30 min)	HIST1H2BK	Histone H2B	2	1	1495.76	1495.73	n	SFVNDIFERIAGE	a	nd	nd	>5	>5	>5	=Bor (0.5 µM, 30min)/Cont (DMSO)
Bortezomib (0.5 µM, 30 min)	HIST1H2BK	Histone H2B	3	1	1460.78	1460.79	r	STITSREIQTAVR	l	nd	nd	>5	>5	>5	=Bor (0.5 µM, 30min)/Cont (DMSO)
Bortezomib (0.5 µM, 30 min)	HIST1H2BK	Histone H2B	2	1	1004.53	1004.53	f	VNDIFERI	i	nd	nd	>5	>5	>5	=Bor (0.5 µM, 30min)/Cont (DMSO)
Bortezomib (0.5 µM, 30 min)	HIST1H2BK	Histone H2B	3	1	1688.88	1688.88	f	VNDIFERIAGEASRL	p	1.21429	0.785714	2.92857	1.5	2.21429	=Bor (0.5 µM, 30min)/Cont (DMSO)
Bortezomib (0.5 µM, 30 min)	HN1	Hematological and neurological expressed 1 protein	2,3	1	2010.07	2009.98	*m	Ac-TTTTTFKGVDPNSRNSSR	d	nd	nd	>5	>5	>5	=Bor (0.5 µM, 30min)/Cont (DMSO)
Bortezomib (0.5 µM, 30 min)	HNRNPA2B1	Heterogeneous nuclear ribonucleoproteins A2/B1 (the motif GFGFVTF is also found in several other proteins!!!)	1	1	773.371	773.375	r	GFGFVTF	d	nd	nd	>5	>5	>5	=Bor (0.5 µM, 30min)/Cont (DMSO)
Bortezomib (0.5 µM, 30 min)	HNRNPD	Heterogeneous nuclear ribonucleoprotein D0	2	1	1282.63	1282.61	y	FGGFGEVESIEL	p	nd	nd	>5	>5	>5	=Bor (0.5 µM, 30min)/Cont (DMSO)
Bortezomib (0.5 µM, 30 min)	HNRNPD	Heterogeneous nuclear ribonucleoprotein D0	3	2	2049.04	2049.04	k	IFVGGLSPDTPEEKIREY	f	nd	nd	>5	>5	>5	=Bor (0.5 µM, 30min)/Cont (DMSO)
Bortezomib (0.5 µM, 30 min)	HNRNPDL	Heterogeneous nuclear ribonucleoprotein D-like	2	2	972.508	972.549	a	ASVDKVLEL	k	nd	nd	>5	>5	>5	=Bor (0.5 µM, 30min)/Cont (DMSO)
Bortezomib (0.5 µM, 30 min)	HNRNPDL	Heterogeneous nuclear ribonucleoprotein D-like	2	1	1337.68	1337.65	y	FGAFGEIENIEL	p	nd	nd	>5	>5	>5	=Bor (0.5 µM, 30min)/Cont (DMSO)
Bortezomib (0.5 µM, 30 min)	HNRNPDL	Heterogeneous nuclear ribonucleoprotein D-like	2	2	1099.59	1099.57	r	GFGFVLFKDA	a	nd	nd	>5	>5	>5	=Bor (0.5 µM, 30min)/Cont (DMSO)
Bortezomib (0.5 µM, 30 min)	HSPE1	Heat shock 10kDa protein 1 (chaperonin 10)	4	4	2355.31	2355.28	s	AAETVTKGGIMLPEKSQGKVLQA	t	1.05405	0.945946	2.97297	1.35135	2.16216	=Bor (0.5 µM, 30min)/Cont (DMSO)
Bortezomib (0.5 µM, 30 min)	HSPE1	Heat shock 10kDa protein 1 (chaperonin 10)	2	1	965.429	965.508	*m	Ac-AGQAFRKF	l	nd	nd	>5	>5	>5	=Bor (0.5 µM, 30min)/Cont (DMSO)
Bortezomib (0.5 µM, 30 min)	HSPE1	Heat shock 10kDa protein 1 (chaperonin 10)	2	1	1078.58	1078.59	*m	Ac-AGQAFRKFL	p	0.976744	1.02326	9.62791	9.06977	9.34884	=Bor (0.5 µM, 30min)/Cont (DMSO)
Bortezomib (0.5 µM, 30 min)	HSPE1	Heat shock 10kDa protein 1 (chaperonin 10)	2	1	1550.9	1550.82	*m	Ac-AGQAFRKFLPLFD	r	1.07937	0.920635	3.96825	4.25397	4.11111	=Bor (0.5 µM, 30min)/Cont (DMSO)
Bortezomib (0.5 µM, 30 min)	HSPE1	Heat shock 10kDa protein 1 (chaperonin 10)	3	1	1706.92	1706.93	*m	Ac-AGQAFRKFLPLFDR	v	1.23077	0.769231	2.61538	2.30769	2.46154	=Bor (0.5 µM, 30min)/Cont (DMSO)
Bortezomib (0.5 µM, 30 min)	HSPE1	Heat shock 10kDa protein 1 (chaperonin 10)	3	1	1806	1805.99	*m	Ac-AGQAFRKFLPLFDRV	l	1	1	0.646154	0.807692	0.726923	=Bor (0.5 µM, 30min)/Cont (DMSO)
Bortezomib (0.5 µM, 30 min)	HSPE1	Heat shock 10kDa protein 1 (chaperonin 10)	2	2	1118.56	1118.6	a	AETVTKGGIML	p	nd	nd	>5	>5	>5	=Bor (0.5 µM, 30min)/Cont (DMSO)
Bortezomib (0.5 µM, 30 min)	HSPE1	Heat shock 10kDa protein 1 (chaperonin 10)	4	4	2284.27	2284.25	a	AETVTKGGIMLPEKSQGKVLQA	t	nd	nd	>5	>5	>5	=Bor (0.5 µM, 30min)/Cont (DMSO)
Bortezomib (0.5 µM, 30 min)	HSPE1	Heat shock 10kDa protein 1 (chaperonin 10)	2,3	2,3	1655.86	1655.88	v	AVGSGSKGKGGEIQPVSV	k	nd	nd	>5	>5	>5	=Bor (0.5 µM, 30min)/Cont (DMSO)
Bortezomib (0.5 µM, 30 min)	HSPE1	Heat shock 10kDa protein 1 (chaperonin 10)	1,2	1,2	1093.5	1093.53	r	DGDILGKYVD	*	nd	nd	>5	>5	>5	=Bor (0.5 µM, 30min)/Cont (DMSO)
Bortezomib (0.5 µM, 30 min)	HSPE1	Heat shock 10kDa protein 1 (chaperonin 10)	2	1	906.522	906.496	k	FLPLFDR	v	nd	nd	>5	>5	>5	=Bor (0.5 µM, 30min)/Cont (DMSO)
Bortezomib (0.5 µM, 30 min)	HSPE1	Heat shock 10kDa protein 1 (chaperonin 10)	2	1	1346.82	1346.76	k	FLPLFDRVLVE	r	nd	nd	>5	>5	>5	=Bor (0.5 µM, 30min)/Cont (DMSO)
Bortezomib (0.5 µM, 30 min)	HSPE1	Heat shock 10kDa protein 1 (chaperonin 10)	3	1	1502.89	1502.86	k	FLPLFDRVLVER	s	nd	nd	>5	>5	>5	=Bor (0.5 µM, 30min)/Cont (DMSO)
Bortezomib (0.5 µM, 30 min)	HSPE1	Heat shock 10kDa protein 1 (chaperonin 10)	3	3	1474.82	1474.8	v	GDKVLLPEYGGTKV	v	nd	nd	>5	>5	>5	=Bor (0.5 µM, 30min)/Cont (DMSO)
Bortezomib (0.5 µM, 30 min)	HSPE1	Heat shock 10kDa protein 1 (chaperonin 10)	2,3	3	1573.87	1573.87	v	GDKVLLPEYGGTKVV	l	nd	nd	>5	>5	>5	=Bor (0.5 µM, 30min)/Cont (DMSO)
Bortezomib (0.5 µM, 30 min)	HSPE1	Heat shock 10kDa protein 1 (chaperonin 10)	2,3	3	1455.73	1455.81	k	GGIMLPEKSQGKVL	q	nd	nd	>5	>5	>5	=Bor (0.5 µM, 30min)/Cont (DMSO)
Bortezomib (0.5 µM, 30 min)	HSPE1	Heat shock 10kDa protein 1 (chaperonin 10)	2,3	3	1654.81	1654.91	k	GGIMLPEKSQGKVLQA	t	nd	nd	>5	>5	>5	=Bor (0.5 µM, 30min)/Cont (DMSO)
Bortezomib (0.5 µM, 30 min)	HSPE1	Heat shock 10kDa protein 1 (chaperonin 10)	2,3	3	1485.77	1485.78	v	GSGSKGKGGEIQPVSV	k	nd	nd	>5	>5	>5	=Bor (0.5 µM, 30min)/Cont (DMSO)
Bortezomib (0.5 µM, 30 min)	HSPE1	Heat shock 10kDa protein 1 (chaperonin 10)	3,4	4	1800.98	1801.03	v	KVGDKVLLPEYGGTKVV	l	nd	nd	>5	>5	>5	=Bor (0.5 µM, 30min)/Cont (DMSO)
Bortezomib (0.5 µM, 30 min)	HSPE1	Heat shock 10kDa protein 1 (chaperonin 10)	2	2	1174.54	1174.55	v	LDDKDYFLF	r	nd	nd	>5	>5	>5	=Bor (0.5 µM, 30min)/Cont (DMSO)
Bortezomib (0.5 µM, 30 min)	HSPE1	Heat shock 10kDa protein 1 (chaperonin 10)	3	2	1330.66	1330.66	v	LDDKDYFLFR	d	nd	nd	>5	>5	>5	=Bor (0.5 µM, 30min)/Cont (DMSO)
Bortezomib (0.5 µM, 30 min)	HSPE1	Heat shock 10kDa protein 1 (chaperonin 10)	4	3	2406.21	2406.17	v	LDDKDYFLFRDGDILGKYVD	*	nd	nd	>5	>5	>5	=Bor (0.5 µM, 30min)/Cont (DMSO)
Bortezomib (0.5 µM, 30 min)	HSPE1	Heat shock 10kDa protein 1 (chaperonin 10)	2	1	1199.69	1199.69	f	LPLFDRVLVE	r	nd	nd	>5	>5	>5	=Bor (0.5 µM, 30min)/Cont (DMSO)
Bortezomib (0.5 µM, 30 min)	HSPE1	Heat shock 10kDa protein 1 (chaperonin 10)	3	1	1355.83	1355.79	f	LPLFDRVLVER	s	nd	nd	>5	>5	>5	=Bor (0.5 µM, 30min)/Cont (DMSO)
Bortezomib (0.5 µM, 30 min)	HSPE1	Heat shock 10kDa protein 1 (chaperonin 10)	2	1	1086.6	1086.61	l	PLFDRVLVE	r	nd	nd	>5	>5	>5	=Bor (0.5 µM, 30min)/Cont (DMSO)
Bortezomib (0.5 µM, 30 min)	HSPE1	Heat shock 10kDa protein 1 (chaperonin 10)	2	1	1242.71	1242.71	l	PLFDRVLVER	s	nd	nd	>5	>5	>5	=Bor (0.5 µM, 30min)/Cont (DMSO)
Bortezomib (0.5 µM, 30 min)	HSPE1	Heat shock 10kDa protein 1 (chaperonin 10)	2,3	1,2	1249.62	1249.63	f	RDGDILGKYVD	*	nd	nd	>5	>5	>5	=Bor (0.5 µM, 30min)/Cont (DMSO)
Bortezomib (0.5 µM, 30 min)	HSPE1	Heat shock 10kDa protein 1 (chaperonin 10)	2	2	1432.77	1432.77	e	RSAAETVTKGGIML	p	nd	nd	>5	>5	>5	=Bor (0.5 µM, 30min)/Cont (DMSO)
Bortezomib (0.5 µM, 30 min)	HSPE1	Heat shock 10kDa protein 1 (chaperonin 10)	3,4	3,4	2442.35	2442.32	r	SAAETVTKGGIMLPEKSQGKVLQA	t	nd	nd	>5	>5	>5	=Bor (0.5 µM, 30min)/Cont (DMSO)
Bortezomib (0.5 µM, 30 min)	HSPE1	Heat shock 10kDa protein 1 (chaperonin 10)	2,3	3	1955.04	1955.07	a	TVVAVGSGSKGKGGEIQPVSV	k	nd	nd	>5	>5	>5	=Bor (0.5 µM, 30min)/Cont (DMSO)
Bortezomib (0.5 µM, 30 min)	HSPE1	Heat shock 10kDa protein 1 (chaperonin 10)	3	3	2182.22	2182.23	a	TVVAVGSGSKGKGGEIQPVSVKV	g	nd	nd	>5	>5	>5	=Bor (0.5 µM, 30min)/Cont (DMSO)
Bortezomib (0.5 µM, 30 min)	HSPE1	Heat shock 10kDa protein 1 (chaperonin 10)	3	3	1584.77	1584.85	a	VGSGSKGKGGEIQPVSV	k	nd	nd	>5	>5	>5	=Bor (0.5 µM, 30min)/Cont (DMSO)
Bortezomib (0.5 µM, 30 min)	HSPE1	Heat shock 10kDa protein 1 (chaperonin 10)	2	2	1273.62	1273.62	v	VLDDKDYFLF	r	nd	nd	>5	>5	>5	=Bor (0.5 µM, 30min)/Cont (DMSO)
Bortezomib (0.5 µM, 30 min)	HSPE1	Heat shock 10kDa protein 1 (chaperonin 10)	3	2	1429.72	1429.72	v	VLDDKDYFLFR	d	nd	nd	>5	>5	>5	=Bor (0.5 µM, 30min)/Cont (DMSO)
Bortezomib (0.5 µM, 30 min)	HSPE1	Heat shock 10kDa protein 1 (chaperonin 10)	4	3	2505.29	2505.24	v	VLDDKDYFLFRDGDILGKYVD	*	nd	nd	>5	>5	>5	=Bor (0.5 µM, 30min)/Cont (DMSO)
Bortezomib (0.5 µM, 30 min)	HSPE1	Heat shock 10kDa protein 1 (chaperonin 10)	2	2	1174.61	1174.66	k	VLLPEYGGTKV	v	nd	nd	>5	>5	>5	=Bor (0.5 µM, 30min)/Cont (DMSO)
Bortezomib (0.5 µM, 30 min)	KHSRP	Far upstream element-binding protein 2	2	1	1254.74	1254.73	a	ARIINDLLQSL	r	0.975904	1.0241	0.662651	0.493976	0.578313	=Bor (0.5 µM, 30min)/Cont (DMSO)
Bortezomib (0.5 µM, 30 min)	MAPK1IP1L	MAPK-interacting and spindle-stabilizing protein-like	2	1	1728.79	1728.77	v	PSGPSGAPPMPGGPHSYH	*	nd	nd	>5	>5	>5	=Bor (0.5 µM, 30min)/Cont (DMSO)
Bortezomib (0.5 µM, 30 min)	MIF	Macrophage migration inhibitory factor	2	2	1342.7	1342.72	l	AQATGKPPQYIAV	h	nd	nd	>5	>5	>5	=Bor (0.5 µM, 30min)/Cont (DMSO)
Bortezomib (0.5 µM, 30 min)	MIF	Macrophage migration inhibitory factor	3	2	1479.77	1479.78	l	AQATGKPPQYIAVH	v	nd	nd	>5	>5	>5	=Bor (0.5 µM, 30min)/Cont (DMSO)
Bortezomib (0.5 µM, 30 min)	MIF	Macrophage migration inhibitory factor	2,3	2	1677.91	1677.92	l	AQATGKPPQYIAVHVV	p	nd	nd	>5	>5	>5	=Bor (0.5 µM, 30min)/Cont (DMSO)
Bortezomib (0.5 µM, 30 min)	MIF	Macrophage migration inhibitory factor	2	1	2131.18	2131.14	l	AQATGKPPQYIAVHVVPDQL	m	nd	nd	>5	>5	>5	=Bor (0.5 µM, 30min)/Cont (DMSO)
Bortezomib (0.5 µM, 30 min)	MIF	Macrophage migration inhibitory factor	3	2	2333.28	2333.22	l	AQATGKPPQYIAVHVVPDQLMA	f	1.05263	0.947368	2.10526	1.47368	1.78947	=Bor (0.5 µM, 30min)/Cont (DMSO)
Bortezomib (0.5 µM, 30 min)	MIF	Macrophage migration inhibitory factor	2	2	1143.62	1143.63	q	ATGKPPQYIAV	h	nd	nd	>5	>5	>5	=Bor (0.5 µM, 30min)/Cont (DMSO)
Bortezomib (0.5 µM, 30 min)	MIF	Macrophage migration inhibitory factor	1,2	1	1105.54	1105.53	v	PDGFLSELTQ	q	nd	nd	>5	>5	>5	=Bor (0.5 µM, 30min)/Cont (DMSO)
Bortezomib (0.5 µM, 30 min)	MIF	Macrophage migration inhibitory factor	2	1	1346.67	1346.67	v	PDGFLSELTQQL	a	nd	nd	>5	>5	>5	=Bor (0.5 µM, 30min)/Cont (DMSO)
Bortezomib (0.5 µM, 30 min)	MIF	Macrophage migration inhibitory factor	2	1	1616.87	1616.8	v	PDGFLSELTQQLAQA	t	nd	nd	>5	>5	>5	=Bor (0.5 µM, 30min)/Cont (DMSO)
Bortezomib (0.5 µM, 30 min)	MIF	Macrophage migration inhibitory factor	3	2	2808.5	2808.44	v	PDGFLSELTQQLAQATGKPPQYIAVH	v	nd	nd	>5	>5	>5	=Bor (0.5 µM, 30min)/Cont (DMSO)
Bortezomib (0.5 µM, 30 min)	MIF	Macrophage migration inhibitory factor	1	1	719.378	719.368	*m	PMFIVN	t	nd	nd	>5	>5	>5	=Bor (0.5 µM, 30min)/Cont (DMSO)
Bortezomib (0.5 µM, 30 min)	MIF	Macrophage migration inhibitory factor	2	1	1543.86	1543.82	*m	PMFIVNTNVPRASV	p	nd	nd	>5	>5	>5	=Bor (0.5 µM, 30min)/Cont (DMSO)
Bortezomib (0.5 µM, 30 min)	MIF	Macrophage migration inhibitory factor	2	1	1856.99	1856.96	v	PRASVPDGFLSELTQQL	a	1.27778	0.722222	2.22222	2	2.11111	=Bor (0.5 µM, 30min)/Cont (DMSO)
Bortezomib (0.5 µM, 30 min)	MIF	Macrophage migration inhibitory factor	1	1	1072.59	1072.59	a	TGKPPQYIAV	h	nd	nd	>5	>5	>5	=Bor (0.5 µM, 30min)/Cont (DMSO)
Bortezomib (0.5 µM, 30 min)	MIF	Macrophage migration inhibitory factor	2	1	1407.81	1407.79	a	TGKPPQYIAVHVV	p	nd	nd	>5	>5	>5	=Bor (0.5 µM, 30min)/Cont (DMSO)
Bortezomib (0.5 µM, 30 min)	MIF	Macrophage migration inhibitory factor	2	1	2171.15	2171.12	n	TNVPRASVPDGFLSELTQQL	a	nd	nd	>5	>5	>5	=Bor (0.5 µM, 30min)/Cont (DMSO)
Bortezomib (0.5 µM, 30 min)	MIF	Macrophage migration inhibitory factor	2	1	1913.99	1913.98	i	VNTNVPRASVPDGFLSEL	t	nd	nd	>5	>5	>5	=Bor (0.5 µM, 30min)/Cont (DMSO)
Bortezomib (0.5 µM, 30 min)	MIF	Macrophage migration inhibitory factor	2	1	2384.24	2384.23	i	VNTNVPRASVPDGFLSELTQQL	a	nd	nd	>5	>5	>5	=Bor (0.5 µM, 30min)/Cont (DMSO)
Bortezomib (0.5 µM, 30 min)	MIF	Macrophage migration inhibitory factor	1	1	975.522	975.491	s	VPDGFLSEL	t	nd	nd	>5	>5	>5	=Bor (0.5 µM, 30min)/Cont (DMSO)
Bortezomib (0.5 µM, 30 min)	MIF	Macrophage migration inhibitory factor	2	1	1445.77	1445.74	s	VPDGFLSELTQQL	a	nd	nd	>5	>5	>5	=Bor (0.5 µM, 30min)/Cont (DMSO)
Bortezomib (0.5 µM, 30 min)	MIF	Macrophage migration inhibitory factor	2	1	1715.87	1715.87	s	VPDGFLSELTQQLAQA	t	nd	nd	>5	>5	>5	=Bor (0.5 µM, 30min)/Cont (DMSO)
Bortezomib (0.5 µM, 30 min)	MIF	Macrophage migration inhibitory factor	3,4	2	2907.55	2907.51	s	VPDGFLSELTQQLAQATGKPPQYIAVH	v	nd	nd	>5	>5	>5	=Bor (0.5 µM, 30min)/Cont (DMSO)
Bortezomib (0.5 µM, 30 min)	MIF	Macrophage migration inhibitory factor	2	1	1773.78	1773.74	y	YDMNAANVGWNNSTFA	*	nd	nd	>5	>5	>5	=Bor (0.5 µM, 30min)/Cont (DMSO)
Bortezomib (0.5 µM, 30 min)	MYL6	Myosin light polypeptide 6, non-muscle isoform	2	1	1376.67	1376.64	l	DFEHFLPMLQT	v	nd	nd	>5	>5	>5	=Bor (0.5 µM, 30min)/Cont (DMSO)
Bortezomib (0.5 µM, 30 min)	MYL6	Myosin light polypeptide 6, non-muscle isoform	2	1	1489.76	1489.73	v	LDFEHFLPMLQT	v	nd	nd	>5	>5	>5	=Bor (0.5 µM, 30min)/Cont (DMSO)
Bortezomib (0.5 µM, 30 min)	NDUFAB1	Acyl carrier protein, mitochondrial	2	2	1996.97	1996.9	a	MEDEFGFEIPDIDAEKL	m	nd	nd	>5	>5	>5	=Bor (0.5 µM, 30min)/Cont (DMSO)
Bortezomib (0.5 µM, 30 min)	NPM1	Nucleophosmin	3	3	1384.69	1384.76	q	ASIEKGGSLPKVEA	k	nd	nd	>5	>5	>5	=Bor (0.5 µM, 30min)/Cont (DMSO)
Bortezomib (0.5 µM, 30 min)	NPM1	Nucleophosmin	1	1	1127.65	1127.62	l	GGFEITPPVVL	r	nd	nd	>5	>5	>5	=Bor (0.5 µM, 30min)/Cont (DMSO)
Bortezomib (0.5 µM, 30 min)	NPM1	Nucleophosmin	2	1	1283.72	1283.72	l	GGFEITPPVVLR	l	nd	nd	>5	>5	>5	=Bor (0.5 µM, 30min)/Cont (DMSO)
Bortezomib (0.5 µM, 30 min)	NPM1	Nucleophosmin	2	1	1396.8	1396.81	l	GGFEITPPVVLRL	k	1	1	2.35	1.6	1.975	=Bor (0.5 µM, 30min)/Cont (DMSO)
Bortezomib (0.5 µM, 30 min)	NPM1	Nucleophosmin	2	2	856.441	856.465	k	GGSLPKVEA	k	nd	nd	>5	>5	>5	=Bor (0.5 µM, 30min)/Cont (DMSO)
Bortezomib (0.5 µM, 30 min)	NPM1	Nucleophosmin	2	2	782.354	782.433	a	KFINYV	k	nd	nd	>5	>5	>5	=Bor (0.5 µM, 30min)/Cont (DMSO)
Bortezomib (0.5 µM, 30 min)	NPM1	Nucleophosmin	2	2	1088.58	1088.59	l	KMSVQPTVSL	g	nd	nd	>5	>5	>5	=Bor (0.5 µM, 30min)/Cont (DMSO)
Bortezomib (0.5 µM, 30 min)	NPM1	Nucleophosmin	2	1	1396.82	1396.81	s	LGGFEITPPVVLR	l	0.956522	1.04348	3.91304	2.08696	3	=Bor (0.5 µM, 30min)/Cont (DMSO)
Bortezomib (0.5 µM, 30 min)	NPM1	Nucleophosmin	2	1	1687.84	1687.8	m	TDQEAIQDLWQWR	k	nd	nd	>5	>5	>5	=Bor (0.5 µM, 30min)/Cont (DMSO)
Bortezomib (0.5 µM, 30 min)	NPM1	Nucleophosmin	3	2	2016.03	2016.01	m	TDQEAIQDLWQWRKSL	*	nd	nd	>5	>5	>5	=Bor (0.5 µM, 30min)/Cont (DMSO)
Bortezomib (0.5 µM, 30 min)	NUTF2	Nuclear transport factor 2	2	1	1882.97	1882.92	*m	Ac-GDKPIWEQIGSSFIQH	y	nd	nd	>5	>5	>5	=Bor (0.5 µM, 30min)/Cont (DMSO)
Bortezomib (0.5 µM, 30 min)	PARK7	Protein DJ-1 (Parkinson disease protein 7)	2	1	1011.61	1011.63	*m	Ac-ASKRALVIL	a	0.962963	1.03704	0.395062	0.37037	0.382716	=Bor (0.5 µM, 30min)/Cont (DMSO)
Bortezomib (0.5 µM, 30 min)	PARK7	Protein DJ-1 (Parkinson disease protein 7)	2	1	1082.68	1082.67	*m	Ac-ASKRALVILA	k	0.932039	1.06796	0.427184	0.446602	0.436893	=Bor (0.5 µM, 30min)/Cont (DMSO)
Bortezomib (0.5 µM, 30 min)	PARK7	Protein DJ-1 (Parkinson disease protein 7)	3	2	2711.54	2711.46	*m	Ac-ASKRALVILAKGAEEMETVIPVDVM	r	0.908163	1.09184	0.163265	0.173469	0.168367	=Bor (0.5 µM, 30min)/Cont (DMSO)
Bortezomib (0.5 µM, 30 min)	PEBP1	Phosphatidylethanolamine-binding protein 1	2	2	1141.64	1141.63	y	AGAAVDELGKVL	t	nd	nd	>5	>5	>5	=Bor (0.5 µM, 30min)/Cont (DMSO)
Bortezomib (0.5 µM, 30 min)	PEBP1	Phosphatidylethanolamine-binding protein 1	2	2	1667.95	1667.91	y	AGAAVDELGKVLTPTQV	k	1.04762	0.952381	1.26984	0.634921	0.952381	=Bor (0.5 µM, 30min)/Cont (DMSO)
Bortezomib (0.5 µM, 30 min)	PEBP1	Phosphatidylethanolamine-binding protein 1	4	3	2066.11	2066.15	y	AGAAVDELGKVLTPTQVKNR	p	nd	nd	>5	>5	>5	=Bor (0.5 µM, 30min)/Cont (DMSO)
Bortezomib (0.5 µM, 30 min)	PEBP1	Phosphatidylethanolamine-binding protein 1	3	3	1968.95	1968.95	a	EWDDYVPKLYEQLSGK	*	1.4058	0.594203	0.710145	0.391304	0.550725	=Bor (0.5 µM, 30min)/Cont (DMSO)
Bortezomib (0.5 µM, 30 min)	PEBP1	Phosphatidylethanolamine-binding protein 1	2	2	1397.75	1397.76	*m	PVDLSKWSGPLSL	q	1.26923	0.730769	0.961538	0.512821	0.737179	=Bor (0.5 µM, 30min)/Cont (DMSO)
Bortezomib (0.5 µM, 30 min)	PEBP1	Phosphatidylethanolamine-binding protein 1	3,4	2	3198.7	3198.6	*m	PVDLSKWSGPLSLQEVDEQPQHPLHVTY	a	1.59307	0.406926	0.995671	0.701299	0.848485	=Bor (0.5 µM, 30min)/Cont (DMSO)
Bortezomib (0.5 µM, 30 min)	PFDN1	Prefoldin subunit 1	2	2	1685.95	1685.92	*m	Ac-AAPVDLELKKAFTEL	q	0.961039	1.03896	0.510823	0.458874	0.484848	=Bor (0.5 µM, 30min)/Cont (DMSO)
Bortezomib (0.5 µM, 30 min)	PHB	Prohibitin	2	2	1478.8	1478.81	*m	Ac-AAKVFESIGKFGLA	l	0.911243	1.08876	0.627219	0.650888	0.639053	=Bor (0.5 µM, 30min)/Cont (DMSO)
Bortezomib (0.5 µM, 30 min)	PHB	Prohibitin	2	2	1662.99	1662.93	*m	Ac-AAKVFESIGKFGLALA	v	0.852174	1.14783	0.62029	0.689855	0.655072	=Bor (0.5 µM, 30min)/Cont (DMSO)
Bortezomib (0.5 µM, 30 min)	PPIA	Peptidylprolyl isomerase A	3,4	2,3	1626.87	1558.85	f	ADKVPKTAENFRAL	s	1	1	18	13.5714	15.7857	=Bor (0.5 µM, 30min)/Cont (DMSO)
Bortezomib (0.5 µM, 30 min)	PPIA	Peptidylprolyl isomerase A	2	1	1245.67	1245.64	i	AVDGEPLGRVSF	e	1.04094	0.959064	0.877193	0.701754	0.789474	=Bor (0.5 µM, 30min)/Cont (DMSO)
Bortezomib (0.5 µM, 30 min)	PPIA	Peptidylprolyl isomerase A	2	1	1634.86	1634.83	i	AVDGEPLGRVSFELF	a	0.922078	1.07792	0.805195	0.649351	0.727273	=Bor (0.5 µM, 30min)/Cont (DMSO)
Bortezomib (0.5 µM, 30 min)	PPIA	Peptidylprolyl isomerase A	3	2	1899.96	1899.94	f	EDENFILKHTGPGILSM	a	1.10828	0.89172	0.700637	0.356688	0.528662	=Bor (0.5 µM, 30min)/Cont (DMSO)
Bortezomib (0.5 µM, 30 min)	PPIA	Peptidylprolyl isomerase A	3	3	1217.63	1217.67	f	ELFADKVPKTA	e	nd	nd	>5	>5	>5	=Bor (0.5 µM, 30min)/Cont (DMSO)
Bortezomib (0.5 µM, 30 min)	PPIA	Peptidylprolyl isomerase A	2,3	2	1039.54	1039.55	l	KHTGPGILSM	a	1.41176	0.588235	0.791444	0.395722	0.593583	=Bor (0.5 µM, 30min)/Cont (DMSO)
Bortezomib (0.5 µM, 30 min)	PPIA	Peptidylprolyl isomerase A	1,2	1	1050.56	1050.54	*m	VNPTVFFDI	a	1.09966	0.900344	0.797251	0.446735	0.621993	=Bor (0.5 µM, 30min)/Cont (DMSO)
Bortezomib (0.5 µM, 30 min)	PPIA	Peptidylprolyl isomerase A	4	3	2281.29	2281.21	r	VSFELFADKVPKTAENFRAL	s	nd	nd	>5	>5	>5	=Bor (0.5 µM, 30min)/Cont (DMSO)
Bortezomib (0.5 µM, 30 min)	PRDX5	Peroxiredoxin 5	2	2	1524.89	1524.86	m	APIKVGDAIPAVEVF	e	0.992701	1.0073	0.182482	0.109489	0.145985	=Bor (0.5 µM, 30min)/Cont (DMSO)
Bortezomib (0.5 µM, 30 min)	RBM3	RNA binding motif protein 3	1,2	1	1524.82	1524.75	*m	Ac-SSEEGKLFVGGLNF	n	0.919149	1.08085	0.92766	0.842553	0.885106	=Bor (0.5 µM, 30min)/Cont (DMSO)
Bortezomib (0.5 µM, 30 min)	RBM3	RNA binding motif protein 3	2	1	2824.37	2824.28	*m	Ac-SSEEGKLFVGGLNFNTDEQALEDHF	s	1.03759	0.962406	0.390977	0.706767	0.548872	=Bor (0.5 µM, 30min)/Cont (DMSO)
Bortezomib (0.5 µM, 30 min)	RBM3	RNA binding motif protein 3	1	1	787.396	787.39	r	GFGFITF	t	nd	nd	>5	>5	>5	=Bor (0.5 µM, 30min)/Cont (DMSO)
Bortezomib (0.5 µM, 30 min)	RPLP1	60S acidic ribosomal protein P1	2	1	1284.68	1284.65	a	AGVNVEPFWPGL	f	1.04762	0.952381	2.7619	1.80952	2.28571	=Bor (0.5 µM, 30min)/Cont (DMSO)
Bortezomib (0.5 µM, 30 min)	RPLP1	60S acidic ribosomal protein P1	2	1	1502.78	1502.76	a	AGVNVEPFWPGLFA	k	1.2	0.8	2.05714	1.25714	1.65714	=Bor (0.5 µM, 30min)/Cont (DMSO)
Bortezomib (0.5 µM, 30 min)	RPLP1	60S acidic ribosomal protein P1	2	2	1630.85	1630.85	a	AGVNVEPFWPGLFAK	a	nd	nd	>5	>5	>5	=Bor (0.5 µM, 30min)/Cont (DMSO)
Bortezomib (0.5 µM, 30 min)	RPLP1	60S acidic ribosomal protein P1	2	2	1815	1814.97	a	AGVNVEPFWPGLFAKAL	a	0.941176	1.05882	1.52941	0.911765	1.22059	=Bor (0.5 µM, 30min)/Cont (DMSO)
Bortezomib (0.5 µM, 30 min)	RPLP1	60S acidic ribosomal protein P1	3	3	1801.93	1801.93	h	DDEVTVTEDKINALIK	a	nd	nd	>5	>5	>5	=Bor (0.5 µM, 30min)/Cont (DMSO)
Bortezomib (0.5 µM, 30 min)	RPLP1	60S acidic ribosomal protein P1	2	2	1190.61	1190.61	v	EPFWPGLFAK	a	nd	nd	>5	>5	>5	=Bor (0.5 µM, 30min)/Cont (DMSO)
Bortezomib (0.5 µM, 30 min)	RPLP1	60S acidic ribosomal protein P1	2	1	1360.68	1360.68	a	GVNVEPFWPGLF	a	nd	nd	>5	>5	>5	=Bor (0.5 µM, 30min)/Cont (DMSO)
Bortezomib (0.5 µM, 30 min)	RPLP1	60S acidic ribosomal protein P1	2	1	1431.74	1431.72	a	GVNVEPFWPGLFA	k	1.05882	0.941176	1.94118	1.35294	1.64706	=Bor (0.5 µM, 30min)/Cont (DMSO)
Bortezomib (0.5 µM, 30 min)	RPLP1	60S acidic ribosomal protein P1	2	2	1743.99	1743.93	a	GVNVEPFWPGLFAKAL	a	nd	nd	>5	>5	>5	=Bor (0.5 µM, 30min)/Cont (DMSO)
Bortezomib (0.5 µM, 30 min)	RPLP1	60S acidic ribosomal protein P1	4	2	2349.2	2349.28	a	LILHDDEVTVTEDKINALIKA	a	nd	nd	>5	>5	>5	=Bor (0.5 µM, 30min)/Cont (DMSO)
Bortezomib (0.5 µM, 30 min)	RPLP2	60S acidic ribosomal protein P2	4	4	1655.87	1655.92	l	AALGGNSSPSAKDIKKI	l	nd	nd	>5	>5	>5	=Bor (0.5 µM, 30min)/Cont (DMSO)
Bortezomib (0.5 µM, 30 min)	RPLP2	60S acidic ribosomal protein P2	2,3	4	1584.88	1584.88	a	ALGGNSSPSAKDIKKI	l	nd	nd	>5	>5	>5	=Bor (0.5 µM, 30min)/Cont (DMSO)
Bortezomib (0.5 µM, 30 min)	RPLP2	60S acidic ribosomal protein P2	1	1	636.31	636.348	v	ASYLLA	a	nd	nd	>5	>5	>5	=Bor (0.5 µM, 30min)/Cont (DMSO)
Bortezomib (0.5 µM, 30 min)	RPLP2	60S acidic ribosomal protein P2	4	4	2203.15	2203.22	v	ASYLLAALGGNSSPSAKDIKKI	l	nd	nd	>5	>5	>5	=Bor (0.5 µM, 30min)/Cont (DMSO)
Bortezomib (0.5 µM, 30 min)	RPLP2	60S acidic ribosomal protein P2 polymorphism	2,3	3	1668.89	1668.9	l	DGKNIEDVIAQGIGKL	a	nd	nd	>5	>5	>5	=Bor (0.5 µM, 30min)/Cont (DMSO)
Bortezomib (0.5 µM, 30 min)	RPLP2	60S acidic ribosomal protein P2	2	2	1785.94	1785.91	v	GIEADDDRLNKVISEL	n	nd	nd	>5	>5	>5	=Bor (0.5 µM, 30min)/Cont (DMSO)
Bortezomib (0.5 µM, 30 min)	RPLP2	60S acidic ribosomal protein P2	2	2	743.407	743.454	q	GIGKLASV	p	nd	nd	>5	>5	>5	=Bor (0.5 µM, 30min)/Cont (DMSO)
Bortezomib (0.5 µM, 30 min)	RPLP2	60S acidic ribosomal protein P2	2	2	1365.78	1365.8	q	GIGKLASVPAGGAVAV	s	nd	nd	>5	>5	>5	=Bor (0.5 µM, 30min)/Cont (DMSO)
Bortezomib (0.5 µM, 30 min)	RPLP2	60S acidic ribosomal protein P2	3	3	1496.82	1496.86	g	KNIEDVIAQGIGKL	a	nd	nd	>5	>5	>5	=Bor (0.5 µM, 30min)/Cont (DMSO)
Bortezomib (0.5 µM, 30 min)	RPLP2	60S acidic ribosomal protein P2	2,3	2	1757.91	1757.88	i	LDSVGIEADDDRLNKV	i	nd	nd	>5	>5	>5	=Bor (0.5 µM, 30min)/Cont (DMSO)
Bortezomib (0.5 µM, 30 min)	RPLP2	60S acidic ribosomal protein P2	2,3	2	2087.04	2087.04	i	LDSVGIEADDDRLNKVISE	l	nd	nd	>5	>5	>5	=Bor (0.5 µM, 30min)/Cont (DMSO)
Bortezomib (0.5 µM, 30 min)	RPLP2	60S acidic ribosomal protein P2	3	2	2200.12	2200.12	i	LDSVGIEADDDRLNKVISEL	n	nd	nd	>5	>5	>5	=Bor (0.5 µM, 30min)/Cont (DMSO)
Bortezomib (0.5 µM, 30 min)	RPS12	40S ribosomal protein S12	2,3	1	2357.22	2357.18	*m	Ac-AEEGIAAGGVMDVNTALQEVLKT	a	1.05882	0.941176	0.773109	1.14286	0.957983	=Bor (0.5 µM, 30min)/Cont (DMSO)
Bortezomib (0.5 µM, 30 min)	RPS21	40S Ribosomal protein S21	2	2	949.477	949.487	k	ADGIVSKNF	*	1.03226	0.967742	4.19355	2.19355	3.19355	=Bor (0.5 µM, 30min)/Cont (DMSO)
Bortezomib (0.5 µM, 30 min)	RPS21	40S Ribosomal protein S21	2,3	2,3	1216.62	1148.62	l	AKADGIVSKNF	*	0.984402	1.0156	0.974003	0.592721	0.783362	=Bor (0.5 µM, 30min)/Cont (DMSO)
Bortezomib (0.5 µM, 30 min)	RPS21	40S Ribosomal protein S21	3	3	2234.19	2234.15	m	GESDDSILRLAKADGIVSKNF	*	0.947368	1.05263	3.36842	1.15789	2.26316	=Bor (0.5 µM, 30min)/Cont (DMSO)
Bortezomib (0.5 µM, 30 min)	RPS21	40S Ribosomal protein S21	3	3	1077.54	1077.58	a	KADGIVSKNF	*	1.27273	0.727273	4.18182	1.54545	2.86364	=Bor (0.5 µM, 30min)/Cont (DMSO)
Bortezomib (0.5 µM, 30 min)	RPS28	40S Ribosomal protein S28	2	1	1328.69	1328.71	*	Ac-MDTSRVQPIKL	a	1.33333	0.666667	4	3.33333	3.66667	=Bor (0.5 µM, 30min)/Cont (DMSO)
Bortezomib (0.5 µM, 30 min)	RPS28	40S Ribosomal protein S28	2	1	1399.74	1399.75	*	Ac-MDTSRVQPIKLA	r	nd	nd	>5	>5	>5	=Bor (0.5 µM, 30min)/Cont (DMSO)
Bortezomib (0.5 µM, 30 min)	RPS28	40S Ribosomal protein S28	3	1	1555.89	1555.85	*	Ac-MDTSRVQPIKLAR	v	1.16667	0.833333	1.5	2	1.75	=Bor (0.5 µM, 30min)/Cont (DMSO)
Bortezomib (0.5 µM, 30 min)	RPS28	40S Ribosomal protein S28	3,4	2	2309.37	2309.34	*	Ac-MDTSRVQPIKLARVTKVLGR	t	0.923077	1.07692	2.69231	2.61538	2.65385	=Bor (0.5 µM, 30min)/Cont (DMSO)
Bortezomib (0.5 µM, 30 min)	RPS28	40S Ribosomal protein S28	2	1	1430.75	1430.73	e	GDVLTLLESEREA	r	nd	nd	>5	>5	>5	=Bor (0.5 µM, 30min)/Cont (DMSO)
Bortezomib (0.5 µM, 30 min)	RPS28	40S Ribosomal protein S28	3	1	1742.96	1742.93	e	GDVLTLLESEREARR	l	nd	nd	>5	>5	>5	=Bor (0.5 µM, 30min)/Cont (DMSO)
Bortezomib (0.5 µM, 30 min)	RPS28	40S Ribosomal protein S28	3,4	1	1856.03	1856.01	e	GDVLTLLESEREARRL	r	nd	nd	>5	>5	>5	=Bor (0.5 µM, 30min)/Cont (DMSO)
Bortezomib (0.5 µM, 30 min)	RPS28	40S Ribosomal protein S28	2,3,4	1	2012.11	2012.11	e	GDVLTLLESEREARRLR	*	nd	nd	>5	>5	>5	=Bor (0.5 µM, 30min)/Cont (DMSO)
Bortezomib (0.5 µM, 30 min)	RPS28	40S Ribosomal protein S28	5	2	2678.51	2678.49	v	KGPVREGDVLTLLESEREARRLR	*	0.941176	1.05882	5.17647	3.29412	4.23529	=Bor (0.5 µM, 30min)/Cont (DMSO)
Bortezomib (0.5 µM, 30 min)	RPS29	40S Ribosomal protein S29	3	3	1118.58	1118.63	y	AKDIGFIKLD	*	nd	nd	>5	>5	>5	=Bor (0.5 µM, 30min)/Cont (DMSO)
Bortezomib (0.5 µM, 30 min)	SERBP1	Plasminogen activator inhibitor 1 RNA-binding protein	2	1	1970.95	1970.89	n	RFDQLFDDESDPFEVL	k	1.11111	0.888889	2.5	1.77778	2.13889	=Bor (0.5 µM, 30min)/Cont (DMSO)
Bortezomib (0.5 µM, 30 min)	SET	Protein SET (Phosphatase 2A inhibitor I2PP2A) - isoform 2	2,3	1,3	1269.72	1269.73	*m	Ac-SAPAAKVSKKEL	n	nd	nd	>5	>5	>5	=Bor (0.5 µM, 30min)/Cont (DMSO)
Bortezomib (0.5 µM, 30 min)	SET	Protein SET (Phosphatase 2A inhibitor I2PP2A) - isoform 1,2, or 3	3	1	1857.95	1857.91	s	ALLGEEDEEALHYLTR	v	nd	nd	>5	>5	>5	=Bor (0.5 µM, 30min)/Cont (DMSO)
Bortezomib (0.5 µM, 30 min)	SET	Protein SET (Phosphatase 2A inhibitor I2PP2A) - isoform 1,2, or 3	3	2	2583.32	2583.3	h	IDEVQNEIDRLNEQASEEILKV	e	nd	nd	>5	>5	>5	=Bor (0.5 µM, 30min)/Cont (DMSO)
Bortezomib (0.5 µM, 30 min)	SET	Protein SET (Phosphatase 2A inhibitor I2PP2A) - isoform 1,2, or 3	2	1	1529.78	1529.72	a	LLGEEDEEALHYL	t	nd	nd	>5	>5	>5	=Bor (0.5 µM, 30min)/Cont (DMSO)
Bortezomib (0.5 µM, 30 min)	SET	Protein SET (Phosphatase 2A inhibitor I2PP2A) - isoform 1,2, or 3	2	1	1630.85	1630.77	a	LLGEEDEEALHYLT	r	nd	nd	>5	>5	>5	=Bor (0.5 µM, 30min)/Cont (DMSO)
Bortezomib (0.5 µM, 30 min)	SET	Protein SET (Phosphatase 2A inhibitor I2PP2A) - isoform 1,2, or 3	3	1	1786.91	1786.87	a	LLGEEDEEALHYLTR	v	nd	nd	>5	>5	>5	=Bor (0.5 µM, 30min)/Cont (DMSO)
Bortezomib (0.5 µM, 30 min)	SET	Protein SET (Phosphatase 2A inhibitor I2PP2A) - isoform 1,2, or 3	3	1	2015.01	2014.98	a	LLGEEDEEALHYLTRVE	n	nd	nd	>5	>5	>5	=Bor (0.5 µM, 30min)/Cont (DMSO)
Bortezomib (0.5 µM, 30 min)	SET	Protein SET (Phosphatase 2A inhibitor I2PP2A) - isoform 1,2, or 3	3	1	2269.17	2269.12	h	PQVSALLGEEDEEALHYLTR	v	nd	nd	>5	>5	>5	=Bor (0.5 µM, 30min)/Cont (DMSO)
Bortezomib (0.5 µM, 30 min)	SET	Protein SET (Phosphatase 2A inhibitor I2PP2A) - isoform 1,2, or 3	3	1	2497.28	2497.23	h	PQVSALLGEEDEEALHYLTRVE	v	nd	nd	>5	>5	>5	=Bor (0.5 µM, 30min)/Cont (DMSO)
Bortezomib (0.5 µM, 30 min)	SET	Protein SET (Phosphatase 2A inhibitor I2PP2A) - isoform 1,2, or 3	3	2	2544.21	2544.2	h	SDAGADELGEVIKDDIWPNPLQY	y	nd	nd	>5	>5	>5	=Bor (0.5 µM, 30min)/Cont (DMSO)
Bortezomib (0.5 µM, 30 min)	SET	Protein SET (Phosphatase 2A inhibitor I2PP2A) - isoform 1,2, or 3	2	1	963.531	963.514	f	VNHPQVSAL	l	1.2973	0.702703	1.89189	0.972973	1.43243	=Bor (0.5 µM, 30min)/Cont (DMSO)
Bortezomib (0.5 µM, 30 min)	SET	Protein SET (Phosphatase 2A inhibitor I2PP2A) - isoform 1,2, or 3	3,4	1	2619.3	2619.29	f	VNHPQVSALLGEEDEEALHYLTR	v	nd	nd	>5	>5	>5	=Bor (0.5 µM, 30min)/Cont (DMSO)
Bortezomib (0.5 µM, 30 min)	SNRPC	Small nuclear ribonucleoprotein C	2	1	1537.66	1537.64	m	PAPHMGGPPMMPMMG	p	nd	nd	>5	>5	>5	=Bor (0.5 µM, 30min)/Cont (DMSO)
Bortezomib (0.5 µM, 30 min)	SNRPG	Small nuclear ribonucleoprotein G	2	1	1443.81	1443.78	r	GNSIIMLEALERV	*	nd	nd	>5	>5	>5	=Bor (0.5 µM, 30min)/Cont (DMSO)
Bortezomib (0.5 µM, 30 min)	SNRPG	Small nuclear ribonucleoprotein G	2	1	1272.73	1272.71	n	SIIMLEALERV	*	nd	nd	>5	>5	>5	=Bor (0.5 µM, 30min)/Cont (DMSO)
Bortezomib (0.5 µM, 30 min)	SRSF1	Splicing factor, arginine/serine-rich 1	3	2	1164.61	1164.61	h	EGETAYIRVK	v	nd	nd	>5	>5	>5	=Bor (0.5 µM, 30min)/Cont (DMSO)
Bortezomib (0.5 µM, 30 min)	SRSF1	Splicing factor, arginine/serine-rich 1	2	1	871.487	871.476	y	GAIRDIDL	k	0.909091	1.09091	2.12121	1.81818	1.9697	=Bor (0.5 µM, 30min)/Cont (DMSO)
Bortezomib (0.5 µM, 30 min)	SRSF1	Splicing factor, arginine/serine-rich 1	3	2	1269.7	1269.71	y	GAIRDIDLKNR	r	nd	nd	>5	>5	>5	=Bor (0.5 µM, 30min)/Cont (DMSO)
Bortezomib (0.5 µM, 30 min)	SRSF2	Splicing factor, arginine/serine-rich 2	2	1	2216.16	2216.08	*m	Ac-SYGRPPPDVEGMTSLKVDNL	t	0.96	1.04	0.61	0.59	0.6	=Bor (0.5 µM, 30min)/Cont (DMSO)
Bortezomib (0.5 µM, 30 min)	SRSF2	Splicing factor, arginine/serine-rich 2	2	1	2480.23	2480.19	*m	Ac-SYGRPPPDVEGMTSLKVDNLTY	r	1.32203	0.677966	0.542373	0.728814	0.635593	=Bor (0.5 µM, 30min)/Cont (DMSO)
Bortezomib (0.5 µM, 30 min)	SSBP1	Single-stranded DNA-binding protein, mitochondrial	3	3	2249.19	2249.18	q	ATTIIADNIIFLSDQTKEKE	*	nd	nd	>5	>5	>5	=Bor (0.5 µM, 30min)/Cont (DMSO)
Bortezomib (0.5 µM, 30 min)	TPI1	Triosephosphate isomerase 1	2	2	2033.03	2033.01	l	ASQPDVDGFLVGGASLKPEF	v	1.02326	0.976744	1.86047	1.16279	1.51163	=Bor (0.5 µM, 30min)/Cont (DMSO)
Bortezomib (0.5 µM, 30 min)	TPI1	Triosephosphate isomerase 1	3	3	2914.55	2914.51	l	ASQPDVDGFLVGGASLKPEFVDIINAKQ	*	1.2	0.8	4.52	1.44	2.98	=Bor (0.5 µM, 30min)/Cont (DMSO)
Bortezomib (0.5 µM, 30 min)	TPI1	Triosephosphate isomerase 1	3,4	4	1712.96	1712.98	t	KVIADNVKDWSKVVL	a	1.25949	0.740506	0.468354	0.196203	0.332278	=Bor (0.5 µM, 30min)/Cont (DMSO)
Bortezomib (0.5 µM, 30 min)	TPI1	Triosephosphate isomerase 1	2	2	825.493	825.496	k	LDPKIAVA	a	1	1	3.14286	1.28571	2.21429	=Bor (0.5 µM, 30min)/Cont (DMSO)
Bortezomib (0.5 µM, 30 min)	TPI1	Triosephosphate isomerase 1	1	1	1086.61	1086.59	q	SLGELIGTLNA	a	nd	nd	>5	>5	>5	=Bor (0.5 µM, 30min)/Cont (DMSO)
Bortezomib (0.5 µM, 30 min)	TPI1	Triosephosphate isomerase 1	2	2	1384.78	1384.79	q	SLGELIGTLNAAKV	p	nd	nd	>5	>5	>5	=Bor (0.5 µM, 30min)/Cont (DMSO)
Bortezomib (0.5 µM, 30 min)	TXN	Thioredoxin	2	2	1431.74	1431.76	e	ALDAAGDKLVVVDF	s	nd	nd	>5	>5	>5	=Bor (0.5 µM, 30min)/Cont (DMSO)
Bortezomib (0.5 µM, 30 min)	TXN	Thioredoxin	3	3	2090.09	2090.09	i	ESKTAFQEALDAAGDKLVVV	d	nd	nd	>5	>5	>5	=Bor (0.5 µM, 30min)/Cont (DMSO)
[truncated: 163 more rows]
