# Supplementary material for: Effect of Protein Denaturation and Enzyme Inhibitors on Proteasomal-Mediated Production of Peptides in Human Embryonic Kidney Cells
Source: Biomolecules. 2019 May 28;9(6):207. doi: 10.3390/biom9060207 (PMC6627375; doi:10.3390/biom9060207)
Supplement: Supplementary file 1 [file biomolecules-09-00207-s001.zip › 2 round supplementary/S4 Table 04-01-2019.xlsx]

## Sheet: Sheet1
S4 Table: Data used for heat map (Figure 5)
Abbreviations: nd = not detected, all other abbreviations are defined in S1 Table
Precursor	Precursor					±Epox	±Epox	±Bort	±Bort
Gene name	Protein Name	Theoretical mass	upstream	Peptide	downstream	Bort	—	Epox	—
TPI1	Triosephosphate isomerase 1	1712.98	t	KVIADNVKDWSKVVL	a	2.2339	0.1	2.75614	0.343478
PPIA	Peptidylprolyl isomerase A	1899.94	f	EDENFILKHTGPGILSM	a	2.27877	0.1	3.78242	0.528662
EEF1B2	Elongation factor 1 beta	1905.98	*m	GFGDLKSPAGLQVLNDYL	a	3.20398	0.1	3.42063	0.516667
SRSF2	Splicing factor, arginine/serine-rich 2	2216.08	*m	Ac-SYGRPPPDVEGMTSLKVDNL	t	1.70807	0.275362	1.56477	0.6
RPS21	40S Ribosomal protein S21	1148.62	l	AKADGIVSKNF	*	2.11409	0.0900665	2.62123	0.783362
PPIA	Peptidylprolyl isomerase A	1245.64	i	AVDGEPLGRVSF	e	1.97471	0.1	3.8935	0.789474
PARK7	Protein DJ-1 ( Parkinson disease protein 7)	1011.63	*m	Ac-ASKRALVIL	a	nd	0.1	6	0.382716
PFDN1	Prefoldin subunit 1	1685.92	*m	Ac-AAPVDLELKKAFTEL	q	nd	0.1	1.55478	0.484848
PARK7	Protein DJ-1 ( Parkinson disease protein 7)	1082.67	*m	Ac-ASKRALVILA	k	nd	0.1	1.55699	0.436893
PEBP1	Phosphatidylethanolamine-binding protein 1	1968.95	a	EWDDYVPKLYEQLSGK	*	0.99716	0.1	2.73182	0.550725
EEF1B2	Elongation factor 1 beta	1400.77	*m	GFGDLKSPAGLQVL	n	1.03456	0.0470588	5.90526	0.643216
PEBP1	Phosphatidylethanolamine-binding protein 1	3198.6	*m	PVDLSKWSGPLSLQEVDEQPQHPLHVTY	a	1.88549	0.30303	1.67656	0.848485
PEBP1	Phosphatidylethanolamine-binding protein 1	1667.91	y	AGAAVDELGKVLTPTQV	k	2.9223	0.1	7.2197	1
COX6B1	Cytochrome c oxidase subunit 6b	1611.78	*m	Ac-AEDMETKIKNYKT	a	1.91694	0.1	2.86125	0.849057
RBM3	RNA binding motif protein 3	1524.75	*m	Ac-SSEEGKLFVGGLNF	n	1.4173	0.1	nd	0.885106
EIF5A	Eukaryotic translation initiation factor 5A	1620.82	l	SAMTEEAAVAIKAMAK	*	1.98946	0.285714	6.69546	1.02857
EIF4H	Eukaryotic translation initiation factor 4H	3248.65	v	ATPLNQVANPNSAIFGGARPREEVVQKEQE	*	1.85091	0.456897	1.07473	1.125
RPLP2	60S acidic ribosomal protein P2	1785.91	v	GIEADDDRLNKVISEL	n	4.9766	0.1	6	6
HSPE1	Heat shock 10kDa protein 1 (chaperonin 10)	1249.63	f	RDGDILGKYVD	*	2.47457	0.1	6	6
HSPE1	Heat shock 10kDa protein 1 (chaperonin 10)	1655.88	v	AVGSGSKGKGGEIQPVSV	k	2.44338	0.1	6	6
MIF	Macrophage migration inhibitory factor	2131.14	l	AQATGKPPQYIAVHVVPDQL	m	3.2404	0.1	6	6
HSPE1	Heat shock 10kDa protein 1 (chaperonin 10)	1955.07	a	TVVAVGSGSKGKGGEIQPVSV	k	2.26794	0.0555556	32.2431	6
RPS28	40S Ribosomal protein S28	1328.71	*	Ac-MDTSRVQPIKL	a	2.11355	0.09375	7.5158	3.66667
MIF	Macrophage migration inhibitory factor	2333.22	l	AQATGKPPQYIAVHVVPDQLMA	f	2.13004	0.1	7.18886	1.78947
COX5A	Cytochrome c oxidase subunit 5a	1356.71	l	GISTPEELGLDKV	*	2.1305	0.1	6	1.44697
PPIA	Peptidylprolyl isomerase A	1558.85	f	ADKVPKTAENFRAL	s	2.18633	0.1	10.8703	15.7857
FKBP1A	FK506 Binding Protein	1203.67	l	VFDVELLKLE	*	1.54536	0.0927152	nd	2.65385
HNRPDL	Heterogeneous nuclear ribonucleoprotein D-like	1286.71	f	KDAASVDKVLEL	k	2.20437	0.1	6	nd
HSPE1	Heat shock 10kDa protein 1 (chaperonin 10)	2355.28	s	AAETVTKGGIMLPEKSQGKVLQA	t	1.70682	0.0338983	10.9684	2.16216
HSPE1	Heat shock 10kDa protein 1 (chaperonin 10)	1078.59	*m	Ac-AGQAFRKFL	p	1.8476	0.09375	15.7909	9.34884
RPS28	40S Ribosomal protein S28	1399.75	*	Ac-MDTSRVQPIKLA	r	1.62857	0.435484	5.77791	6
EEF1B2	Elongation factor 1 beta	1287.68	*m	GFGDLKSPAGLQV	l	1.88129	0.474359	8.90659	6
COX6B1	Cytochrome c oxidase subunit 6b	1382.64	*m	Ac-AEDMETKIKNY	k	1.54928	0.484375	10.3522	7.68085
TPI1	Triosephosphate isomerase 1	825.496	k	LDPKIAVA	a	2.60322	0.44898	nd	2.21429
ERH	Enhancer of rudimentary homolog	1433.84	*m	Ac-SHTILLVQPTKR	p	1.7974	0.710983	6	6
CLNS1A	Methylosome subunit pICln (AltName: Chloride channel, nucleotide sensitive 1A)	2110.12	*m	Ac-SFLKSFPPPGPAEGLLRQQ	p	1.61667	0.776119	3.14362	6
ERH	Enhancer of rudimentary homolog	2137.16	*m	Ac-SHTILLVQPTKRPEGRTY	a	1.34905	0.7875	3.35766	14.2167
NUTF2	Nuclear transport factor 2	1882.92	*m	Ac-GDKPIWEQIGSSFIQH	y	2.13881	0.893491	2.67405	6
HSPE1	Heat shock 10kDa protein 1 (chaperonin 10)	1584.85	a	VGSGSKGKGGEIQPVSV	k	1.10253	1	6	6
RPS21	40S Ribosomal protein S21	1077.58	a	KADGIVSKNF	*	2.6393	0.916667	4.60035	2.86364
HN1	Hematological and neurological expressed 1 protein	2009.98	*m	Ac-TTTTTFKGVDPNSRNSSR	d	nd	1.19549	2.24165	6
TPI1	Triosephosphate isomerase 1	2914.51	l	ASQPDVDGFLVGGASLKPEFVDIINAKQ	*	1.5842	1.15809	1.54759	2.98
HINT1	Histidine triad nucleotide-binding protein 1	1212.65	*m	Ac-ADEIAKAQVAR	p	1.64153	1.32857	3.6759	6
FKBP1A	FK506 Binding Protein	842.511	d	VELLKLE	*	3.57669	2.27273	5.68461	2.53846
HINT1	Histidine triad nucleotide-binding protein 1	2595.45	*m	Ac-ADEIAKAQVARPGGDTIFGKIIRK	e	1.56879	1.36527	1.17435	3.75
RPLP2	60S acidic ribosomal protein P2 polymorphism	1668.9	l	DGKNIEDVIAQGIGKL	a	2.97494	nd	6	6
HSPE1	Heat shock 10kDa protein 1 (chaperonin 10)	2442.32	r	SAAETVTKGGIMLPEKSQGKVLQA	t	1.78176	nd	16.5355	6
RPS21	40S Ribosomal protein S21	2234.15	m	GESDDSILRLAKADGIVSKNF	*	1.01526	nd	6.54774	2.26316
PHB	Prohibitin	1478.81	*m	Ac-AAKVFESIGKFGLA	l	0.986328	0.857895	0.868369	0.639053
TMSB10	Thymosin beta-10	4933.52	*m	Ac-ADKPDMGEIASFDKAKLKKTETQEKNTLPTKETIEQEKRSEIS	*	1.13942	0.84375	1.17091	nd
TMSB4X	Thymosin beta-4	4960.49	*m	Ac-SDKPDMAEIEKFDKSKLKKTETQEKNPLPSKETIEQEKQAGES	*	1.21054	0.895556	1.08277	nd
